# Supplementary material for: Transmission Genetics of a Sorghum bicolor × S. halepense Backcross Populations
Source: Front Plant Sci. 2020 Apr 30;11:467. doi: 10.3389/fpls.2020.00467 (PMC7203413; doi:10.3389/fpls.2020.00467)
Supplement: FILE S1 — Details for each chromosome. [file Data_Sheet_1.xlsx]

## Sheet: H4
SNP_v1.4	SNP_v3.1
S1_1090512	S1_1075849
S1_1002293	S1_991896
S1_81578	S1_81370
S1_1481073	S1_1473462
S1_1769797	S1_1775433
S1_1750547	S1_1744363
S1_2352867	S1_2360870
S1_2688946	S1_2694707
S1_2075903	S1_2082706
S1_8234310	S1_8191905
S1_8881387	S1_8843313
S1_8669629	S1_8628976
S1_9747197	S1_9726075
S1_9692303	S1_9662208
S1_9156903	S1_9118786
S1_8488464	S1_8447522
S1_8391154	S1_8348484
S1_8595742	S1_8554948
S1_10049254	S1_10028595
S1_12736424	S1_12712526
S1_17271696	S1_17237074
S1_14899185	S1_14889222
S1_15643753	S1_15637540
S1_17586808	S1_17513787
S1_21843486	S1_21784790
S1_51069059	S1_58173265
S1_53385181	S1_60517323
S1_21983109	S1_21924107
S1_57609461	S1_64735603
S1_58195112	S1_65331291
S1_58063128	S1_65199427
S1_58398011	S1_65525971
S1_60795489	S1_67920412
S1_60806430	S1_67932012
S1_61166118	S1_68291827
S1_62083096	S1_69205467
S1_62221355	S1_69347523
S1_63950937	S1_71076075
S1_64593226	S1_71719129
S1_67465078	S1_74550422
S1_69072481	S1_76156576
S1_69146804	S1_76230671
S1_71182076	S1_78263131
S1_70544254	S1_77622739
S1_70373535	S1_77452198
S1_70351717	S1_77430380
S1_69860554	S1_76939800
S1_70240403	S1_77318882
S1_71159484	S1_78240530
S1_6744852	S1_6730108
S1_4308296	S1_4308056
S1_6958375	S1_6918643
S1_7944376	S1_7901833
S1_7926424	S1_7883881
S1_5088005	S1_5090551
S1_5293768	S1_5296295
S1_4328774	S1_4328535
S1_3689817	S1_3691946
S1_5443375	S1_5445339
S1_3518023	S1_3511432
S1_7664250	S1_7621394
S1_5681094	S1_5686910
S1_7634490	S1_7592063
S1_7356002	S1_7313691
S1_13139592	S1_6275655
S1_61898805	S1_69024538
S1_61203389	S1_68329098
S1_60822117	S1_67947612
S1_61177887	S1_68303596
S1_63393143	S1_70517574
S1_64544103	S1_71669873
S1_68667703	S1_75751635
S1_70032964	S1_77112460
S1_70199577	S1_77278059
S1_21379189	S1_21309596
S1_20325990	S1_20254877
S1_22318523	S1_22257372
S1_22689610	S1_22627143
S1_28000818	S1_27881771
S1_1646069	S1_1639880
S1_3151759	S1_3150381
S1_6295019	S1_6293063
S1_9446876	S1_9408586
S1_14886421	S1_14876451
S1_6979584	S1_6939552
S1_8242216	S1_8199811
S1_9579104	S1_9548845
S1_25387785	S1_25305822
S1_48752214	S1_55824417
S1_49903410	S1_57000821
S1_52559884	S1_59670228
S1_55709669	S1_62840955
S1_57914382	S1_65043008
S1_62900010	S1_70025177
S1_60449286	S1_67573984
S1_64787530	S1_71913423
S1_67141884	S1_74254930
S1_67147844	S1_74260890
S1_70671325	S1_77749718
S2_754660	S2_757326
S2_3030177	S2_3001684
S2_599648	S2_602256
S2_744145	S2_746767
S2_9693502	S2_9664113
S2_8302422	S2_8274762
S2_29051396	S2_29043035
S2_14948220	S2_14889869
S2_12512511	S2_12455268
S2_37375688	S2_37367338
S2_13837199	S2_13778841
S2_63532297	S2_63512330
S2_66082501	S2_66005919
S2_66572337	S2_66492526
S2_67405150	S2_67320567
S2_68789465	S2_68691436
S2_69194410	S2_69043787
S2_69859049	S2_69716691
S2_69972694	S2_69830413
S2_70855137	S2_70700554
S2_71103371	S2_70957998
S2_71277640	S2_71132582
S2_71665944	S2_71521994
S2_72669108	S2_72532039
S2_72907102	S2_72769772
S2_73059754	S2_72922305
S2_73093086	S2_72955637
S2_74383855	S2_74208999
S2_74519063	S2_74348731
S2_74686312	S2_74516049
S2_61081771	S2_61068675
S2_62159897	S2_62132934
S2_62989324	S2_62964113
S2_62123741	S2_62096862
S2_60832291	S2_60831219
S2_63277980	S2_63252467
S2_64683384	S2_64624602
S2_65110380	S2_65028841
S2_65124342	S2_65042803
S2_68798643	S2_68701330
S2_66958594	S2_66878601
S2_69646013	S2_69503680
S2_73783726	S2_73651758
S2_73516056	S2_73378331
S2_77117869	S2_76927916
S2_77730934	S2_77540895
S2_76789586	S2_76605900
S2_75611690	S2_75419592
S2_76790688	S2_76607002
S2_73721000	S2_73583876
S2_72940692	S2_72803370
S2_72020926	S2_71881933
S2_54515226	S2_54481076
S2_56159690	S2_56152831
S2_7141720	S2_7105187
S2_6643778	S2_6628328
S2_5658476	S2_5649334
S2_2383665	S2_2341556
S2_6062833	S2_6048938
S2_58345373	S2_58345693
S2_18922672	S2_18877914
S2_55575319	S2_55535190
S2_12491622	S2_12434377
S2_76469011	S2_76275696
S2_76518197	S2_76328113
S2_77506101	S2_77316936
S2_75803053	S2_75608892
S2_61983175	S2_61957527
S2_61372066	S2_61337519
S2_62518907	S2_62488423
S2_63663514	S2_63643358
S2_59828355	S2_59828534
S2_60538609	S2_60537960
S2_61672399	S2_61647011
S2_64271349	S2_64211224
S2_64896285	S2_64860830
S2_66397305	S2_66320066
S2_67658525	S2_67568316
S2_67572885	S2_67488272
S2_71244877	S2_71099818
S2_70377048	S2_70237235
S2_72744999	S2_72607936
S2_73168103	S2_73030420
S2_74139328	S2_73964315
S2_74336401	S2_74161576
S2_75529372	S2_75337274
S2_75522307	S2_75330202
S2_74512229	S2_74341897
S2_67118246	S2_67033056
S2_67377581	S2_67293220
S2_66123313	S2_66046747
S2_65744652	S2_65668111
S2_62828712	S2_62797790
S2_61457579	S2_61423032
S2_63940124	S2_63880308
S2_71304633	S2_71160308
S2_71999272	S2_71860279
S2_72171250	S2_72030226
S2_73158707	S2_73021024
S3_132597	S3_132821
S3_323067	S3_334452
S3_1454038	S3_1458905
S3_1774375	S3_1673138
S3_2054800	S3_2022811
S3_2064662	S3_2032672
S3_4251118	S3_4179139
S3_4718512	S3_4646186
S3_6722016	S3_6644732
S3_7930369	S3_7857130
S3_7974628	S3_7902109
S3_7983371	S3_7910852
S3_10505659	S3_10429801
S3_12675645	S3_12619888
S3_49086178	S3_49049056
S3_15667229	S3_15632355
S3_13554201	S3_13500827
S3_14198308	S3_14144808
S3_18808184	S3_18783119
S3_53058900	S3_53026221
S3_52841277	S3_52806227
S3_59242151	S3_59235572
S3_61840574	S3_61832670
S3_62398833	S3_62393790
S3_63287756	S3_63295222
S3_62981289	S3_62976749
S3_65003973	S3_65002743
S3_65738819	S3_65699812
S3_68024855	S3_67978844
S3_68735481	S3_68693748
S3_68939746	S3_68898609
S3_58901473	S3_58896759
S3_59866867	S3_59860177
S3_58852861	S3_58848009
S3_54890486	S3_54883750
S3_52466330	S3_52431637
S3_7298974	S3_7225720
S3_8270384	S3_8197926
S3_7205751	S3_7132493
S3_11787974	S3_11720040
S3_54943122	S3_54936386
S3_55146414	S3_55139722
S3_57050572	S3_57040978
S3_54853208	S3_54846472
S3_57435185	S3_57423030
S3_58765514	S3_58761282
S3_57591939	S3_57579787
S3_61637679	S3_61629805
S3_67610044	S3_67578856
S3_68984387	S3_68943434
S3_69070206	S3_69029252
S3_69136316	S3_69095266
S3_69649683	S3_69613598
S3_70306744	S3_70267621
S3_70803887	S3_70764588
S3_70764515	S3_70725226
S3_71942784	S3_71876683
S3_71350072	S3_71312873
S3_73223577	S3_73165085
S3_72962617	S3_72904576
S3_72617956	S3_72562028
S3_73236656	S3_73178164
S3_74423186	S3_74368303
S3_74311813	S3_74256940
S3_73661962	S3_73609888
S3_74062293	S3_74011132
S3_8639654	S3_8577997
S3_3357473	S3_3300334
S3_4542414	S3_4470116
S3_6086781	S3_6013961
S3_5559886	S3_5483062
S3_5529567	S3_5452743
S3_5558917	S3_5482093
S3_6850696	S3_6772182
S3_5416047	S3_5340996
S3_10033835	S3_9957370
S3_10073929	S3_9997466
S3_13769405	S3_13716043
S3_68161352	S3_68114949
S3_60702622	S3_60695054
S3_60878509	S3_60870718
S3_65320078	S3_65318139
S3_68743105	S3_68701372
S3_68707086	S3_68665350
S3_64894108	S3_64893372
S3_66046030	S3_66005939
S3_67792167	S3_67756091
S3_67995941	S3_67949929
S3_11349745	S3_11276133
S3_3827792	S3_3769131
S3_5048966	S3_4974728
S3_3117477	S3_3059868
S3_1960827	S3_1928582
S3_1698987	S3_1751061
S3_2064439	S3_2032449
S3_5359057	S3_5284005
S3_11035490	S3_10961278
S3_7162059	S3_7088814
S3_65487137	S3_65486555
S3_63244425	S3_63251889
S3_53930462	S3_53910556
S3_65832252	S3_65792146
S3_65703717	S3_65664711
S3_69910241	S3_69874589
S3_69475087	S3_69434325
S3_62695814	S3_62690099
S3_56391336	S3_56387636
S3_73836342	S3_73787245
S3_73826770	S3_73777673
S3_71320602	S3_71283649
S3_71175405	S3_71138615
S3_72457318	S3_72401806
S3_68873520	S3_68831784
S3_62652162	S3_62646447
S3_63650501	S3_63657965
S3_58930254	S3_58925541
S3_58463641	S3_58458746
S3_56088072	S3_56084721
S3_56583259	S3_56591261
S3_55110379	S3_55103686
S3_55526183	S3_55522848
S4_2402238	S4_2397738
S4_597373	S4_567170
S4_2245750	S4_2246509
S4_4098742	S4_4075593
S4_3775284	S4_3758796
S4_7343687	S4_7301772
S4_46095359	S4_46692324
S4_8741878	S4_8680803
S4_8893237	S4_8918583
S4_10117077	S4_10060194
S4_13332472	S4_13276856
S4_40570512	S4_41119986
S4_50729469	S4_51431741
S4_52620467	S4_53280444
S4_52452869	S4_53112847
S4_53357528	S4_54041302
S4_54079594	S4_54759883
S4_56292426	S4_56965351
S4_57391596	S4_58025990
S4_58935800	S4_59578963
S4_58586683	S4_59228980
S4_61115744	S4_61766641
S4_59149048	S4_59792506
S4_58874777	S4_59517940
S4_58910354	S4_59553517
S4_58898267	S4_59541430
S4_67177196	S4_67822851
S4_67721136	S4_68345504
S4_66355590	S4_66977138
S4_64637166	S4_65268923
S4_64876657	S4_65508677
S4_64744988	S4_65376666
S4_64434265	S4_65066706
S4_64423184	S4_65055625
S4_63725988	S4_64361210
S4_62960068	S4_63590576
S4_62391854	S4_63038148
S4_62176230	S4_62822300
S4_6883639	S4_6840896
S4_3371725	S4_3354404
S4_4826988	S4_4804425
S4_3704298	S4_3687742
S4_6725268	S4_6684009
S4_6003883	S4_5965463
S4_47802139	S4_48433476
S4_12584425	S4_12486774
S4_53666207	S4_54350444
S4_58321183	S4_58963265
S4_58363061	S4_59005178
S4_58977324	S4_59620817
S4_57032944	S4_57694633
S4_57032819	S4_57694508
S4_58889406	S4_59532569
S4_58936006	S4_59579169
S4_58471090	S4_59113206
S4_59067458	S4_59710954
S4_1398138	S4_1380014
S4_9164889	S4_9108417
S4_12954386	S4_12868484
S4_53104572	S4_53788092
S4_61843148	S4_62491540
S4_62800036	S4_63431023
S4_65814835	S4_66453822
S4_66856106	S4_67473047
S4_52370344	S4_53030224
S4_12861174	S4_12775251
S4_20736365	S4_21285878
S4_54542001	S4_55222169
S4_54605432	S4_55289528
S4_51917532	S4_52621823
S4_56292024	S4_56964949
S4_56564366	S4_57230283
S4_57727136	S4_58369684
S4_58764349	S4_59407491
S4_59702624	S4_60345952
S4_63805259	S4_64440482
S4_64787660	S4_65419418
S4_63525900	S4_64155964
S4_61211958	S4_61863016
S4_63383933	S4_64015037
S4_61754996	S4_62403492
S4_61407366	S4_62058589
S4_60117730	S4_60770621
S4_61185460	S4_61836517
S4_61115614	S4_61766511
S5_1139224	S5_1138063
S5_1520736	S5_1517429
S5_1733843	S5_1729790
S5_2177949	S5_2172799
S5_48524003	S5_58035672
S5_48877440	S5_58389110
S5_17202110	S5_17074645
S5_18755188	S5_18627730
S5_44133605	S5_53645270
S5_50288587	S5_59801102
S5_45709039	S5_55220699
S5_1490232	S5_1487216
S5_2552542	S5_2542297
S5_3145871	S5_3122094
S5_5710784	S5_5605966
S5_7349936	S5_7186776
S5_20605806	S5_20478348
S5_53372793	S5_62903836
S5_54442154	S5_63965393
S5_61890521	S5_71386692
S5_57894237	S5_67402797
S5_55213444	S5_64728591
S5_11626618	S5_11471163
S5_1733420	S5_1729367
S5_53937500	S5_63467104
S5_58673706	S5_68198490
S5_52306970	S5_61851510
S5_46114262	S5_55625924
S5_13728677	S5_13584106
S5_5396970	S5_5339361
S5_5379903	S5_5322388
S5_20605365	S5_20477907
S6_50051710	S6_49129732
S6_49964543	S6_49042355
S6_49815215	S6_48892437
S6_51609349	S6_50691498
S6_52847333	S6_51904647
S6_54856201	S6_53888242
S6_55041707	S6_54074083
S6_55630684	S6_54674838
S6_58205506	S6_57236682
S6_61108079	S6_60162801
S6_59791015	S6_58811555
S6_58961331	S6_57984408
S6_57725365	S6_56757182
S6_55862094	S6_54905702
S6_55390557	S6_54426446
S6_54243204	S6_53285285
S6_53034386	S6_52091890
S6_52584907	S6_51642890
S6_50892527	S6_49973170
S6_50557644	S6_49638334
S6_52441790	S6_51500652
S6_49688067	S6_48765428
S6_54210692	S6_53252772
S6_54653430	S6_53696254
S6_53084048	S6_52123228
S6_54072224	S6_53106529
S6_3622183	S6_3637440
S6_941772	S6_975199
S6_4292628	S6_4307500
S6_37245793	S6_37266032
S6_1970777	S6_2004055
S6_14527703	S6_14547872
S6_40800373	S6_40833198
S6_43160977	S6_43189854
S6_45264939	S6_44362578
S6_47239380	S6_46321425
S6_47437944	S6_46519500
S6_48741391	S6_47817759
S6_46236656	S6_45331892
S6_48724285	S6_47800663
S6_50139885	S6_49220255
S6_51252650	S6_50333476
S6_53205103	S6_52244894
S6_53947376	S6_52982266
S6_56234867	S6_55278903
S6_56384498	S6_55428231
S6_57499067	S6_56530725
S6_58972093	S6_57995170
S6_57182238	S6_56213826
S6_42647714	S6_42690297
S6_45862617	S6_44959686
S6_48323502	S6_47409064
S6_50174436	S6_49254804
S6_53570812	S6_52607071
S6_53907963	S6_52942855
S6_58127697	S6_57158871
S6_60929879	S6_59984778
S6_57106510	S6_56140713
S6_48867332	S6_47943703
S6_58949495	S6_57972571
S7_9652078	S7_9718245
S7_9662649	S7_9728816
S7_2453314	S7_2353694
S7_2805740	S7_2694003
S7_1198601	S7_1175653
S7_904890	S7_881879
S7_1105996	S7_1083066
S7_6410736	S7_6309629
S7_11975519	S7_12018075
S7_9718047	S7_9784214
S7_53460852	S7_54703323
S7_55025320	S7_56268860
S7_57515500	S7_58732765
S7_57736640	S7_58955303
S7_55922560	S7_57141639
S7_56653604	S7_57876720
S7_61343791	S7_62528855
S7_62007661	S7_63197426
S7_62414092	S7_63603412
S7_62653275	S7_63841034
S7_62653459	S7_63841218
S7_63121928	S7_64317089
S7_63108243	S7_64303380
S7_61343682	S7_62528746
S7_7801435	S7_7883524
S7_51988369	S7_53212532
S7_14534554	S7_15681739
S7_12534651	S7_12577465
S7_18378976	S7_19526166
S7_5180810	S7_5144772
S7_6735921	S7_6628929
S7_7618595	S7_7700657
S7_6858502	S7_6751535
S7_49554054	S7_50721555
S7_36898408	S7_38045627
S7_57866027	S7_59085008
S7_55545489	S7_56794643
S7_44902264	S7_46049506
S7_11726102	S7_11768514
S7_37909272	S7_39056496
S7_56469256	S7_57692498
S7_57736881	S7_58955544
S7_58068859	S7_59287660
S7_58142603	S7_59361406
S7_58615501	S7_59827158
S7_59182729	S7_60392505
S7_59419175	S7_60640177
S7_59520081	S7_60740980
S7_60704232	S7_61919270
S7_60840027	S7_62023783
S7_60661441	S7_61876479
S7_61629178	S7_62813697
S7_62804867	S7_63993001
S7_62805058	S7_63993192
S7_915508	S7_892497
S7_1625196	S7_1521673
S7_6616516	S7_6509382
S7_58821100	S7_60032793
S7_63175627	S7_64370789
S7_4979856	S7_4945012
S7_9984892	S7_10063256
S7_60142125	S7_61367632
S7_57875289	S7_59094270
S7_57876398	S7_59095379
S7_51785631	S7_53009799
S8_2451842	S8_2397292
S8_1084774	S8_1028761
S8_748631	S8_687055
S8_48882754	S8_56235797
S8_41159227	S8_48519880
S8_38561334	S8_45921975
S8_16334087	S8_16345050
S8_14556229	S8_14567186
S8_33893249	S8_41253876
S8_34506182	S8_41866810
S8_11025012	S8_11042148
S8_11305400	S8_11322535
S8_52724145	S8_59978556
S8_55366198	S8_62593021
S8_55352351	S8_62579228
S8_54678607	S8_61914978
S8_54355956	S8_61593333
S8_53748095	S8_60986965
S8_53257742	S8_60496863
S8_6053716	S8_6014340
S8_6028183	S8_5988807
S8_4608452	S8_4582198
S8_6056282	S8_6016909
S8_2986253	S8_2942784
S8_4485771	S8_4459744
S8_7737958	S8_7711702
S8_51620380	S8_58927640
S8_51624027	S8_58931287
S8_52150706	S8_59422951
S8_53290743	S8_60529864
S8_53308674	S8_60547923
S9_4653264	S9_4604995
S9_43649628	S9_43551167
S9_50719802	S9_50512885
S9_51824828	S9_51620483
S9_51718314	S9_51514774
S9_11977317	S9_11922148
S9_52004801	S9_51800187
S9_52034558	S9_51829944
S9_57335220	S9_57164162
S9_58859070	S9_58671845
S9_58856483	S9_58669258
S9_57833972	S9_57663332
S9_58062014	S9_57890783
S9_3592752	S9_3551556
S9_2699942	S9_2663652
S9_650177	S9_639795
S9_6926506	S9_6888572
S9_9922630	S9_9873352
S9_4574191	S9_4525920
S9_46476424	S9_46354030
S9_54374612	S9_54187832
S9_55718375	S9_55541954
S9_54865497	S9_54678983
S9_56071274	S9_55894003
S9_56423964	S9_56246802
S9_55584402	S9_55407921
S9_54407957	S9_54221179
S9_55285143	S9_55097738
S9_55947901	S9_55771126
S9_57115284	S9_56943759
S9_56548441	S9_56371287
S9_53791018	S9_53603599
S9_55119302	S9_54932385
S9_55440637	NA
S9_55445106	S9_55267984
S9_53958030	S9_53771059
S9_53423891	S9_53235985
S9_54006910	S9_53819763
S9_50624328	S9_50416752
S10_4382269	S10_4423243
S10_48076497	S10_48215643
S10_8445836	S10_8538234
S10_7434176	S10_7520967
S10_12268275	S10_12347276
S10_10392887	S10_10498804
S10_11669643	S10_11773788
S10_7639580	S10_7726762
S10_7138306	S10_7224884
S10_51246291	S10_51519434
S10_51715775	S10_51988062
S10_52043616	S10_52323294
S10_50284376	S10_50557207
S10_48084239	S10_48223385
S10_11122491	S10_11226712
S10_17444999	S10_17558146
S10_14084767	S10_14188802
S10_8047785	S10_8132917
S10_44365562	S10_44484408
S10_52116222	S10_52395573
S10_51838887	S10_52108917
S10_52479896	S10_52765150
S10_54957637	S10_55261637
S10_54068481	S10_54374568
S10_52925409	S10_53220400
S10_7079410	S10_7165966
S10_4943877	S10_5037973
S10_4282115	S10_4323652
S10_4432602	S10_4474408
S10_5683607	S10_5770337
S10_4507696	S10_4563341
S10_2986406	S10_3027222
S10_551695	S10_556178
S10_1235030	S10_1249158
S10_1100770	S10_1114816
S10_1781410	S10_1815400
S10_2352508	S10_2389578
S10_5531584	S10_5624209
S10_6265233	S10_6356476
S10_15907044	S10_16020190
S10_51202870	S10_51476138
S10_50917457	S10_51190423
S10_47105688	S10_47221482
S10_54069693	S10_54375780
S10_54655705	S10_54961659
S10_55068049	S10_55372048
S10_55244862	S10_55548313
S10_55570359	S10_55874575
S10_55471793	S10_55776010
S10_56082596	S10_56341525
S10_57704601	S10_57962154
S10_59080906	S10_59354722
S10_58337053	S10_58591041
S10_56729809	S10_56988830
S10_56063082	S10_56314561
S10_55867108	S10_56118358
S10_55847297	S10_56098547
S10_423881	S10_423456
S10_1031080	S10_1045162
S10_1270738	S10_1284867
S10_3786620	S10_3828195
S10_5105819	S10_5200118
S10_5332955	S10_5425824
S10_5179745	S10_5273520
S10_4592460	S10_4648104
S10_1204086	S10_1218212
S10_3639602	S10_3675609
S10_5930506	S10_6017018
S10_8081604	S10_8166736
S10_8605702	S10_8698042
S10_47277980	S10_47393359
S10_57582387	S10_57839637
S10_59166204	S10_59440440
S10_56059897	S10_56311376
S10_56043066	S10_56294545
S10_50285430	S10_50558261
S10_6021229	S10_6107743
S10_5149050	S10_5243350
S10_4671790	S10_4746606
S10_3801534	S10_3843109
S10_2752416	S10_2784400
S10_2394115	S10_2431069
S10_2581210	S10_2618266
S10_52474651	S10_52759895
S10_53010968	S10_53305882
S10_54135705	S10_54441925
S10_55028712	S10_55332711
S10_57743623	S10_58001176
S10_56837814	S10_57097155
S10_58163846	S10_58417039
S10_60305722	S10_60575109

## Sheet: H6
SNP_v1.4	SNP_v3.1
S1_5869874	S1_5875452
S1_5681094	S1_5686910
S1_2834071	S1_2839836
S1_4363841	S1_4363170
S1_5443259	S1_5445223
S1_5406243	S1_5408205
S1_5125454	S1_5128000
S1_4118965	S1_4118808
S1_70351717	S1_77430380
S1_5443375	S1_5445339
S1_4328774	S1_4328535
S1_3875425	S1_3876935
S1_3518023	S1_3511432
S1_4336161	S1_4335922
S1_732248	S1_721538
S1_81578	S1_81370
S1_1002293	S1_991896
S1_2075903	S1_2082706
S1_2042265	S1_2049068
S1_1769797	S1_1775433
S1_53040754	S1_60159847
S1_56359678	S1_63503357
S1_61787869	S1_68912790
S1_6060025	S1_6066175
S1_13135980	NA
S1_6382073	S1_6379827
S1_8076743	S1_8034471
S1_9692303	S1_9662208
S1_9411410	S1_9372956
S1_9311648	S1_9273711
S1_10049254	S1_10028595
S1_11110677	S1_11085323
S1_10172236	S1_10151928
S1_12184204	S1_12169646
S1_11078348	S1_11052914
S1_26745672	S1_26613391
S1_22313091	S1_22251940
S1_21983109	S1_21924107
S1_62360735	S1_69486898
S1_58839105	S1_65960663
S1_58336516	S1_65465557
S1_60822117	S1_67947612
S1_61177887	S1_68303596
S1_61600827	S1_68725692
S1_61898805	S1_69024538
S1_60806430	S1_67932012
S1_60632516	S1_67757535
S1_60630167	S1_67755186
S1_61912352	S1_69038085
S1_62083096	S1_69205467
S1_57773468	S1_64902499
S1_58398011	S1_65525971
S1_55855914	S1_62984451
S1_55855763	S1_62984300
S1_58063128	S1_65199427
S1_58917361	S1_66038291
S1_63255456	S1_70378027
S1_64032317	S1_71157455
S1_63013870	S1_70137704
S1_62661434	S1_69786598
S1_69074598	S1_76158693
S1_67968763	S1_75061020
S1_69072481	S1_76156576
S1_69174988	S1_76258855
S1_68343440	S1_75424586
S1_65493736	S1_72610955
S1_66187159	S1_73298225
S1_64935483	S1_72061493
S1_64830050	S1_71956018
S1_65309951	S1_72428353
S1_65548771	S1_72666008
S1_66676390	S1_73786496
S1_66944532	S1_74056175
S1_67489421	S1_74574803
S1_68472471	S1_75556296
S1_68787848	S1_75871764
S1_66947494	S1_74059137
S1_69146804	S1_76230671
S1_69860554	S1_76939800
S1_70240403	S1_77318882
S1_70544254	S1_77622739
S1_71262852	S1_78344137
S1_71159484	S1_78240530
S1_72511583	S1_79584079
S1_72015881	S1_79087436
S1_71968245	S1_79051856
S1_71182076	S1_78263131
S1_71777631	S1_78861493
S1_71560897	S1_78642516
S1_71428928	S1_78510761
S1_71437035	S1_78518868
S1_59605027	S1_66728934
S1_5081943	S1_5084489
S1_12270740	S1_12256399
S1_6504439	S1_6486613
S1_50774237	S1_57878472
S1_49903410	S1_57000821
S1_21440520	S1_21380911
S1_49369288	S1_56462750
S1_42007602	S1_49041031
S1_19182813	S1_19100262
S1_65327567	S1_72445970
S1_54649751	S1_61780827
S1_62694039	S1_69819204
S1_4464073	S1_4463405
S1_65914401	S1_73032095
S1_62900010	S1_70025177
S1_54770032	S1_61901845
S1_51100819	S1_58205013
S2_744145	S2_746767
S2_153076	S2_153076
S2_1810453	S2_1824536
S2_2112837	S2_2073666
S2_1826192	S2_1840253
S2_4685750	S2_4672260
S2_3982139	S2_3964745
S2_2592696	S2_2551139
S2_3030177	S2_3001684
S2_49745922	S2_49741897
S2_29051396	S2_29043035
S2_18007717	S2_17954744
S2_14948220	S2_14889869
S2_45313448	S2_45305104
S2_56655116	S2_56651797
S2_55575319	S2_55535190
S2_64810952	S2_64752415
S2_61457735	S2_61423188
S2_61372066	S2_61337519
S2_62989324	S2_62964113
S2_68252677	S2_68146937
S2_67318879	S2_67234518
S2_68371073	S2_68273309
S2_69037680	S2_68892468
S2_68798643	S2_68701330
S2_64683384	S2_64624602
S2_65110380	S2_65028841
S2_66266344	S2_66188204
S2_69859049	S2_69716691
S2_69639001	S2_69496668
S2_67572885	S2_67488272
S2_62736866	S2_62705944
S2_76232904	S2_76039142
S2_77730934	S2_77540895
S2_77117869	S2_76927916
S2_77026375	S2_76840087
S2_76789433	S2_76605747
S2_74383855	S2_74208999
S2_73828116	S2_73696200
S2_73093086	S2_72955637
S2_73069570	S2_72932121
S2_72959097	S2_72821775
S2_72907102	S2_72769772
S2_73783726	S2_73651758
S2_71103371	S2_70957998
S2_71900510	S2_71761514
S2_74201212	S2_74026202
S2_74702446	S2_74532183
S2_59828355	S2_59828534
S2_61898493	S2_61872932
S2_62120449	S2_62093570
S2_66429754	S2_66348890
S2_67118246	S2_67033056
S2_65990422	S2_65914406
S2_65744652	S2_65668111
S2_67377581	S2_67293220
S2_65124342	S2_65042803
S2_66958594	S2_66878601
S2_69646013	S2_69503680
S2_77242837	S2_77053738
S2_70404235	S2_70264422
S2_68670090	S2_68571285
S2_75325463	S2_75132382
S2_74612680	S2_74442347
S2_5658476	S2_5649334
S2_63084426	S2_63058809
S2_62518907	S2_62488423
S2_62877543	S2_62851886
S2_68176757	S2_68071424
S2_73656986	S2_73519106
S2_75542843	S2_75350745
S2_8448347	S2_8421002
S2_8953693	S2_8924254
S2_65527559	S2_65446055
S2_72020926	S2_71881933
S2_72940692	S2_72803370
S2_66397305	S2_66320066
S2_66432232	S2_66351368
S2_65731988	S2_65655446
S2_72744999	S2_72607936
S2_72992537	S2_72855215
S3_1062926	S3_1071341
S3_1454038	S3_1458905
S3_700571	S3_714647
S3_1774375	S3_1673138
S3_2054800	S3_2022811
S3_4251118	S3_4179139
S3_4590330	S3_4518032
S3_5639583	S3_5563599
S3_5359057	S3_5284005
S3_4126147	S3_4067143
S3_3827792	S3_3769131
S3_4894453	S3_4821349
S3_5048966	S3_4974728
S3_7418743	S3_7345147
S3_7981930	S3_7909411
S3_8639654	S3_8577997
S3_8579489	S3_8517677
S3_7974628	S3_7902109
S3_7930369	S3_7857130
S3_52466330	S3_52431637
S3_56682323	S3_56689743
S3_57155624	S3_57143521
S3_57193393	S3_57181290
S3_58273651	S3_58269055
S3_58174371	S3_58169016
S3_57669990	S3_57657872
S3_66256314	S3_66216230
S3_66512680	S3_66472645
S3_68024855	S3_67978844
S3_69101586	S3_69060853
S3_69257206	S3_69216441
S3_69136316	S3_69095266
S3_70187374	S3_70147980
S3_68750576	S3_68708843
S3_72338955	S3_72282382
S3_68939746	S3_68898609
S3_73236656	S3_73178164
S3_72962617	S3_72904576
S3_72617956	S3_72562028
S3_73836342	S3_73787245
S3_73826770	S3_73777673
S3_74423186	S3_74368303
S3_74157078	S3_74105934
S3_73661962	S3_73609888
S3_74311813	S3_74256940
S3_10505659	S3_10429801
S3_68934651	S3_68892945
S3_72084184	S3_72027448
S3_71942784	S3_71876683
S3_70306744	S3_70267621
S3_69900191	S3_69864539
S3_69649683	S3_69613598
S3_12675645	S3_12619888
S3_13554201	S3_13500827
S3_15667229	S3_15632355
S3_14198308	S3_14144808
S3_14257213	S3_14204274
S3_18808184	S3_18783119
S3_28367259	S3_28342227
S3_16591808	S3_16557342
S3_60678333	S3_60670764
S3_50797313	S3_50764978
S3_61637679	S3_61629805
S3_59298244	S3_59291665
S3_56391336	S3_56387636
S3_55146414	S3_55139722
S3_54853208	S3_54846472
S3_53519679	S3_53500086
S3_56242610	S3_56239176
S3_57050572	S3_57040978
S3_60865254	S3_60857463
S3_60878509	S3_60870718
S3_62473952	S3_62468797
S3_61702694	S3_61695033
S3_61840574	S3_61832670
S3_62398833	S3_62393790
S3_65304801	S3_65302862
S3_65798323	S3_65759269
S3_68235415	S3_68189010
S3_68743105	S3_68701372
S3_69070206	S3_69029252
S3_69475087	S3_69434325
S3_11787974	S3_11720040
S3_15105430	S3_15054184
S3_17231413	S3_17199708
S3_16879461	S3_16847756
S3_53058900	S3_53026221
S3_52841277	S3_52806227
S3_50452733	S3_50415618
S3_16879087	S3_16847382
S3_50626110	S3_50593667
S3_56583259	S3_56591261
S3_57375930	S3_57363765
S3_57435185	S3_57423030
S3_3508310	S3_3451346
S3_6086888	S3_6014068
S3_8469230	S3_8407632
S3_5529567	S3_5452743
S3_63244425	S3_63251889
S3_67792167	S3_67756091
S3_64339120	S3_64336833
S3_4015390	S3_3956384
S3_7329449	S3_7255697
S3_64769662	S3_64769224
S3_63650501	S3_63657965
S3_61484890	S3_61476670
S3_323067	S3_334452
S3_68951732	S3_68910595
S3_68546647	S3_68500866
S3_68285023	S3_68238618
S3_67610044	S3_67578856
S3_71280511	S3_71243557
S3_58852861	S3_58848009
S3_59866867	S3_59860177
S3_16878280	S3_16846575
S3_10011376	S3_9934910
S3_10033835	S3_9957370
S3_10111379	S3_10034928
S3_10073929	S3_9997466
S3_64222330	S3_64219676
S3_55110379	S3_55103686
S3_55559091	S3_55555719
S3_5416047	S3_5340996
S3_9647975	S3_9572134
S3_59743949	S3_59737671
S3_4067114	S3_4008108
S3_2766900	S3_2698042
S4_214220	S4_199086
S4_805881	S4_785998
S4_863757	S4_844224
S4_2024341	S4_2025378
S4_2245750	S4_2246509
S4_4098742	S4_4075593
S4_4308416	S4_4287458
S4_4321566	S4_4300608
S4_4555155	S4_4534344
S4_5066063	S4_5042621
S4_4271211	S4_4250283
S4_34245489	S4_34794951
S4_32653887	S4_33203349
S4_45556066	S4_46153030
S4_65720396	S4_66359378
S4_55529640	S4_56195680
S4_53357528	S4_54041302
S4_46095359	S4_46692324
S4_13332472	S4_13276856
S4_42960669	S4_43521653
S4_14956507	S4_14912180
S4_40570512	S4_41119986
S4_8893237	S4_8918583
S4_10117077	S4_10060194
S4_53529686	S4_54213324
S4_53419257	S4_54102892
S4_53666207	S4_54350444
S4_55420204	S4_56086830
S4_50729469	S4_51431741
S4_55435164	S4_56101790
S4_52452869	S4_53112847
S4_52620467	S4_53280444
S4_55892669	S4_56560627
S4_56292024	S4_56964949
S4_57391596	S4_58025990
S4_58586683	S4_59228980
S4_58321183	S4_58963265
S4_58910354	S4_59553517
S4_59914449	S4_60567467
S4_61222252	S4_61873444
S4_61185460	S4_61836517
S4_61174282	S4_61825339
S4_61115744	S4_61766641
S4_59149048	S4_59792506
S4_60169823	S4_60823088
S4_58874777	S4_59517940
S4_57563981	S4_58198468
S4_58471090	S4_59113206
S4_61407366	S4_62058589
S4_62960068	S4_63590576
S4_63093608	S4_63724267
S4_63936049	S4_64571114
S4_64876657	S4_65508677
S4_64899883	S4_65531903
S4_67721136	S4_68345504
S4_67233964	S4_67857292
S4_67177196	S4_67822851
S4_56564366	S4_57230283
S4_56901024	S4_57562598
S4_59931550	S4_60584568
S4_17481905	S4_17432227
S4_20736365	S4_21285878
S4_11348327	S4_11240019
S4_64787660	S4_65419418
S4_63786468	S4_64421690
S4_63725988	S4_64361210
S4_64787956	S4_65419714
S4_62765750	S4_63396830
S4_65038519	S4_65670696
S4_60791173	S4_61442857
S4_3328895	S4_3311577
S4_3167797	S4_3150575
S4_13332617	S4_13277001
S4_12584425	S4_12486774
S4_54079594	S4_54759883
S4_8741878	S4_8680803
S4_65522654	S4_66161768
S4_62367065	S4_63013359
S4_16899809	S4_16851373
S4_52370344	S4_53030224
S4_12861174	S4_12775251
S4_1398138	S4_1380014
S4_3371725	S4_3354404
S4_53405669	S4_54089303
S4_53104572	S4_53788092
S4_58977324	S4_59620817
S4_58889406	S4_59532569
S4_53065935	S4_53749588
S4_3382927	S4_3365606
S4_3383121	S4_3365800
S4_4826988	S4_4804425
S4_61117008	S4_61767905
S4_12954386	S4_12868484
S4_1313164	S4_1295107
S4_1403525	S4_1385401
S4_63012832	S4_63643340
S4_66981526	S4_67611215
S4_66856106	S4_67473047
S4_62800036	S4_63431023
S4_65052853	S4_65685030
S4_62176230	S4_62822300
S4_63166387	S4_63797336
S4_64036600	S4_64671781
S4_63383933	S4_64015037
S4_63805259	S4_64440482
S4_58764349	S4_59407491
S4_62529365	S4_63174879
S4_60689590	S4_61342606
S5_47764708	S5_57276376
S5_35996091	S5_45507743
S5_60011353	S5_69540536
S5_60168621	S5_69673542
S5_61417202	S5_70916500
S5_48524003	S5_58035672
S5_48877440	S5_58389110
S5_17202110	S5_17074645
S5_11146338	S5_11014037
S5_49760086	S5_59271764
S5_49634005	S5_59145679
S5_50288587	S5_59801102
S5_43791383	S5_53303048
S5_45595222	S5_55106881
S5_21927593	S5_21800148
S5_18755188	S5_18627730
S5_44133605	S5_53645270
S5_26835417	S5_36347031
S5_51148296	S5_60674400
S5_20605365	S5_20477907
S5_5379903	S5_5322388
S5_2552542	S5_2542297
S5_54509359	S5_64031802
S5_3145871	S5_3122094
S5_7349936	S5_7186776
S5_6834437	S5_6725357
S5_13728677	S5_13584106
S5_6480251	S5_6371706
S5_16916463	S5_16788995
S5_58673706	S5_68198490
S5_1649230	S5_1645089
S5_2410302	S5_2405082
S5_1520736	S5_1517429
S5_61890521	S5_71386692
S5_55213444	S5_64728591
S5_53372793	S5_62903836
S5_56333777	S5_65843061
S5_5710784	S5_5605966
S5_5396970	S5_5339361
S5_62185637	S5_71685277
S6_53947376	S6_52982266
S6_53907963	S6_52942855
S6_54263849	S6_53306121
S6_54072224	S6_53106529
S6_54150644	S6_53193145
S6_54210692	S6_53252772
S6_54242767	S6_53284848
S6_54243204	S6_53285285
S6_54502820	S6_53545185
S6_55041707	S6_54074083
S6_54856201	S6_53888242
S6_55390557	S6_54426446
S6_55862094	S6_54905702
S6_56308299	S6_55352263
S6_56494712	S6_55538440
S6_56234867	S6_55278903
S6_57182238	S6_56213826
S6_58140308	S6_57171484
S6_58205506	S6_57236682
S6_58440379	S6_57472104
S6_58738149	S6_57761862
S6_56643168	S6_55686707
S6_57499373	S6_56531031
S6_57499067	S6_56530725
S6_60610255	S6_59663604
S6_60334027	S6_59384764
S6_61108079	S6_60162801
S6_4292628	S6_4307500
S6_3327280	S6_3341786
S6_3185305	S6_3199977
S6_3363295	S6_3377802
S6_1970777	S6_2004055
S6_14527703	S6_14547872
S6_37245941	S6_37266180
S6_41892179	S6_41934543
S6_40800373	S6_40833198
S6_42382998	S6_42425802
S6_45264939	S6_44362578
S6_47011071	S6_46091579
S6_47239380	S6_46321425
S6_50892527	S6_49973170
S6_51751708	S6_50834455
S6_50760232	S6_49841051
S6_51485900	S6_50567560
S6_52847333	S6_51904647
S6_52457746	S6_51516608
S6_52229652	S6_51311761
S6_53034386	S6_52091890
S6_52441790	S6_51500652
S6_52501431	S6_51559757
S6_52614570	S6_51672551
S6_48323502	S6_47409064
S6_7463802	S6_7483949
S6_3163968	S6_3178640
S6_42674817	S6_42717402
S6_40800219	S6_40833044
S6_58949495	S6_57972571
S6_59525008	S6_58546651
S6_58218417	S6_57250189
S6_58127697	S6_57158871
S6_1338714	S6_1372068
S6_3900433	S6_3915781
S6_49604937	S6_48682297
S6_49715477	S6_48792837
S6_50139885	S6_49220255
S6_49964543	S6_49042355
S6_49815215	S6_48892437
S6_48744635	S6_47821003
S6_49236466	S6_48313524
S6_48741391	S6_47817759
S6_50174436	S6_49254804
S6_53570812	S6_52607071
S6_58868853	S6_57891899
S6_58868689	S6_57891735
S6_58729665	S6_57753378
S6_59791015	S6_58811555
S6_60698536	S6_59751930
S6_61762870	S6_60821831
S7_1198438	S7_1175490
S7_2805740	S7_2694003
S7_6858502	S7_6751535
S7_49554054	S7_50721555
S7_14222884	S7_15370070
S7_37954160	S7_39101384
S7_7618595	S7_7700657
S7_9718047	S7_9784214
S7_7549323	S7_7631384
S7_4307190	S7_4264143
S7_53629637	S7_54875399
S7_53460852	S7_54703323
S7_57736640	S7_58955303
S7_61092965	S7_62276946
S7_61421003	S7_62606160
S7_56916581	S7_58157210
S7_55922560	S7_57141639
S7_62805058	S7_63993192
S7_61343682	S7_62528746
S7_61834136	S7_63015724
S7_62653275	S7_63841034
S7_62653459	S7_63841218
S7_62414092	S7_63603412
S7_56580161	S7_57803280
S7_58068859	S7_59287660
S7_59182729	S7_60392505
S7_59089839	S7_60299552
S7_59520081	S7_60740980
S7_6968898	S7_6861718
S7_36898408	S7_38045627
S7_55545489	S7_56794643
S7_18378976	S7_19526166
S7_21671483	S7_22818667
S7_36466627	S7_37613842
S7_58087954	S7_59306755
S7_20099662	S7_21246849
S7_9984892	S7_10063256
S7_63420740	S7_64615913
S7_63121928	S7_64317089
S7_61720197	S7_62904719
S7_20815295	S7_21962478
S7_6616516	S7_6509382
S7_60840027	S7_62023783
S7_58436529	S7_59655088
S7_57736881	S7_58955544
S7_56469256	S7_57692498
S7_57866027	S7_59085008
S7_55644599	S7_56885116
S7_58620694	S7_59832351
S7_37909272	S7_39056496
S7_50018315	S7_51186003
S7_11726102	S7_11768514
S7_55137047	S7_56381353
S7_55025320	S7_56268860
S7_11975519	S7_12018075
S7_10563868	S7_10735006
S7_57208351	S7_58425579
S8_876560	S8_820833
S8_4608602	S8_4582348
S8_4608452	S8_4582198
S8_53313525	S8_60552776
S8_51121608	S8_58429729
S8_51305269	S8_58612986
S8_51417449	S8_58725185
S8_55366198	S8_62593021
S8_53748095	S8_60986965
S8_1084774	S8_1028761
S8_1075540	S8_1019221
S8_748631	S8_687055
S8_37307745	S8_44668384
S8_37876620	S8_45237259
S8_16334087	S8_16345050
S8_11551047	S8_11568179
S8_41159227	S8_48519880
S8_6196114	S8_6156132
S8_42986305	S8_50346966
S8_41273697	S8_48634350
S8_162578	S8_162711
S8_4847529	S8_4826146
S8_2451842	S8_2397292
S8_1726064	S8_1673503
S8_1813552	S8_1760995
S8_41417560	S8_48778214
S8_14556229	S8_14567186
S8_41697619	S8_49058273
S8_45322860	S8_52668775
S8_44723812	S8_52063633
S8_1808533	S8_1755976
S8_4800118	S8_4778723
S8_6056426	S8_6017053
S8_6056282	S8_6016909
S8_6053716	S8_6014340
S8_5265160	S8_5239892
S8_6028183	S8_5988807
S8_45743084	S8_53089995
S8_1075351	S8_1019032
S8_1293001	S8_1235284
S8_2986253	S8_2942784
S8_17092210	S8_17103180
S8_47509071	S8_54853042
S8_53290743	S8_60529864
S8_51624027	S8_58931287
S8_51620380	S8_58927640
S8_46033408	S8_53375900
S8_34506182	S8_41866810
S8_11305400	S8_11322535
S8_15600483	S8_15611444
S8_11025012	S8_11042148
S8_38561334	S8_45921975
S8_47878656	S8_55226099
S9_51824578	S9_51620233
S9_39840526	S9_39749764
S9_58856483	S9_58669258
S9_58943758	S9_58756535
S9_56692371	S9_56518473
S9_55718375	S9_55541954
S9_54865497	S9_54678983
S9_57267091	S9_57095663
S9_58062014	S9_57890783
S9_50719802	S9_50512885
S9_52034558	S9_51829944
S9_51824828	S9_51620483
S9_15158378	S9_15103219
S9_31580899	S9_31546163
S9_48696932	S9_48483875
S9_20134878	S9_20079742
S9_52004801	S9_51800187
S9_55778912	S9_55602502
S9_57085144	S9_56913619
S9_49472992	S9_49265041
S9_50409386	S9_50200860
S9_4653264	S9_4604995
S9_53909141	S9_53722169
S9_52889975	S9_52698685
S9_53736186	S9_53548626
S9_55288101	S9_55100696
S9_50218587	S9_50007700
S9_54195840	S9_54009057
S9_52792966	S9_52601677
S9_52885753	S9_52694463
S9_53400953	S9_53213048
S9_54634742	S9_54448035
S9_55584402	S9_55407921
S9_57559620	S9_57388213
S9_55445106	S9_55267984
S9_39917192	S9_39826430
S9_55816388	S9_55639979
S9_55763832	S9_55587422
S9_47992439	S9_47828815
S9_51332178	S9_51128619
S9_53642149	S9_53455317
S9_53370872	S9_53183755
S9_53543437	S9_53356958
S9_56744131	S9_56570233
S9_56071274	S9_55894003
S9_55019747	S9_54832825
S9_53579966	S9_53393133
S9_2412794	S9_2401697
S9_2699942	S9_2663652
S9_3592752	S9_3551556
S9_1548219	S9_1551295
S9_650177	S9_639795
S9_245382	S9_239002
S9_11732212	S9_11677043
S9_53791018	S9_53603599
S9_55440637	NA
S9_21201277	S9_21146143
S9_6926506	S9_6888572
S9_48415779	S9_48251637
S9_55848834	S9_55672359
S9_47032528	S9_46913565
S9_9922630	S9_9873352
S9_6110990	S9_6071313
S9_55800044	S9_55623635
S9_56158950	S9_55981695
S9_55119302	S9_54932385
S9_50724564	S9_50517647
S9_56423964	S9_56246802
S9_4574191	S9_4525920
S9_55760094	S9_55583684
S9_2311565	S9_2298697
S9_54374612	S9_54187832
S9_45520609	S9_45420176
S9_55007726	S9_54820804
S9_55073125	S9_54886203
S9_53833293	S9_53645874
S9_54407957	S9_54221179
S9_55063293	S9_54876371
S9_53423891	S9_53235985
S10_28832816	S10_28945998
S10_36575703	S10_36688899
S10_8603485	S10_8695825
S10_8081773	S10_8166905
S10_5105819	S10_5200118
S10_48076497	S10_48215643
S10_50521064	S10_50793901
S10_52043616	S10_52323294
S10_51058565	S10_51331419
S10_50284376	S10_50557207
S10_51167107	S10_51440375
S10_10392887	S10_10498804
S10_41184937	S10_41298153
S10_14084767	S10_14188802
S10_48926490	S10_49089039
S10_11122491	S10_11226712
S10_5113336	S10_5207635
S10_48084239	S10_48223385
S10_54069693	S10_54375780
S10_54655705	S10_54961659
S10_2752416	S10_2784400
S10_2986406	S10_3027222
S10_3801534	S10_3843109
S10_4432602	S10_4474408
S10_4507696	S10_4563341
S10_5631896	S10_5718626
S10_5699626	S10_5786353
S10_5683607	S10_5770337
S10_51246291	S10_51519434
S10_51275155	S10_51548298
S10_55068049	S10_55372048
S10_52116222	S10_52395573
S10_56729809	S10_56988830
S10_59317021	S10_59594529
S10_60571743	S10_60842804
S10_60046010	S10_60330354
S10_59914954	S10_60199297
S10_60652924	S10_60924324
S10_56837814	S10_57097155
S10_1781410	S10_1815400
S10_5295536	S10_5388404
S10_2323388	S10_2360259
S10_2352508	S10_2389578
S10_2406347	S10_2443301
S10_58313642	S10_58567630
S10_58643663	S10_58911290
S10_56059897	S10_56311376
S10_54068481	S10_54374568
S10_52479896	S10_52765150
S10_47277980	S10_47393359
S10_18274203	S10_18387360
S10_8015628	S10_8101110
S10_10116939	S10_10208452
S10_8524545	S10_8616898
S10_6021229	S10_6107743
S10_1235030	S10_1249158
S10_53354320	S10_53648807
S10_53354530	S10_53649017
S10_55244862	S10_55548313
S10_55113762	S10_55417209
S10_55471793	S10_55776010
S10_59831354	S10_60115694
S10_60493496	S10_60764499
