# Supplementary material for: Transmission Genetics of a Sorghum bicolor × S. halepense Backcross Populations
Source: Front Plant Sci. 2020 Apr 30;11:467. doi: 10.3389/fpls.2020.00467 (PMC7203413; doi:10.3389/fpls.2020.00467)
Supplement: FILE S2 — Details of genetic maps for the S. halepense-derived H4 and H6 populations. [file Data_Sheet_2.xlsx]

## Sheet: H4_map
id			H4.22	H4.23	H4.24	H4.25	H4.26	H4.28	H4.29	H4.30	H4.31	H4.32	H4.33	H4.35	H4.46	H4.48	H4.49	H4.50	H4.53	H4.54	H4.61	H4.62	H4.65	H4.67	H4.68	H4.73	H4.74	H4.76	H4.77	H4.78	H4.84	H4.85	H4.87	H4.88	H4.92	H4.94	H4.95	H4.99	H4.103	H4.106	H4.108	H4.109	H4.111	H4.112	H4.115	H4.116	H4.117	H4.118	H4.119
S1_1090512	1A	0	AB	AB	AB	AB	AB	AA	AB	AB	AB	AA	AB	AA	AB	-	AB	AA	AA	AB	-	AA	AB	-	-	AB	AB	AA	AB	AB	AB	AB	AA	AB	AA	AB	AB	AA	AB	AA	-	AB	AB	-	AB	AB	AB	AB	AB
S1_1002293	1A	6.55251	AB	AB	AB	AB	AB	AA	AB	AB	AB	AA	AB	AA	AB	AB	AB	AA	AA	AB	AB	AA	AB	AA	AA	AB	AB	AA	-	AB	AB	AB	AA	AB	AA	AB	AB	AA	AB	AA	AB	AB	AB	AA	AB	AB	AB	AB	AB
S1_81578~S1_732248~S1_770263	1A	11.0815	AB	AB	AB	AB	AB	AA	AB	AB	AB	AA	AA	AA	AB	AB	AB	AA	AA	AB	AB	AB	AB	AA	AB	AB	AB	AA	AB	AB	AB	AB	AA	AB	AA	AB	AB	AA	AB	AB	AB	-	AB	AA	AB	AB	AB	-	AB
S1_1481073~S1_1617976	1A	13.5934	AB	AB	AB	AB	AB	AA	-	AB	AB	AA	AB	AA	AB	AB	AB	AA	-	AB	AB	-	AB	AA	AB	AB	AB	AA	AB	AB	AB	AB	AB	AB	AA	AB	AB	AA	AB	-	AB	AB	AB	AA	AB	AB	AB	AB	AB
S1_1769797~S1_2042265	1A	16.1798	AB	AB	AB	AB	AB	AA	AB	AB	AB	AA	AB	AA	AB	AB	AB	AA	AB	AB	AB	AB	AB	AA	AB	AB	AB	AA	AB	AB	AB	AB	AB	AB	AB	AB	AB	AA	AB	AB	AB	AB	AB	AA	AB	AB	AB	AB	AB
S1_1750547	1A	20.0277	AB	AB	AB	AB	AB	AA	AB	AB	AB	AA	AB	AA	AB	AB	AB	AA	AB	AB	AB	AB	AB	AA	AA	AB	AB	AA	AB	AB	AB	AB	AB	AB	AB	AB	AB	AA	AB	AA	AB	AB	AB	AA	AB	AB	AB	AB	AB
S1_2352867	1A	22.2105	AB	AB	AB	AB	AB	AA	AB	AB	AB	AA	AB	AA	AB	AB	AB	AA	AB	AB	AB	AB	AB	AA	AA	AB	AB	-	AB	AB	AB	AB	AB	AB	AB	AB	AB	AA	AB	AA	-	AB	AB	AA	AB	AB	AB	-	AB
S1_2688946	1A	28.9638	AB	AB	AB	AB	AB	AA	AB	AB	AB	AA	AB	AA	AB	AB	AB	AA	AB	AB	AB	AB	AB	AA	AB	AB	AB	AA	AB	AB	AB	AB	AB	AB	AB	AB	AB	AA	AB	AB	AB	AB	AB	AA	AB	AB	AB	AB	AB
S1_2075903	1A	35.4278	AB	AB	AB	AB	AB	AA	AB	AB	AB	AA	AB	AA	AB	AA	AB	AA	AB	AB	AA	AB	AB	AA	AB	AB	AB	AA	AB	AB	AB	AB	AA	AB	AA	AB	AB	AA	AB	AB	AB	AB	AB	-	AB	AB	AB	AB	AB
S1_8234310	1A	69.8819	-	AB	AB	AB	AB	AA	AB	AB	AB	-	-	AB	AB	AB	AB	-	AB	AB	-	AB	AA	AA	-	AB	AB	-	AB	AB	AB	AB	AB	AB	-	AB	AB	AA	AB	AB	AA	AB	AB	-	AB	AB	AB	AA	AB
S1_8881387	1A	70.3704	AB	AB	AB	AB	AB	AA	AB	AB	AB	AB	AA	AB	AB	AB	AB	AB	AB	AB	AA	AB	AA	AA	AB	AB	AB	-	AB	AB	AB	AB	AB	AB	AB	AB	AB	AA	AB	AB	-	AB	AB	AA	AB	AB	AB	AA	AB
S1_8669629	1A	86.4827	AB	AB	AB	AB	AB	AA	AB	AB	AB	AB	AA	AA	AB	AB	AB	AB	AB	AA	AA	AB	AA	AA	AB	AB	AB	AB	AA	AA	AB	AB	AB	AB	AA	AB	AB	AA	AB	AB	AA	AB	AB	AA	AB	AA	AB	AA	AB
S1_9747197	1A	90.348	AB	AB	AB	AB	AB	AA	AB	AB	AB	AB	AA	AA	AB	AB	AB	AA	AB	AA	AA	AB	AA	AA	AB	-	AB	AB	AA	AA	AB	AB	AB	AB	AA	AB	AB	AA	AB	AB	AA	AB	AB	AA	AB	AA	AB	AA	AB
S1_9692303	1A	102.275	AB	AB	AB	AB	AB	AA	AB	AB	AB	AB	AA	AB	AB	AB	AB	AB	AB	AA	AB	AB	AA	AA	AB	AB	AB	AB	AB	AB	AB	AB	AB	AB	AB	AA	AB	AA	AB	AB	-	AB	AB	-	AB	AB	AB	AA	AB
S1_9156903~S1_9311648	1A	104.714	AB	AB	AB	AB	-	AA	AB	AB	AB	AB	AA	AB	AB	AB	AB	AA	AB	-	AB	AB	AA	AA	AB	AB	AB	-	AB	-	AB	AB	AB	AB	AB	AB	AB	AA	AB	AB	-	AB	AB	AA	AB	AB	AB	AA	AB
S1_8488464	1A	108.574	AB	AB	AB	AB	AB	AA	AB	AB	AB	AB	AA	AB	AB	AB	AB	AA	AB	AB	AB	AB	AA	AA	AB	AB	AB	AB	AB	AB	AB	AB	AB	AB	AB	AB	AB	AA	AB	AB	AB	AB	AB	AA	AB	AB	AB	AA	AB
S1_8391154	1A	108.987	-	AB	AB	AB	AB	AA	AB	AB	AB	AB	AA	AB	AB	AB	AB	AA	AB	AB	AB	AB	AA	AA	AB	AB	AB	-	AB	AB	AB	AB	AB	AB	AA	AB	AB	AA	AB	AB	-	AB	AB	-	AB	AA	AB	AA	AB
S1_8595742	1A	112.942	AB	AB	AB	AB	AB	AA	AB	AB	AB	AB	AA	AA	AB	AB	AB	AA	AB	AB	-	AB	AA	AA	AB	-	AB	-	AB	AB	AB	AB	AB	AB	AB	AB	AB	AA	-	AB	-	-	AB	-	AB	AB	AB	-	AB
S1_10049254~S1_10311755~S1_11110677~S1_11113096~S1_11290153	1A	116.001	AB	AB	AB	AB	AB	AA	AB	AB	-	AB	AA	AB	AB	AB	AB	AB	AB	AB	AB	AB	AA	AA	AB	AB	AB	AB	AB	AA	AB	AB	AB	AB	AB	-	AB	AA	AB	AB	-	AB	AB	AA	AB	AB	AB	AA	AB
S1_12736424~S1_13911315	1A	117.654	AB	AB	AB	AB	AB	AA	AB	AB	AB	AB	AA	AB	AB	AB	AB	AB	AB	AB	AB	AB	AA	AA	AB	AB	AB	AB	AB	AA	AB	AB	AB	AB	AB	AB	AB	AA	-	AB	-	AB	AB	AA	AB	AB	AB	AA	AB
S1_17271696	1A	121.422	AB	AB	AB	AB	AB	AA	AB	AB	AB	AB	AA	AB	AB	AB	AB	AB	AB	AB	AB	AB	AA	AA	AA	AB	AB	-	AB	AB	AB	AB	AB	AB	AB	-	AB	AB	AB	AB	AB	AB	AB	AB	AB	AB	AB	AA	-
S1_14899185	1A	123.064	AB	AB	AB	AB	AB	AA	AB	AB	-	AB	AA	AB	AB	AB	AB	AB	AB	AB	AB	AB	AA	-	AB	-	AB	AB	AB	AB	-	AB	-	AB	AB	-	AB	AB	AB	AB	AB	AB	-	AB	AB	-	AB	AB	AB
S1_15643753	1A	127.985	AB	AB	AB	AB	AB	AA	AB	AB	AB	AB	AA	AA	AB	AB	AB	AB	AB	AB	AB	AB	AA	AA	AB	AB	AB	AB	AB	AA	AB	AB	AB	AB	AA	AB	AB	-	AB	AB	-	-	AB	-	AB	AB	AB	-	AB
S1_17586808~S1_17661584~S1_18139893~S1_18397680~S1_19182813~S1_19280183~S1_20404530	1A	127.985	AB	AB	AB	AB	AB	AA	AB	AB	AB	AB	AA	AB	AB	AB	AB	AB	AB	AB	-	AB	AA	AA	AB	AB	AB	AB	AB	AA	-	AB	AB	AB	-	AB	AB	AB	AB	AB	-	AB	AB	AA	AB	AB	AB	AA	AB
S1_21843486	1A	134.204	AB	AB	AB	AB	AB	AA	AB	AB	AB	AB	AA	AB	AB	AB	AB	AB	AB	AB	AB	AA	AB	AA	AB	-	AB	-	AB	AA	AB	AB	AB	AB	AB	AA	AB	AA	AB	AB	AB	AB	AB	-	AB	AB	AB	AA	AB
S1_51069059	1A	141.805	AB	AB	AB	AB	AB	AA	AB	AB	AB	AB	AA	AB	AB	AB	AB	AB	AB	AB	AA	AB	AB	AA	AB	AB	AB	AB	AA	AA	AB	AB	AB	AB	AB	AB	AB	AB	AB	AB	AA	AB	AB	AA	AB	AB	AB	AB	AB
S1_53385181	1A	143.811	AB	-	-	-	AB	AA	AB	AB	AB	AB	AA	AB	AB	-	AB	AB	AB	AA	AB	-	AB	AA	AB	AB	AB	AB	AB	AA	AB	AB	AB	AB	AB	AB	AB	AB	AB	AB	AB	AB	-	AA	AB	AB	AB	AB	AB
S1_21983109~S1_22313091~S1_23117166~S1_23175326~S1_25951730~S1_26745672~S1_28297162~S1_41957631~S1_43188994	1A	149.299	AB	AB	AB	AB	AB	AA	AB	AB	AB	AB	AA	-	AB	AB	AB	AB	AB	AB	AB	AB	AB	AA	-	AB	AB	-	AB	AA	-	AB	AB	-	AB	AB	AB	AB	AB	AB	AB	AB	AB	AA	AB	-	AB	-	AB
S1_57609461	1A	165.725	AB	AB	AB	-	-	AA	AA	AB	-	-	AA	AB	AB	-	-	AB	AB	AA	AB	AB	-	AA	AB	AB	-	AA	AB	AA	-	AB	AB	AB	AB	AA	AA	-	AB	AB	-	-	AB	AB	AB	AB	-	AB	-
S1_58195112~S1_58336516	1A	168.263	AB	AB	AB	AB	AB	AA	AA	AB	AB	AB	AB	AB	AB	AB	AB	AB	AB	AA	AB	AB	AB	AA	AB	AB	AB	AB	AB	AA	AB	AB	AB	AB	AB	AA	AA	AB	AB	AB	AB	AB	AA	AB	AB	AB	AB	AB	AB
S1_58063128	1A	175.809	AB	AB	-	AB	AB	AA	AB	AB	AB	AB	AB	AB	AB	AB	AB	AB	AB	AA	AA	AA	AB	AA	AB	AB	AB	AA	-	-	AB	AB	-	AB	AB	AB	AB	AB	AB	AB	-	AB	AA	-	AB	AB	AB	AB	AB
S1_58398011~S1_58917361	1A	175.809	AB	AB	-	AB	AB	AA	AB	AB	AB	AB	AB	AB	AB	AB	AB	AB	AB	AA	AB	AB	AB	AA	AB	AB	AB	AB	AB	AA	AB	AB	AB	AB	AB	AB	AB	AB	AB	AB	AB	AB	AA	AB	-	AB	AB	AB	AB
S1_60795489	1A	187.077	AB	AB	AA	AB	AB	AA	AB	AB	AB	AB	AB	AB	AB	AA	AB	AB	AB	AA	AB	AA	AB	AB	AA	AB	AB	AA	AB	AA	AB	AB	AB	AB	AB	AB	AB	AB	AB	AB	AB	AB	AA	AB	AB	AB	AB	AB	AB
S1_60806430~S1_60856958	1A	187.764	AB	AB	AA	AB	AB	AA	AB	AB	AB	AB	AB	AB	AB	AA	AB	AB	AB	AA	AB	AA	AB	AB	AA	AB	AB	AA	AB	AA	AB	AB	AB	-	AB	AB	AB	AB	AB	AB	AB	AB	AA	-	AB	AB	AB	AB	AB
S1_61166118	1A	188.631	AB	AB	AA	-	AB	AA	AB	AB	AB	AB	AB	AB	AB	AA	AB	AB	AB	AA	AB	AA	AB	AB	AA	AA	AB	-	AB	AA	AB	AB	AB	AB	AB	AB	AB	AB	AB	AB	AB	AB	AA	AB	AB	AB	AB	AB	AB
S1_62083096	1A	191.376	AB	AB	AA	-	AB	AA	AB	AB	AB	AB	AB	AB	AB	AA	AB	AB	AB	AA	AB	AA	AB	AB	AA	AA	AB	AA	AB	AB	AB	AB	AB	AB	AA	AB	AB	AB	AB	AB	AB	AB	AA	AB	AB	AB	AB	AB	AB
S1_62221355~S1_62266294~S1_62360735~S1_62661434~S1_62838734~S1_63013870~S1_63255456	1A	192.025	-	AB	AA	AB	AB	AA	AB	AB	AB	AB	AB	-	AB	AA	AB	AB	AB	AA	AB	AA	AB	AB	AA	AB	AB	AA	AB	AB	AB	AB	-	AB	AA	AB	AB	AB	AB	AB	AB	AB	AA	AB	AB	AB	AB	-	AB
S1_63950937~S1_64032317	1A	192.685	AB	AB	AA	AB	AB	AA	AB	AB	AB	AB	AB	AB	AB	AA	AB	AB	AB	AA	AB	AA	AB	AB	AA	AB	AB	AA	AB	AB	AB	AB	AB	AB	AA	AB	AB	AB	AB	AB	AB	AB	AA	AB	AB	AB	AB	AB	AB
S1_64593226~S1_64935483~S1_65548771~S1_65558859~S1_65573417~S1_65573746~S1_65832669	1A	194.853	AB	AB	AA	AB	AB	AA	-	AB	AB	AB	AB	-	AB	AA	AB	-	AB	AA	-	AA	AB	AB	AA	-	AB	AA	AB	AB	AB	AB	-	AB	AA	AB	AB	-	AB	-	AB	AB	AA	-	AA	AB	AB	AB	AA
S1_67465078~S1_67489421	1A	196.193	AB	AB	AA	AB	AB	AA	AB	AB	AB	AB	AB	AA	AB	AB	AB	AB	AB	AA	AB	AA	AB	AB	AA	AB	AB	-	AB	AB	AB	AB	AB	AB	AA	AB	AB	AB	AB	AB	AB	AB	AA	AB	AA	AB	AB	AB	AA
S1_69072481~S1_69095845	1A	209.137	-	AB	-	AB	AB	AA	AB	AB	AB	AB	AB	AA	AB	AA	AB	AB	AB	AA	-	AB	AB	AB	AB	AB	AB	AA	AB	AB	AB	AB	AB	AB	AA	-	AB	AB	AB	-	AB	AB	AA	AB	AB	AB	AB	AB	AB
S1_69146804~S1_69174988	1A	209.137	AB	AB	AB	AB	AB	AA	AB	AB	AB	AB	AB	AA	AB	-	AB	AB	AB	AA	AB	AB	AB	AB	AB	AB	AB	AA	AB	AB	AB	AB	AB	AB	AA	AB	AB	AB	AB	-	AB	AB	AA	AB	AB	AB	AB	AB	AB
S1_71182076	1A	222.617	AB	AB	AB	AB	AB	AA	AB	AB	AA	AB	AB	AA	AB	AB	AB	AA	AB	AA	-	AA	AB	AB	AA	-	AB	-	AB	AB	AB	AB	AB	AB	AA	AB	AB	-	AB	AB	-	AB	AA	-	AA	AB	AB	-	AB
S1_70544254	1A	234.313	AA	AB	-	AB	AB	AA	AB	AB	AB	AB	AB	AA	AB	AB	AB	AA	AB	AA	AB	AA	AB	AB	AA	AB	AB	AA	AB	AB	AA	AB	AB	AA	AA	AB	AB	AB	AB	AB	-	AA	AA	AB	AB	AA	AB	AA	AB
S1_70373535	1A	244.305	AB	AB	AA	AB	AB	AA	AB	AB	AB	AA	AB	AB	AB	AB	AB	AB	AB	AA	AB	AA	AB	AB	AA	AB	-	AA	AB	AB	AA	AB	AB	AB	AA	AB	AB	AB	AB	AB	-	AB	AA	AB	AB	AB	AB	AB	AB
S1_70351717	1A	247.096	AB	AB	AB	AB	AB	AA	AB	AB	AB	AB	AB	AB	AB	-	AB	AB	AB	AA	AB	AB	AB	AB	AB	AB	AB	AA	-	-	-	AB	AB	AB	AA	AB	AB	AB	AB	AB	AB	AB	AA	AB	AB	AB	AB	AB	AB
S1_69860554	1A	252.939	AB	AB	AB	AB	AB	AA	AB	AB	AB	AB	AB	AA	AB	AB	AB	AB	AB	AA	AA	AB	AB	AB	AB	AB	AB	AA	AB	AB	AA	AB	AB	AB	AA	AB	AB	AB	AB	AB	-	AB	AA	AB	-	AB	AB	AB	AB
S1_70240403	1A	269.351	AB	AA	AB	AB	AB	AA	AB	AB	AA	AB	AA	-	AA	AB	AB	AA	AA	AA	-	AA	AB	AB	AB	-	AB	-	AB	AB	AA	AB	AB	AB	AA	-	AB	AA	AB	AB	-	-	AA	-	AB	AB	AB	AB	AB
S1_71159484~S1_71159673	1A	271.107	AB	AA	AB	AB	AB	AA	AB	AB	AA	AB	AA	AA	AA	AB	AB	AA	AA	AA	AA	AA	AB	AB	AA	AB	AB	-	AB	AB	AA	AA	AB	AB	AA	AB	AB	AA	AB	AB	AB	AB	AA	AB	AB	AB	AB	AB	AB
S1_6744852	1B	0	AA	AB	AA	-	AB	AA	AB	AA	AB	AA	AA	AA	AB	AB	AA	AA	AB	AA	AA	AB	AA	AA	AA	AB	AA	-	AA	AA	AB	AB	AB	AB	AA	AA	AB	AA	AA	AA	AA	-	AB	-	AB	AA	AA	AA	-
S1_4308296~S1_4336161~S1_4460939~S1_5406243~S1_5645996	1B	1e-07	AA	AB	AA	AB	AB	AA	AB	AA	AB	AA	AA	AA	AB	AB	AA	AA	AB	AA	AA	AB	AB	AA	AA	AB	AA	-	AA	AA	-	AB	AB	AB	AA	AA	AB	AA	AA	AA	AA	AB	AB	AA	-	AA	AA	AA	AA
S1_6958375	1B	2.75217	AA	AB	AA	AB	AB	AA	AB	AA	AB	AA	AA	AA	AB	AB	AA	AA	AB	AA	AA	AB	AA	AA	AA	-	AA	-	AA	AA	-	AB	AB	AB	AA	AA	AB	AA	AA	AA	-	AB	AB	-	AB	AA	AA	-	AA
S1_7944376	1B	21.6995	-	AB	AA	AB	AB	AA	AB	AA	AB	AA	AB	AB	AB	AA	AB	AA	AB	AB	AB	AB	AA	AA	AA	AB	AA	AB	AB	AB	AB	-	AB	AB	AB	-	AB	AA	AA	AA	-	AB	AB	-	AB	AB	AA	-	AA
S1_7926424	1B	26.6095	AA	AB	-	-	AB	AA	AB	AA	AB	AA	AB	AB	AB	AB	AB	AA	AB	AB	AB	AB	AA	-	AA	AB	AA	AB	-	AB	AB	AB	AB	AB	AB	AA	AB	AA	AA	AA	-	-	AB	-	AB	AB	AA	AA	AA
S1_5088005~S1_5088170	1B	32.09	AA	AB	AA	AB	AB	AA	AB	AA	AB	AA	AB	AB	AB	AB	AB	AA	AB	AB	AB	AB	AB	AA	AA	AB	AA	-	AB	AB	AB	AB	AB	AB	AB	AA	AB	AA	AA	AA	AB	AB	AB	AA	AB	AB	AA	AB	AA
S1_5293768	1B	44.1341	AB	AB	AB	AB	AB	AA	AB	AA	AB	AA	AB	AB	AB	AB	AB	AA	AB	AB	AB	AB	AB	AA	AB	-	AA	-	AB	AB	AB	AB	-	AB	AB	AA	AB	AA	AB	AB	-	AB	AB	AA	AB	AB	AA	-	AA
S1_4328774~S1_4363841	1B	52.3712	AB	AB	AB	AB	AB	AA	AB	AA	AB	AA	AB	AA	AB	AB	AB	AA	-	AB	AB	AB	AB	AA	AB	AB	AA	AB	AB	AB	AB	AB	AB	AB	AB	AA	AB	AA	AB	AB	AB	AB	AB	AA	AB	AB	AA	AB	AA
S1_3689817~S1_3875425~S1_4247522	1B	52.8927	AB	AB	-	AB	AB	AA	AB	AA	AB	AA	AB	AA	AB	AB	AB	AA	AB	AB	AB	AB	AB	AA	-	AB	AA	AB	AB	AB	AB	AB	AB	AB	-	AA	AB	AA	-	AB	-	AB	AB	-	AB	AB	AA	-	AA
S1_5443375	1B	54.0384	AB	AB	AB	AB	AB	AA	AB	AA	AB	AA	AB	AA	AB	-	AB	AA	AB	AB	-	AB	AB	AA	AB	-	AA	-	AB	AB	AB	AB	AB	AB	AB	AA	AB	AA	AB	AB	-	AB	AB	-	AB	AB	AA	AB	AA
S1_3518023	1B	55.3559	AB	AB	-	AB	AA	AA	AB	AA	AB	AA	AB	AA	AB	AB	AB	AA	AB	AB	AB	AB	AA	AA	AA	AB	AA	AB	AB	AB	AB	AB	AB	AA	-	AA	AB	AA	AB	AB	AB	-	AB	-	AB	-	AA	AB	AA
S1_7664250~S1_7668074	1B	60.101	AA	AB	-	-	AB	AA	AB	AA	AB	AA	AB	AB	AB	AB	AB	AA	AB	AB	AB	AB	AA	AA	AA	AB	AA	AB	AB	AB	AB	AB	AB	AB	AB	AA	AB	AA	-	-	AB	AB	AB	AA	AB	AB	AA	AA	AA
S1_5681094~S1_5701895~S1_5706598~S1_5762656~S1_5869874~S1_5945334~S1_6060025~S1_6382073~S1_6853423~S1_6983946~S1_6987859~S1_7020527	1B	60.9641	-	AB	-	AB	-	AA	AB	AA	AB	AA	AB	-	AB	-	AB	AA	AB	AB	AB	AB	AA	AA	-	AB	AA	AB	AB	-	-	-	-	AB	AB	AA	AB	AA	-	-	AB	AB	AB	AA	-	-	AA	-	AA
S1_7634490	1B	60.9641	AA	AB	AB	AA	AB	AA	AB	AA	AB	AA	AB	AB	AB	AB	AB	AA	AB	AB	AB	AA	AA	AA	AB	AA	AA	AB	AB	AB	AB	AB	AB	AB	AB	AA	AB	AA	AB	AB	AB	AB	AB	AA	AB	AB	AA	AA	AA
S1_7356002	1B	62.9285	AB	AB	AB	AB	AB	AA	AB	AA	AB	AA	AB	AB	AB	AB	AB	AA	AB	AB	-	AB	AA	AA	AB	AB	AA	AB	AB	-	AB	AB	AB	AB	AB	AA	AB	AA	AA	AB	AB	AB	AB	AA	AB	AB	AA	-	AA
S1_13139592	1B	74.7619	AB	AB	AB	AB	AB	AA	AB	AA	AA	AA	AB	AB	AA	AB	AB	AA	AA	AB	AB	AB	AA	AA	AB	AB	AA	-	AB	AB	AB	AA	AA	AA	AB	AA	AB	AA	AB	AB	-	AB	AA	AA	AB	AB	AA	-	AA
S1_61898805~S1_61912969	1C	0	AB	AB	AA	AB	AB	AA	AA	AA	AB	AB	AB	AB	AB	AA	AB	AB	AB	AA	AB	AA	AB	AB	AA	AB	AB	AA	AB	AA	AB	AB	AB	AB	AB	AA	AA	AB	AB	AA	AB	AB	AA	AB	AB	AB	AB	AB	AB
S1_61203389	1C	1.81994	AB	AB	AA	-	AB	AA	AA	AA	AB	AB	AB	AA	AB	-	AB	AB	AB	AA	AB	AA	AB	AB	-	AB	AB	AA	AB	AA	-	AB	AB	AB	AB	-	-	AB	AB	AA	AB	-	AA	AB	AB	AB	AB	AA	AB
S1_60822117	1C	6.01847	AB	AB	AA	AB	AB	AA	AA	AB	AB	AB	AB	AB	AB	AA	AB	AB	AB	AA	AB	AA	AB	AA	AA	-	AB	AA	AB	AA	AB	AB	-	AB	AA	AA	AA	AB	AB	AA	AB	AB	AA	AB	AB	-	AB	AA	AB
S1_61177887	1C	7.14183	AB	AB	AA	AB	AB	AA	AA	AA	AB	AB	AB	AB	AB	AA	AB	AB	AB	AA	AB	AA	AB	AA	AA	AB	AB	AA	AB	AA	AB	AB	AB	-	-	AA	AA	AA	AB	AA	-	AB	AA	AB	AA	AB	AA	AB	AB
S1_63393143~S1_63669233	1C	10.1984	AB	AB	AA	AB	AB	AA	AA	AA	AB	AB	AB	AB	AB	AA	AB	AB	AB	AA	-	AA	AB	AB	AA	AB	AB	AA	AB	AB	AB	AB	AB	AB	AA	AA	AA	AA	AB	AA	AB	AB	AA	AB	AB	AB	AB	-	AB
S1_64544103~S1_65493736	1C	16.7587	AB	AB	AA	AB	AB	AA	AA	AA	AB	AB	AB	AA	AB	-	AB	AB	AB	AA	AB	AA	AB	AB	AA	AB	AB	AA	AB	AB	AB	AB	-	-	AA	AA	AA	AB	AB	AA	AB	AB	AA	AB	AA	AB	AB	AB	AA
S1_68667703	1C	23.3781	AB	AB	AA	AB	AB	AA	AA	AA	AB	AB	AB	AA	AB	AA	AB	AB	AB	AA	AB	AA	AB	AB	AA	AB	AB	AA	AB	AB	AB	AB	AB	AB	AA	AB	AB	AB	AB	AA	AB	AB	AA	AB	AA	AB	AA	AB	AA
S1_70032964	1C	28.8139	AB	AB	AA	AB	AB	-	AB	AA	AB	AB	AB	AA	AB	AA	AB	AB	AB	AA	AB	AA	AB	AB	AA	AB	AB	AA	AB	AB	-	AB	AB	AB	AA	AA	AB	AA	AB	AA	AB	AB	AA	AB	AA	AB	AA	AB	AA
S1_70199577	1C	35.8956	AB	AB	AA	AB	AB	AA	AB	AA	AB	AB	AB	AA	AB	AA	AB	AA	AB	AA	AA	AA	AB	AB	AA	AB	AB	AA	AB	AB	AB	AB	AB	AB	AA	AB	AB	AB	AB	AA	AB	AB	AA	AB	AA	AB	AA	AB	AA
S1_21379189	1D	0	AB	AA	AB	AB	AA	AA	AA	AB	AA	AA	AA	AB	AA	AA	AB	AB	AA	AA	-	AA	AA	AA	AB	AB	AB	AB	AB	AA	-	AA	AA	AA	AB	AA	AA	AA	AB	AA	AB	-	-	AA	AA	AA	AB	AA	AB
S1_20325990	1D	2.339	AB	AA	AB	-	AA	AA	AA	AB	AA	AA	AA	AB	AA	AA	AB	AB	AA	AA	-	AA	AA	-	AB	AB	AB	AB	-	AA	AA	AA	AA	AA	AB	AA	AA	AA	AA	AA	AB	AB	AB	AA	AA	AB	AB	AA	AB
S1_22318523	1D	5.12727	-	AA	-	AB	AA	AA	AA	AB	AA	AA	AA	AB	AA	-	AB	AA	AA	AA	-	AA	AB	AA	AB	AA	AB	-	AB	AA	AA	AA	AA	AA	AB	AA	AA	AA	AB	AA	AB	AB	AB	-	AA	AB	AB	-	AB
S1_22689610	1D	7.70321	AB	AA	AB	AB	AA	AA	AA	AB	AA	AA	AA	AB	AA	AA	AB	AB	AA	AA	AA	AA	AB	AA	AB	AB	AB	AB	AB	AA	AA	AA	AA	AA	AB	AA	AA	AA	AB	AA	-	AB	AB	-	AA	AB	AB	-	AB
S1_28000818	1D	10.8437	AA	AA	AB	AB	AA	AA	AA	AB	AA	AA	AA	AB	AA	AA	-	AB	AA	AA	-	AA	AB	AA	AB	-	AB	AB	AB	AA	AA	AA	AA	AA	AB	AA	AA	AA	AB	AA	-	AB	AB	-	AA	AB	AB	AA	AA
S1_1646069~S1_2511892	1E	0	AA	AB	AA	AA	AA	AA	AA	AA	AA	AA	AB	AA	AA	AA	AB	AA	AA	AB	AB	AA	AA	AA	AA	AB	AA	AA	-	AB	AB	AA	AA	AB	-	AA	AA	AA	AA	AA	AA	AB	AB	AA	AA	AB	AA	AB	AA
S1_3151759	1E	1e-07	AA	AB	-	AA	AA	AA	AA	AA	AA	AA	AB	AA	AA	AA	AB	AA	AA	AB	AB	AA	AA	AA	AA	-	AA	-	AB	AB	AB	AA	AA	AA	AB	-	AA	AA	AA	AA	-	-	-	-	-	AB	AA	-	AA
S1_6295019~S1_6314256~S1_6476599~S1_8552043	1E	25.5813	AA	AB	AA	AA	AA	AA	AA	AA	AB	AA	AA	AA	AB	AA	AA	AA	AB	AA	AA	AA	AA	AA	AA	AB	AA	AB	AA	AA	AB	AB	AB	AB	AA	AA	AA	AA	AA	AA	-	AB	AB	AA	AA	AA	AA	AA	AA
S1_9446876~S1_9458189	1E	27.7475	AA	AB	AA	AA	AA	AA	AA	AA	AB	AA	AA	AA	AB	AA	AB	AA	AB	AA	AA	AA	AA	AA	AA	AB	AA	AB	AA	AA	-	AB	AB	AB	AA	AA	AA	AA	AA	AA	AA	AB	AB	AA	AA	AA	AA	AA	AA
S1_14886421	1E	30.256	AA	AB	AA	AA	AA	AA	AA	AA	AB	AA	AA	AA	AB	AA	AB	AA	AB	AB	AA	AA	AA	AA	AA	AB	AA	AB	AA	AA	AB	AB	AB	AB	AA	AA	AA	AA	AA	AA	AA	AB	AB	-	AA	AA	AA	AA	AA
S1_6979584~S1_6979748~S1_7078238	1E	55.6579	AA	AA	AA	AA	AA	AA	AA	AA	AA	AA	AB	AB	AA	AA	AB	AA	AA	AB	AB	AA	AA	AA	AA	AB	AA	AA	AB	AB	AB	AA	AA	AA	AB	AA	AA	AA	AA	AA	-	AB	AB	AA	AA	AB	AA	AA	AA
S1_8242216	1E	55.6579	AA	AA	AA	AA	AA	AA	AA	AA	AA	AA	AA	AB	AA	AA	AB	AA	AA	AB	-	AA	AA	AA	AA	AB	AA	AA	AB	AB	-	AA	AA	AA	AA	AA	AA	AA	AA	AA	-	AB	AB	AA	AA	AB	AA	AA	AA
S1_9579104~S1_10903133	1E	55.6579	AA	AA	AA	AA	AA	AA	AA	AA	AA	AA	AA	AB	AA	AA	AB	AB	AA	AB	AB	AA	AA	AA	AA	AB	AA	AA	AB	-	AB	AA	AA	AA	AB	AA	AA	AA	AA	AA	AB	AB	AB	AA	AA	AB	AA	AA	AA
S1_25387785	1E	83.0188	AA	AB	AA	AA	AA	AA	AA	AA	AB	AA	AA	AA	AB	-	AB	AA	AB	AB	AB	AA	AB	AA	AA	AA	AA	-	AA	AA	AB	AB	AB	AB	AA	AA	AA	AB	AA	AA	-	AB	AB	-	AA	AA	AA	AA	AA
S1_48752214	1E	86.86	AA	AB	AA	AA	AA	AA	AA	AA	AB	AA	AA	AA	AB	AA	AB	AB	AB	AB	-	AA	AB	AA	AA	AA	AA	AB	AA	AA	AB	AB	AB	AB	AA	AA	AA	AA	AA	AA	AA	AB	AB	AA	AA	AA	AA	AB	AA
S1_49903410~S1_51100819	1E	89.3149	AA	AB	AA	AA	AA	AA	AA	AA	AB	AA	AA	AA	AB	AA	AB	AB	AB	AB	AB	AA	AA	AA	AA	AA	AA	AB	AA	AA	AB	AB	AB	AB	AA	AA	AA	AB	AA	AA	AA	-	AB	AA	AA	AA	AA	AB	AA
S1_52559884~S1_53037676~S1_53280628	1E	90.8671	AA	AB	AA	AA	AA	AA	AA	AA	AB	AA	AA	AA	AB	AA	AB	AB	AB	AA	AB	AA	-	AA	AA	AA	AA	AA	AA	AA	AB	AB	AB	AB	AA	AA	AA	AB	AA	AA	-	AB	AB	-	AA	AA	AA	AB	AA
S1_55709669	1E	94.8694	AA	AB	-	-	-	AA	AA	-	AB	AA	AA	AA	AB	AA	AB	AB	AB	-	AB	AA	AB	-	AA	AA	AA	AA	-	AA	-	AB	AB	AA	-	-	-	-	-	-	-	-	-	-	AA	AA	AA	-	AA
S1_57914382~S1_58947418	1E	98.395	AA	AB	AA	AA	AA	AA	AA	AA	AB	AA	AB	AA	AB	AA	AB	AB	AB	AA	AB	AA	AA	AA	AA	AA	AA	AA	AA	AA	AB	AB	AB	AA	AA	AA	AA	-	AA	AA	AB	AB	AA	AA	AA	AA	AA	AA	AA
S1_62900010	1E	101.19	AA	AB	AA	AA	AA	AA	AA	AA	AB	AA	AB	AA	AB	AA	AB	AB	AB	AA	AA	AA	AA	AB	AA	AA	AA	AA	AB	AB	AB	AB	AB	AA	AA	AA	AA	AB	AA	AA	AB	AB	AA	AA	AA	AA	AA	AA	AA
S1_60449286~S1_62694039	1E	103.852	AA	AB	AA	AA	AA	AA	AA	AA	AB	AA	AB	AA	AB	AA	AB	AB	AB	AA	AB	AA	AA	AB	-	AA	AA	-	-	AA	AB	AB	AB	AA	AA	-	AA	AB	AA	AA	-	AB	AA	-	AA	AA	AA	-	AA
S1_64787530~S1_65914401~S1_66899351	1E	105.585	AA	AB	AA	AA	AA	AA	AA	AA	AB	AA	AB	AA	AB	AA	-	AB	AB	AA	AB	AA	AA	AB	AA	AA	AA	AA	AB	AB	AB	AB	AB	AA	AA	AA	AA	AB	AA	AA	AB	-	AA	AA	AA	AA	AA	AA	AA
S1_67141884	1E	106.493	AA	AB	AA	AA	AA	AA	AA	AA	AB	AA	AB	AA	AB	AA	AB	AB	AB	AA	AB	AA	AA	AB	AA	AA	AA	AA	AB	AB	AB	AB	AB	AA	AA	AA	AA	AB	AA	AA	AB	AB	AA	AA	AA	AA	AA	AA	AA
S1_67147844~S1_67576846~S1_68137037	1E	107.198	AA	AB	AA	AA	AA	AA	AA	AA	AB	AA	AB	AA	AB	AA	AB	AA	AB	AA	AB	AA	AA	AB	AA	AA	AA	AA	AB	AB	AB	AB	AB	AA	AA	AA	AA	AA	AA	AA	AB	AB	AA	-	AA	AA	AA	AA	AA
S1_70671325	1E	110.565	AA	AB	AA	AA	AA	AA	AA	AA	AB	AA	AB	AA	AB	AA	AB	AA	AB	AA	AB	AA	AA	AB	AA	-	AA	AA	AB	AB	AB	AB	AA	AA	AA	AA	AA	AB	AA	AA	AB	AA	AA	AA	AA	AA	AA	AA	AA
S2_754660	2A	0	AA	AB	AA	AA	AB	AB	AB	AA	AB	AB	AB	AB	AB	AA	AA	AB	AB	AA	AB	AB	AB	AB	AB	AB	AB	AB	AB	AB	AB	AB	AB	AB	AB	AB	AB	AB	AB	AB	AB	AB	AB	-	AB	AB	AB	AB	AB
S2_3030177~S2_3062423	2A	5.97578	AA	AB	AA	AA	AB	AB	AB	AA	AB	AB	AB	AB	AB	AA	AB	AB	AB	AB	-	AB	AB	AB	AB	AA	AB	AB	AB	AB	AB	AB	AB	AB	AB	AB	AB	AB	AB	AB	AA	AB	AB	AB	AB	AB	AB	AA	AB
S2_599648	2A	9.50598	AA	AB	AA	AA	AB	AB	AB	AA	AB	AB	AB	AB	AA	AA	AA	-	AB	AA	AB	AB	AB	AB	-	-	AB	-	AB	AB	AB	AB	AB	AB	AB	-	AB	AB	AB	AB	-	-	AB	AB	AB	AB	AB	AB	AB
S2_744145	2A	15.6236	AA	AB	AB	AA	AB	AB	AB	AA	AB	AB	AB	AB	AA	AA	AA	AA	AB	AA	AB	AB	AB	AB	AB	AB	AB	-	AB	AB	AB	AB	AB	AB	AB	AB	AB	AB	AB	AB	AB	AB	AB	AB	AB	AB	AB	AB	AB
S2_9693502	2A	48.1354	AA	AB	-	AB	AB	AB	AB	AB	AB	AA	AB	AA	AB	AB	AB	AB	AB	AA	-	AA	AB	AB	AA	-	AB	-	AB	AB	AA	AB	AB	AB	AB	-	AB	-	AB	AB	-	AB	AB	-	AA	AB	AB	-	AB
S2_8302422	2A	51.6968	AA	AB	-	AB	AB	AB	AB	AB	-	AB	AB	AA	AB	AB	AB	AB	AB	AA	AB	AA	AB	-	AA	-	AB	AB	-	AB	AA	AB	AB	AB	-	AB	AB	AB	AB	AB	AB	AB	AB	-	AB	AB	AB	-	AB
S2_29051396	2A	54.5178	AA	AB	AB	-	AB	AB	AB	AB	AB	AB	AB	AA	AB	-	AB	AB	AB	AA	AB	AA	AB	AB	AA	AB	AB	AB	AB	AB	AA	AB	AB	AB	AB	AA	AB	-	AB	AB	AB	AB	AB	-	AB	AB	AB	AB	AB
S2_14948220~S2_17034604~S2_18007717~S2_21624190	2A	54.5178	AA	-	-	AB	AB	AB	AB	AB	AB	AB	AB	AA	AB	AB	-	-	AB	AA	-	AA	AB	-	AA	-	AB	-	AB	AB	AA	AB	AB	AB	AB	AA	AB	AB	AB	AB	AB	AB	AB	AA	AB	AB	AB	-	-
S2_12512511~S2_13446552	2A	55.3941	AA	AB	AB	AB	AB	AB	AB	AB	AB	AB	AB	AA	AB	-	-	AB	AB	AA	AB	AA	-	-	AA	AB	AB	AB	AB	-	AA	AB	AB	AB	AB	AA	AB	AB	AB	AB	-	AB	AB	-	AB	AB	AB	AB	AB
S2_37375688	2A	58.1995	AA	AB	AB	-	AB	AB	AB	AB	AB	AB	AB	AA	AB	AB	AB	AB	AB	-	-	AA	AB	-	AA	AB	AB	AB	AB	AA	-	AB	-	AB	AB	AA	-	AB	-	AB	-	AB	-	-	AB	AB	AB	AB	AB
S2_13837199	2A	63.3899	AA	AB	AB	AA	AB	AB	AB	AB	-	AB	AB	AA	AB	-	AB	AB	AB	AA	-	AA	AB	AB	AA	AB	-	AA	AB	AB	AA	AB	AB	AB	AB	-	AB	-	AB	AB	AB	-	AB	AA	AB	AB	AB	AB	AB
S2_63532297	2B	0	AB	AA	AA	AA	AB	AB	AB	AB	AB	AA	AA	AA	AB	AA	-	AB	AB	AA	-	AB	AB	-	AB	-	AB	-	AB	AA	AA	AB	AB	AB	AB	-	AB	AB	AB	AB	-	-	AA	-	-	AB	AB	-	AB
S2_66082501~S2_66082691~S2_66266344~S2_66283085	2B	8.03663	AB	AA	AA	AA	AB	AB	AB	AB	AB	AA	AB	AA	AB	AA	AB	AB	AB	AB	AA	AB	AB	AB	AB	AB	AB	AB	AB	AA	AA	AB	AB	AB	AB	AB	AB	AB	AB	AA	AB	AA	AA	AA	AB	AB	AB	AB	AB
S2_66572337~S2_66591880~S2_67318879	2B	8.73216	AB	AA	AA	AA	AB	AB	AB	AB	-	AA	AB	AA	-	AA	AB	-	AB	-	AA	AB	AB	AB	AB	AB	AB	AB	AB	AA	AA	-	AB	-	-	AB	AB	AB	AB	AA	AB	-	AA	AA	-	AB	AB	AB	AB
S2_67405150~S2_68252677~S2_68371073	2B	10.8416	AB	AA	AA	AA	AB	AB	AB	AB	AB	AA	AB	AA	AB	AA	AB	AB	AB	AB	AA	AB	AB	AB	AB	AB	AB	AA	AB	AA	AA	AB	AB	AB	AB	AB	AB	AB	AB	AA	-	AA	AA	AA	AB	AB	AB	-	AB
S2_68789465~S2_69037680~S2_69097524	2B	16.7982	AB	AA	AA	AA	AB	AB	AB	-	-	AB	AB	AA	-	AA	AB	AB	AB	-	-	-	-	AB	AB	AA	AB	-	AB	AA	-	-	AB	-	-	AB	AB	-	AB	AA	-	AA	AA	AA	AB	AB	AB	-	AB
S2_69194410~S2_69639001	2B	16.7982	AB	AA	AA	AA	AB	AB	AB	AB	AA	AB	AB	AA	AA	AA	AB	AB	AB	AA	AA	AB	AB	AB	AB	AA	AB	AA	AB	AA	AA	AA	AB	AA	AA	AB	AB	AB	AB	AA	AA	-	AA	AA	AB	AB	AB	AA	AB
S2_69859049~S2_69929969	2B	16.7982	AB	AA	AA	AA	AB	AB	AB	AB	AB	AB	AB	AA	AB	AA	AB	AB	AB	AB	AA	AB	-	AB	AB	AB	AB	-	AB	AA	AA	-	AB	AB	AB	AB	AB	AB	AB	AA	AB	AA	AA	AA	AB	AB	AB	AB	AB
S2_69972694~S2_70118026	2B	16.7982	AB	AA	AA	AA	AB	AB	AB	AB	AA	AB	AB	AA	AA	AA	AB	AB	AB	AA	-	AB	-	AB	AB	AA	AB	AA	AB	AA	AA	AA	AB	AA	AA	AB	AB	AB	AB	AA	-	AA	AA	AA	AB	AB	AB	AA	AB
S2_70855137	2B	21.1357	AB	AA	AB	AA	AB	AB	AB	AB	AB	AB	AB	AA	AB	AA	AB	AB	AB	AB	-	AB	AB	AB	AB	-	AB	-	AB	AA	AA	AB	AB	AB	AB	AB	AB	AB	AB	AA	-	-	AA	-	AB	AB	AB	-	AB
S2_71103371	2B	24.0022	AB	AA	AB	AA	AB	AB	AB	AB	-	AB	AB	AA	AB	AA	AB	-	AB	AB	-	AB	AB	AB	AB	AB	AB	-	AB	AA	AA	AB	AB	AB	AB	AB	AB	AB	AB	AA	-	-	AA	-	AA	AB	AB	-	AB
S2_71277640	2B	25.9224	AB	AA	AB	AA	AB	AB	AB	AB	AB	AB	AB	AA	AB	AA	AB	AB	AB	AB	-	AB	AB	AB	AB	AB	AB	-	AB	AA	AA	AB	AB	AB	AB	AB	AB	AB	AB	AA	AB	AA	AA	AA	AB	AB	AB	AB	AB
S2_71665944~S2_71828976~S2_71900510~S2_71900670	2B	28.1955	AB	AA	AB	AA	AB	AB	AB	AB	AB	AB	AB	AA	AB	AA	AB	AB	AB	AB	AA	AB	-	AB	AB	AB	AB	AB	-	AA	AA	-	AB	AB	AB	AB	AB	AB	AB	AA	-	AB	AA	AA	-	AB	AB	AB	AB
S2_72669108	2B	29.7195	AB	AA	AB	AA	AB	AB	AB	AB	AB	AB	AB	AA	AB	AA	AB	AB	AB	AB	AA	AB	AB	AB	-	AB	AB	AB	AB	AA	AA	AB	AB	AB	AB	AB	AB	AB	AB	AA	AB	AB	AA	AA	AB	AB	AB	AB	AB
S2_72907102	2B	30.6232	AB	AA	AB	-	AB	AB	AB	AB	AB	AB	AB	AA	AB	-	AB	AB	AA	AB	-	AB	AB	-	-	AA	AB	-	AB	AA	AA	AB	AB	AB	AB	AB	AB	AB	AB	AA	AB	AB	AA	-	AB	AB	AB	AA	AB
S2_73059754~S2_73069570	2B	32.1877	AB	AB	AB	AA	AB	AB	AB	AB	AB	AB	AB	AA	AB	AA	AB	AB	AB	-	AA	AB	-	AB	AB	AB	AB	AB	AB	AA	AA	AB	AB	AB	AB	AB	-	AB	AB	AA	AB	AB	AA	AA	AB	AB	AB	AB	AB
S2_73093086	2B	32.8694	AB	AB	AB	AA	AB	AB	AB	AB	AB	AB	-	AA	AB	AA	AB	AB	AB	AB	AA	AB	AB	AB	AB	AB	AB	AB	AB	AA	AA	AB	AB	AB	AB	AB	AB	AB	AB	AA	AB	AB	AA	AA	AB	AB	AB	AB	AB
S2_74383855	2B	36.7141	-	AB	AB	AA	AB	AA	AB	AB	AB	AB	AB	AA	AB	AA	AB	AB	AB	AB	AA	AB	AB	AA	AB	AB	AB	AB	AA	AA	AA	AB	AB	AB	AB	AB	AB	AB	AB	AA	AB	AB	AA	AA	AB	AB	AB	AB	AB
S2_74519063	2B	37.831	AB	AB	AB	AB	AB	AA	AB	AB	AA	AB	AB	AA	AB	AA	AB	AB	AB	AB	AA	AB	AB	AB	AB	-	AB	-	AB	AA	AA	AB	AB	AB	AB	AB	AB	AB	AA	AA	-	AB	AA	AA	AB	AB	AB	AB	AB
S2_74686312	2B	39.2859	AB	AB	AB	AB	AB	AA	AB	AB	AB	AB	AB	AA	AB	AA	AB	AB	AB	AB	AA	AB	AB	AB	AB	-	AB	-	AB	AA	AA	AB	AB	AB	AB	AB	AB	AB	AB	AA	-	AB	AA	AA	AB	AB	AB	AB	AB
S2_61081771	2C	0	-	AA	AA	AA	AA	AB	AA	AB	AB	AA	AB	AA	AB	AA	AB	AB	AB	AA	AB	AA	AB	AB	AA	AB	AB	AB	AB	AA	AA	AB	AB	AB	AB	AA	AB	AB	AB	AA	AB	AB	AA	AA	AB	AB	AB	AB	AA
S2_62159897	2C	4.48818	AA	AA	AA	AA	AB	AB	AA	AB	AB	AA	AB	AA	AB	AA	AB	AB	AB	AA	AB	AA	AA	AB	AA	AB	AB	AB	AB	AA	AA	AB	AB	AB	AB	AA	AB	AB	AB	AA	AB	AB	AA	-	AB	AB	AB	AB	AA
S2_62989324~S2_63042294	2C	7.12899	AA	AA	AA	AA	AB	AB	AA	AB	AB	AA	AB	AA	AB	AA	AB	AB	-	AA	AB	AA	-	AB	AA	AB	AB	AB	AB	AA	AA	AB	AB	AB	AB	AA	AB	AB	AB	AA	AB	AB	AA	-	AB	AB	AB	-	AA
S2_62123741	2C	10.8598	AA	AA	AA	-	AB	AB	AA	-	-	AA	AB	-	AB	-	-	-	AB	AA	-	AA	AA	AA	-	AB	AB	-	AB	AA	AA	AB	AB	AB	AB	-	-	AB	AB	-	-	-	AA	-	-	AB	AB	-	AA
S2_60832291	2C	11.0512	AA	AA	AA	AA	AB	AB	AA	AB	AA	AA	AB	AA	AB	AA	AB	AA	AB	AA	-	AA	AB	AB	AA	AB	AB	-	AB	AA	AA	AB	AB	AB	AB	-	AB	AB	AB	AA	-	AB	AA	-	AB	AB	AB	-	AA
S2_63277980~S2_63287167	2C	11.0512	AA	AA	AA	AA	AB	AB	AA	AB	AB	AA	AB	AA	AB	AA	AB	AB	AB	AA	AB	AA	AB	AB	AA	AB	AB	AB	AB	AA	AA	AB	AB	AB	AB	AA	AB	AB	AB	AA	AB	AB	AA	AA	AB	AB	AB	AB	AA
S2_64683384~S2_64810952	2C	17.4063	AA	AA	AA	AA	AB	AB	AA	AB	AB	AA	AB	AA	AB	AA	AB	AB	AB	AB	AB	AA	AB	AB	AA	AB	AB	AB	AB	AA	AA	AB	AB	AB	AB	-	AB	AB	AA	AA	AA	-	AA	-	-	AB	AB	AB	AA
S2_65110380	2C	18.2824	AA	AA	-	AA	AB	AB	AA	AB	AB	AA	AB	AA	AB	AA	AB	AB	AA	AB	-	AA	AB	-	AA	AB	AB	AB	AB	AA	AA	AB	AB	AB	AB	-	AB	AB	AA	AA	AA	AA	-	AA	AB	AB	AB	AA	AA
S2_65124342~S2_65990422	2C	21.9924	AA	AA	AA	AA	AB	AB	-	AB	AB	AA	AB	AA	AB	AA	AB	AB	AB	-	-	AA	AB	AB	AA	AB	AB	-	AB	AA	AA	AB	AB	AB	AB	AA	AB	AB	AA	AA	AB	AA	AA	AA	AB	AB	AB	AB	AA
S2_68798643	2C	25.8238	AA	AA	AA	AA	AA	AB	AB	AB	AB	AB	AB	AA	AB	AA	AB	AB	AB	AB	AA	AA	AB	AB	AA	AB	AB	AB	AB	AA	AA	AB	AB	AB	-	AA	AB	AB	AA	AA	AB	-	AA	-	AB	AB	AB	AB	AB
S2_66958594	2C	29.1297	AA	AA	AA	AA	AB	AB	AB	AB	AB	AA	AB	AA	AB	AA	AB	AB	AB	AB	AA	AA	AA	-	AA	AB	AB	AB	AB	AA	AA	AB	AB	AB	AB	AA	AB	AB	AA	AA	AA	-	AA	AA	AB	AB	AB	AB	AA
S2_69646013	2C	34.3892	AA	AA	AA	AA	AB	AB	AB	AB	AB	AB	AB	-	AB	AA	AB	-	AB	AB	-	AA	AA	AB	AA	-	AB	-	AB	AA	AA	AB	AB	AB	AB	-	AB	AB	AA	AA	-	-	AA	-	AB	AB	AB	AB	AB
S2_73783726~S2_73828116~S2_74201212~S2_74702446	2C	47.9202	AA	AB	AA	AB	AB	AA	AB	AA	-	AB	AB	AA	AB	AA	AB	AB	AB	AB	AA	AB	-	AB	AA	AB	AB	AB	AB	AA	AA	AB	AB	AB	-	AA	AB	AB	AA	AA	AB	AB	-	AA	AB	AB	AB	AB	AB
S2_73516056	2C	47.9202	AA	AB	AA	-	AB	AA	AB	AA	AA	AB	AB	AA	AB	AA	AB	AB	AB	AB	-	-	AB	-	AA	AB	AB	AB	AB	AB	AA	AB	AB	AB	-	AA	AB	AB	AA	AA	AB	AB	AA	AA	AB	AB	AB	AB	AB
S2_77117869~S2_77600404	2C	51.5489	AA	AB	AA	AB	AB	AA	AB	AA	AB	AB	AB	AA	AB	AA	AB	AB	AB	AA	AA	AB	AB	AB	AA	AB	AB	AB	AB	AA	AB	AB	AB	AB	-	AA	AB	AB	AA	AA	AB	AB	AA	AA	AB	AB	AB	AA	AB
S2_77730934	2C	54.6519	AA	AB	AA	AB	AB	AA	AB	AA	AB	AB	AB	AA	AB	AA	AB	AB	AB	AA	AA	AB	AB	AB	AA	AA	AB	AA	AB	AA	AB	AB	AB	AB	AB	AA	AB	AB	AA	AA	AB	AB	-	-	AB	-	AB	AB	AB
S2_76789586	2C	58.0827	AA	AB	AA	AB	AB	AA	AB	AA	AB	AB	AB	AA	AB	AA	AB	AB	AB	AA	-	AB	AB	AB	AA	-	AB	-	AB	AA	AA	AB	AB	AB	AB	-	AB	AB	AA	AA	-	-	AA	AA	AB	AB	AB	AB	AB
S2_75611690	2C	72.2613	AA	AB	AA	AB	AB	AA	AB	AA	AA	AB	AB	AA	AB	AA	AB	AB	AB	AA	AA	AB	AA	AA	AA	AA	AB	AA	AB	AA	AA	AB	AB	AA	AA	AA	AB	AB	AA	AA	AA	AA	AA	AA	AB	AA	AB	AA	AB
S2_76790688	2C	75.9378	AA	AB	AA	AB	AB	AA	AB	AA	AA	AB	AB	AA	AB	AA	AB	AB	AB	AA	AA	AB	AA	AB	AA	-	AB	-	AB	AA	AA	AB	AB	AA	AA	-	AB	AB	AA	AA	-	AA	AA	AA	AB	AA	AB	AA	AB
S2_73721000	2C	80.2836	AA	AB	AA	AB	AB	AA	AB	AA	AA	AB	AB	AA	AA	AA	AB	AB	AB	AA	AA	AB	AA	AB	AA	AA	AB	AA	AA	AA	AA	AB	AB	AA	AA	AA	AB	AB	AA	AA	AA	AA	AA	AA	AB	AA	AB	AA	AB
S2_72940692	2C	86.1914	AA	AA	AA	AA	AB	AB	AB	AA	AA	AB	AB	AA	AA	-	AB	AB	AB	AA	-	AB	AA	AB	-	AA	AB	AA	AA	AA	AA	AA	AB	AA	AA	AA	AB	AB	AA	AA	AA	AA	AA	-	AB	AB	AB	AA	AB
S2_72020926	2C	91.7	AA	AA	AA	AA	AB	AB	AB	AA	AA	AB	AB	AA	AA	AA	AB	AB	AB	AA	AA	AB	AA	AA	AA	AA	AB	AA	AA	AA	AB	AA	AB	AA	AA	AA	AB	AB	AA	AA	AA	AA	AA	AA	AB	-	-	AA	AB
S2_54515226	2D	0	AA	AA	AA	AA	AA	AB	AA	AA	-	AA	AA	AA	AA	AA	AA	AB	AA	AA	-	AA	AA	AA	-	-	AA	-	AB	AA	AA	AA	AB	AB	AB	-	AA	AA	AA	AA	-	-	AB	-	AA	-	AA	-	AA
S2_56159690~S2_57023395	2D	0.463628	AA	AA	AA	AA	AA	AB	AA	AA	-	AA	AA	AA	AA	AA	AA	AB	AA	AA	AA	AA	AB	AA	AA	AA	AA	-	-	AA	AA	AA	AB	AB	AB	AA	AA	AA	AA	AA	AA	AB	AB	AA	AA	-	AA	-	AA
S2_7141720~S2_7705193	2D	5.97477	AA	AB	AA	AA	AA	AB	AA	AA	AA	AA	AA	AA	AA	AA	AA	AB	AA	AA	AA	AA	AB	AA	AA	AA	AA	AB	AB	AB	AA	AB	AB	AA	AA	AA	AA	AA	AA	AA	AA	AB	AB	AA	AA	AB	AA	AA	AA
S2_6643778	2D	6.72214	AA	AB	AA	AA	AA	AB	AA	AA	AA	AA	AA	AA	AA	-	AA	AB	AA	AA	AA	AA	AB	-	AA	AA	AA	AB	AB	AB	AA	AB	-	AA	AA	AA	AA	AA	AA	-	-	AB	-	-	AA	AB	AA	AB	AA
S2_5658476	2D	24.8112	AA	AB	AA	AA	AA	AB	AA	AA	AB	AA	AB	AA	AB	AA	AB	AB	AB	AA	AB	AA	AA	AB	AA	AB	AA	AA	AB	AB	AA	AB	AB	AB	AA	AA	AA	AB	AA	AA	-	AB	AB	AA	AA	AB	AA	AB	AA
S2_2383665	2D	26.8202	AA	AB	-	-	AA	AB	AA	AA	AB	AA	AB	AA	AB	-	AB	AB	AB	AA	AB	AA	AA	AB	AA	AB	AA	AB	-	AB	AA	AB	AB	AB	AA	AA	AA	-	AA	AA	AB	AB	AB	AA	AA	AB	AA	AB	AA
S2_6062833	2D	37.074	AA	AA	AA	AA	AA	AB	AA	AA	AB	AA	AB	AA	AB	AA	AB	AA	AB	AA	AB	AA	AB	AB	AA	AB	AA	AB	-	AB	AA	AA	AB	AB	AA	AA	AA	AB	AA	AA	AB	AA	AA	AA	AA	AB	AA	AB	AA
S2_58345373	2D	40.577	AA	AA	AA	AA	AA	AB	AA	AA	AA	AA	AB	AA	AB	AA	AB	AA	AB	AA	AB	AA	AA	AA	AA	AB	AA	-	AB	AB	AA	AB	AB	AB	AA	AA	AA	AB	AA	AA	-	AA	AA	AA	AA	AB	AA	AA	AA
S2_18922672~S2_20575293	2D	41.3541	AA	AA	AA	AA	AA	AB	AA	AA	AB	AA	AB	AA	AB	AA	AB	AA	AB	AA	AB	AA	-	AB	AA	AB	AA	AA	AB	AB	AA	AB	AB	AB	AA	AA	AA	AB	AA	AA	AB	AA	AA	AA	AA	AB	AA	AA	AA
S2_55575319	2D	49.7356	-	AA	AA	AA	AA	AB	AA	AA	AB	AA	AB	AA	AB	AA	AB	AB	AB	AA	AA	-	AB	AB	AA	-	AA	AB	AB	AB	AA	AB	AB	AB	AB	-	AA	AB	AA	AA	AB	-	AB	AA	AA	AB	AA	AA	AA
S2_12491622~S2_15229548	2D	50.9016	AA	-	AA	AA	AA	AB	AA	AA	AB	AA	-	AA	-	AA	-	AA	-	AA	AA	AA	AA	-	AA	-	AA	-	AB	-	AA	-	AB	AB	-	AA	AA	-	AA	AA	-	AB	-	AA	AA	AB	AA	AA	AA
S2_76469011	2D	57.4501	AA	AB	AA	AA	AA	AA	AA	AA	AB	AA	AB	AA	AB	-	AB	AB	AB	AA	-	AA	AA	AB	-	AB	AA	AB	AB	AA	AA	AB	AB	AB	AB	AA	AA	AB	AA	AA	AB	AB	AA	AA	AA	AB	AA	-	AA
S2_76518197	2D	58.4989	AA	AB	AA	AA	AA	AA	AA	AA	AB	AA	AB	AA	AB	AA	AB	AB	-	AA	AA	AA	AA	AB	AA	AB	AA	AB	AB	AA	AA	AB	AB	AB	AB	AA	AA	AB	AA	AA	-	AB	AA	AA	AA	AB	AA	AB	AA
S2_77506101	2D	58.4989	AA	AB	AA	AA	AA	AA	AA	AA	AB	AA	AB	AA	AB	-	AB	AB	AB	AA	AA	AA	AA	AB	AA	-	AA	-	AB	AA	-	AB	AB	AB	AB	AA	AA	AB	AA	AA	-	AB	AA	-	AA	AB	AA	AB	AA
S2_75803053~S2_76232904	2D	60.2216	AA	AB	AA	AA	AA	AA	AA	AA	AB	AA	AB	AA	AB	AA	AB	AB	AB	AB	AA	AA	AB	AB	AA	AB	AA	AB	AB	AA	AA	AB	AB	AB	AB	AA	AA	AB	AA	AA	AB	AB	AA	AA	AA	AB	AA	AB	AA
S2_61983175~S2_62120449	2D	64.2288	AA	AA	AA	AA	AA	-	AA	AA	AB	AA	-	AA	AB	AA	-	AB	-	AA	AA	AA	-	-	AA	-	AA	AB	AB	AA	AA	-	AB	AB	AB	AA	AA	-	AA	AA	AB	-	AA	AA	AA	AB	AA	AB	AA
S2_61372066	2D	65.2174	AA	AA	AA	AA	AA	AB	AA	AA	AB	AA	AB	AA	AB	AA	AB	AB	AB	AA	AB	AA	AB	AB	AA	AB	AA	AB	AB	AA	AA	AB	AB	AB	AB	AA	AA	AB	AA	AA	-	AB	AA	AA	AA	AB	AA	AA	AA
S2_62518907~S2_62736866	2D	68.7432	AA	AA	AA	AA	AA	-	AA	AA	AB	AA	-	AA	AB	AA	-	AB	-	AA	-	AA	-	AA	AA	AA	AA	-	AB	-	AA	AB	AB	AB	AB	AA	AA	-	AA	AA	AB	-	AA	AA	AA	AB	AA	AB	-
S2_63663514~S2_63794071	2D	71.8791	AA	AA	AA	AA	AA	-	AA	AA	AB	AA	-	AA	-	AA	AA	-	-	AA	AA	AA	-	-	AA	AA	AA	AA	AB	AA	AA	-	AB	AB	AB	AA	AA	AB	AA	AA	-	AB	AA	AA	AA	AB	AA	AB	AA
S2_59828355~S2_59856065~S2_59921440	2D	84.7398	AA	AA	AA	AA	-	AB	AA	AA	AA	AA	AB	AA	AB	AA	AB	AA	AB	AA	-	AA	-	AB	AA	AB	AA	AA	AB	AB	AA	AB	AB	AB	AA	AA	AA	AB	AA	AA	AB	AB	AA	AA	AA	AB	-	AA	AA
S2_60538609	2D	85.7854	AA	AA	AA	-	AA	AB	AA	AA	AA	AA	AB	AA	AB	AA	AB	AA	AB	AA	AA	AA	AA	AB	AA	-	AA	AA	AB	AA	AA	AB	AB	AB	AA	AA	AA	AB	AA	AA	AA	AB	AA	AA	AA	AB	AA	AA	AA
S2_61672399~S2_61676590	2D	86.7027	AA	AA	AA	AA	AA	AB	AA	AA	AA	AA	AB	AA	AB	AA	AB	AA	AB	AA	AB	AA	AA	AB	AA	AB	AA	AA	AB	AA	AA	AB	AB	AB	AA	AA	AA	AB	AA	AA	AA	AB	AA	-	AA	AB	AA	AA	AA
S2_64271349	2D	90.0223	AA	AA	-	AA	AA	AB	AA	AA	AA	AA	AB	AA	AA	AA	AB	AA	AB	AA	AB	AA	AA	-	AA	AB	AA	AA	AB	AA	AA	AA	AB	AB	AA	AA	AA	AB	AA	AA	AA	AA	-	AA	AA	AB	AA	-	AA
S2_64896285~S2_65276879~S2_65731988	2D	91.5048	AA	AA	AA	AA	AA	AB	AA	AA	AA	AA	AB	AA	AA	AA	AB	-	AB	-	AB	AA	-	AB	AA	-	AA	-	AB	AA	AA	AA	AB	AB	-	AA	AA	AB	AA	AA	-	AA	AA	AA	AA	AB	AA	AA	AA
S2_66397305~S2_66432232	2D	92.6557	AA	AA	AA	AA	AA	AB	AA	AA	AA	AA	AB	AA	AA	AA	AB	AA	AB	AA	AA	AA	AB	AB	AA	-	AA	-	AB	AA	AA	AA	AB	AB	AA	AA	AA	AB	AA	AA	-	AA	AA	-	AA	AB	-	AA	AA
S2_67658525~S2_67996602~S2_68176757~S2_69683184	2D	95.8462	AA	AA	AA	AA	AA	AB	AA	AA	AA	AA	AB	AA	AA	AA	AB	AB	AB	AA	AA	AA	AA	AB	AA	AA	AA	AA	AB	AA	AA	AA	AB	AA	AA	AA	AA	AB	AA	AA	AA	AA	AA	AA	AA	AB	AA	AA	AA
S2_67572885	2D	96.7086	AA	AA	AA	AA	AA	AB	AA	AA	AA	AA	AB	AA	AA	AA	AB	AB	AB	AA	AA	AA	AB	AB	AA	AA	AA	-	AB	AA	AA	AA	AB	AA	AA	AA	AA	AB	AA	AA	-	-	AA	AA	AA	AB	AA	-	AA
S2_71244877	2D	98.9369	AA	AA	AA	AA	AA	AB	AA	AA	AA	AA	AB	AA	AA	AA	AB	AB	AB	AA	AA	AA	AB	-	AA	-	AA	-	AA	AA	AA	AA	AB	AA	AA	-	AA	AB	AA	AA	-	AA	AA	AA	AA	AB	AA	AA	AA
S2_70377048~S2_71244752	2D	98.9369	AA	AA	AA	AA	AA	AB	AA	AA	AA	AA	AB	AA	AA	AA	AB	AB	AB	AA	-	AA	AB	AB	AA	AA	AA	AA	AA	AA	AA	AA	AB	AA	AA	AA	AA	AB	AA	AA	AA	AA	AA	-	AA	AB	AA	AA	AA
S2_72744999~S2_72992537	2D	100.336	AA	AA	AA	AA	AA	AB	AA	AA	AA	AA	AB	AA	AA	AA	AB	AB	AB	AA	AA	AA	AB	AB	AA	AA	AA	-	AA	AA	AA	AA	AB	AA	AA	AA	AA	AB	AA	AA	AA	AA	AA	AA	AA	AB	AA	AA	AA
S2_73168103	2D	103.242	AA	AA	AA	AA	AA	AB	AA	AA	AA	AA	AB	AA	AA	AA	AB	AB	AB	AA	AA	AA	AA	AB	AA	AA	AA	AA	AA	AA	AA	AB	AB	AA	AA	AA	AA	AB	AA	AA	AA	AA	AA	AA	AA	AB	AA	AA	AA
S2_74139328	2D	106.603	AA	AB	-	-	AA	AA	AA	AA	AA	AA	AB	AA	AA	AA	AB	AB	AB	AA	AA	AA	AA	AB	AA	AA	AA	AA	AA	AA	AA	AB	AB	AA	AA	-	AA	AB	AA	AA	AA	-	AA	AA	AA	AA	AA	AA	AA
S2_74336401	2D	107.422	AA	AB	AA	-	AA	AA	AA	AA	AA	AA	AB	AA	AA	AA	AB	AB	AB	AA	-	AA	AB	-	AA	-	AA	AA	AA	-	AA	AA	AB	-	AA	-	-	AB	AA	AA	-	AA	-	-	AA	AA	AA	-	AA
S2_75529372~S2_75801671	2D	110.652	AA	AB	AA	AA	AA	AA	AA	AA	AA	AA	AB	AA	AB	AA	AB	AB	AB	AA	AA	AA	AB	AB	AA	-	AA	AA	AB	AA	AA	AB	AB	AA	AA	AA	AA	AB	AA	AA	-	AA	AA	AA	AA	AA	AA	AA	AA
S2_75522307	2D	110.652	AA	AB	AA	AA	AA	AA	AA	AA	AA	AA	AB	AA	AB	AA	AB	AB	AB	AA	AA	AA	AA	AB	AA	AA	AA	AA	AB	AA	AA	AB	AB	AA	AA	AA	AA	AB	AA	AA	-	AA	AA	AA	AA	AA	AA	AA	AA
S2_74512229~S2_74629288	2D	119.198	AA	AB	AA	AA	AA	AA	AA	AA	-	AA	AB	AA	-	AA	-	-	AB	-	AA	AA	AA	-	AA	AB	AA	-	-	AA	AA	AB	AB	-	-	AA	AA	AB	AA	AA	AB	-	AA	AA	AA	AB	AA	-	AA
S2_67118246~S2_67296477	2D	125.473	AA	AA	AA	AA	AA	-	AA	AA	AB	AA	AB	AA	AB	AA	-	AB	-	AB	AA	AA	-	-	AA	AB	AA	AA	AB	AA	AA	AB	AB	-	AB	AA	AA	-	AA	AA	AB	AA	AA	-	AA	AB	AA	-	AA
S2_67377581	2D	129.427	-	AA	AA	AA	AA	AB	AA	AA	AB	AA	AB	-	AB	-	AB	AB	AB	-	-	AA	AA	AB	AA	-	AA	AB	AA	AA	AA	-	AB	AB	AB	AA	AA	AB	AA	AA	AB	-	AA	-	AA	AB	AA	AB	AA
S2_66123313	2D	134.976	AA	AA	AA	AA	AA	AB	AA	AA	AB	AA	AB	AA	AB	AA	-	AB	AB	AB	AA	AA	AA	AB	AA	AB	AA	AB	AA	AA	AA	AB	AB	AB	AB	AA	AA	-	AA	AA	AB	AA	AA	AA	AA	AB	AA	AA	AA
S2_65744652	2D	146.02	AA	AA	AA	AA	AA	AA	AA	AA	AB	AA	AB	AA	AB	AA	AA	AB	AA	AB	AA	AA	AA	AA	AA	AA	AA	AB	AA	AA	AA	AB	AB	AB	AB	AA	AA	AA	AA	AA	AB	AA	AA	AA	AA	AB	AA	-	AA
S2_62828712	2D	148.923	AA	AA	AA	AA	AA	AA	AA	AA	AB	AA	AA	AA	AB	AA	AA	AB	AA	AA	-	AA	AA	AA	AA	AA	AA	AB	AB	AA	AA	AB	AB	AB	AB	AA	AA	AA	AA	AA	AB	AA	AA	AA	AA	AB	AA	AB	AA
S2_61457579~S2_61584785	2D	149.632	AA	AA	AA	AA	AA	-	AA	AA	AB	AA	AA	AA	AA	AA	AA	AB	AA	AA	-	AA	AB	AA	AA	-	AA	-	AB	AA	AA	AA	AB	AB	AB	-	AA	AA	AA	AA	-	AA	AA	AA	AA	AB	AA	AB	AA
S2_63940124	2D	150.572	-	AA	AA	-	AA	AA	AA	AA	AB	AA	AA	AA	AB	-	AA	AB	AA	AA	-	AA	AB	AA	AA	AA	AA	AB	AB	AA	AA	AB	AB	AB	AB	AA	AA	AA	AA	AA	-	AB	AA	AA	AA	AB	AA	-	AA
S2_71304633	2D	156.349	AA	AA	AA	AA	AA	AA	AA	AA	AB	AA	AB	AA	AB	AA	AA	AB	AA	AB	AA	AA	AB	AA	AA	AB	AA	AB	AB	AA	AA	AB	AB	AB	AB	AA	AA	AA	AA	AA	AB	AA	AA	AA	AA	AB	AA	AB	AA
S2_71999272~S2_72061829	2D	159.044	AA	AA	AA	AA	AA	AA	AA	AA	AB	AA	AB	AA	AB	AA	AA	-	AA	AB	AA	AA	-	AA	AA	AB	AA	AB	AB	AA	AA	AB	-	AB	AB	AA	AA	AA	AA	AA	-	AB	AA	AA	AA	-	AA	-	AA
S2_72171250~S2_72737225	2D	162.259	AA	-	AA	AA	AA	AA	AA	AA	AB	AA	AB	AA	AB	AA	AA	AB	AA	AB	AA	AA	AA	AA	AA	AB	AA	AB	AB	AA	AA	AB	AB	AB	AB	AA	AA	AA	AA	AA	AB	-	AA	AA	AA	AB	AA	AB	AA
S2_73158707	2D	164.245	AA	AB	-	AA	AA	AA	AA	AA	AA	AA	AB	AA	AB	AA	AA	AB	AA	AA	AA	AA	AA	AA	AA	AB	AA	-	AB	AA	AA	AB	AB	AB	AB	AA	AA	AA	AA	AA	AB	AB	AA	-	AA	AB	-	AA	AA
S3_132597	3A	0	-	AB	-	-	AB	AB	AA	AB	AB	AB	AB	AA	AB	-	AB	AB	AA	AA	AB	AB	AA	AB	AB	-	AB	-	AB	AB	AB	AB	AB	AB	AB	AB	AB	AB	AB	AB	-	-	-	-	AB	AB	AB	AB	AB
S3_323067	3A	27.6655	AB	AB	AA	AA	AB	AB	AB	AB	AB	AB	AB	AB	AB	AB	AB	AB	AA	AA	AB	AA	AA	AB	-	AA	AB	AB	AB	-	AB	AB	AB	AB	AB	AB	AA	AA	AA	AB	AA	AB	AB	AB	AB	AB	AB	AB	AA
S3_1454038	3A	38.9091	AB	AB	AA	AB	AB	AA	AB	AB	AB	AB	-	AB	AB	AB	AB	AB	AA	AA	AB	AA	AB	AB	AB	AA	AB	AB	AB	AB	AB	AB	AB	AB	AB	AB	AA	AB	AA	AB	AA	-	AB	AB	AB	AB	AB	AB	AA
S3_1774375	3A	41.8968	AB	AB	AA	AB	AB	AA	AB	AA	AB	AB	AB	AB	AB	AB	AB	AB	AA	AA	AB	AA	AB	AB	AB	AA	AB	AB	AB	AB	AB	AB	AB	AB	AB	AB	AA	AB	AA	AB	AA	AB	AB	AB	AB	AB	AB	AB	AA
S3_2054800	3A	45.4137	AB	AB	AA	AB	AB	AA	AB	AB	AB	AB	AB	AB	AB	AB	AB	AB	AA	AA	AB	AA	AB	AB	AB	AB	AB	-	AB	AB	AB	AB	AB	AB	AB	AB	AA	AB	AA	AB	-	AB	AB	AB	AB	AB	AB	AB	AA
S3_2064662	3A	51.483	AB	AB	AA	-	AB	AA	AB	AB	AB	AB	AB	AB	AB	AB	AB	AB	AA	AA	-	AA	AB	AB	AB	AB	AB	AB	AB	AB	AB	AB	AA	AB	AB	AB	AA	AB	AA	AB	AA	AB	AB	AB	-	AB	AB	-	AA
S3_4251118	3A	61.7608	AB	-	AA	AB	AB	AA	AB	AB	AB	AB	AB	AB	AB	AA	AB	AB	AB	AB	AB	AB	AB	AB	AB	AB	AB	AB	AB	AB	AB	AA	AB	AB	AB	AB	AA	AB	AA	AB	-	AB	AB	AB	AB	AB	AB	AB	AA
S3_4718512	3A	65.3648	AB	-	-	AB	-	AA	AA	AB	AB	AB	AB	AB	AB	AB	AB	AB	AB	AB	-	AB	AB	-	AB	AA	AB	-	AB	AB	AB	AA	AB	AB	AB	AB	AA	AB	AA	AB	AA	-	AA	AB	AB	AB	AB	AB	AA
S3_6722016~S3_7418743~S3_7463538	3A	69.0198	AB	AB	AA	AB	AB	AA	AA	AB	AB	AB	AB	-	AB	AB	AB	AB	AB	AB	AB	AB	-	AB	AB	AB	AB	AB	AB	AB	AB	AA	AB	AB	-	AB	AA	-	AA	AB	AA	AB	AB	AB	AB	AB	AB	AB	AA
S3_7930369	3A	70.8624	AB	AB	AA	AB	AB	AA	AA	AB	AB	AB	AB	AA	AB	AB	AB	AB	AB	AB	AB	AB	AB	AB	AB	AB	AB	AB	AB	AB	AB	AA	AB	AB	AB	AB	AA	AB	AA	AB	AA	AB	AB	AB	AB	AB	AB	AB	AB
S3_7974628~S3_7981930	3A	71.7742	-	AB	AA	AB	AB	AA	AA	-	AB	AB	AB	AA	AB	-	AB	AB	AB	AB	AB	AB	-	AB	AB	AB	AB	AB	AB	AB	AB	AA	AB	AB	AB	AB	AA	AB	AA	AB	AA	AB	AB	-	AB	AB	AB	-	AB
S3_7983371~S3_7983578	3A	71.7742	AB	AB	AA	AB	AB	AA	AA	AB	AB	AB	AB	AA	AB	AB	AB	AB	AB	AB	AB	AB	-	AB	AB	AB	AB	AB	AB	AB	AB	AA	AB	AB	AB	AB	AA	AB	AA	AB	-	-	AB	AB	AB	AB	AB	AB	AB
S3_10505659	3A	76.0536	AB	AB	AA	AB	AB	AA	AA	AB	AB	AB	AB	AA	AB	AB	AB	-	AB	AB	-	AB	AB	AB	AB	-	AB	AB	AB	AB	AB	AA	AB	AB	AB	-	AA	AB	AA	AB	-	-	AB	AB	AB	AB	AB	-	AB
S3_12675645	3A	81.9373	AB	AB	AB	AB	AB	AA	AA	AB	AB	AB	AB	AA	AB	AB	AB	AB	AB	AB	AB	AB	AB	AB	AB	AA	AB	AB	AB	AB	AB	AA	AB	AB	AB	AB	AA	AB	AA	AB	AB	AB	AB	AB	AB	AB	AB	-	AB
S3_49086178~S3_50356749~S3_50797313	3A	85.0133	-	AB	AB	AB	AB	AA	AA	AB	AB	-	AB	AA	AB	AA	AB	AB	AB	AB	AA	AB	AB	AB	AB	AB	AB	AB	AB	-	AB	AB	AB	AB	AB	AB	AA	AB	AA	AB	-	AB	AB	AB	AB	AB	AB	AB	AB
S3_15667229~S3_16591808	3A	87.42	AB	AB	AB	AB	AB	AA	AA	AB	AB	AB	AB	AA	AB	AB	AB	AB	AB	AB	AB	AB	AB	AB	AB	AB	AB	AB	AB	AB	AB	AB	AB	AB	AB	AB	AA	AB	AA	AB	AB	AB	AB	AB	AB	AB	AB	AB	AB
S3_13554201	3A	88.8195	AB	AB	AB	AB	AB	AA	AA	AB	-	AB	AB	AA	AB	-	AB	AB	AB	AB	AB	AB	AB	-	-	-	AB	-	AB	AB	AB	AB	AA	AB	AB	-	AA	AB	AA	AB	-	-	AB	AB	AB	AB	AB	-	AB
S3_14198308~S3_14257213~S3_15045590~S3_15105430	3A	90.7724	AB	AB	AB	AB	AB	AA	AA	AB	AB	AB	AB	AA	AB	-	AB	AB	AB	AB	AB	AB	-	AB	AB	AB	AB	AB	AB	AB	AB	AB	AB	AB	AB	-	AA	AB	AA	AB	AB	AB	AB	AB	AB	AB	AB	AB	AB
S3_18808184	3A	92.6754	AB	AB	AB	AB	AB	AA	AA	AB	AB	AB	AB	AA	AB	AB	AB	AB	AB	AB	-	AB	AB	AB	AB	AB	AB	AB	AB	AB	AB	AB	AB	AB	AB	AB	AA	AB	AA	AB	AB	AB	AB	AB	AB	AB	AB	AB	AB
S3_53058900	3A	100.992	AB	AB	AB	AB	AB	AB	AA	AB	AB	AB	AB	AA	AB	AB	AB	AB	AB	AB	-	AB	AA	AB	AB	AB	AB	AB	-	AB	AB	AB	AB	AB	AB	AA	AA	AB	AA	AB	AB	AB	AB	AB	AB	AB	AB	AA	AB
S3_52841277	3A	104.712	AB	AB	AB	AB	AB	AB	AA	AB	AB	AB	AB	AA	AB	AB	AB	AB	AB	AB	AB	AB	AA	AB	AB	AB	AB	AB	AB	AB	AB	AB	AB	AB	AB	AB	AA	AB	AA	AB	AB	AB	AB	AB	AB	AB	AB	AB	AB
S3_59242151	3A	118.54	AB	AB	AB	AB	AB	AB	AB	AB	-	AB	AA	-	AB	AB	AB	AB	AB	AB	-	AA	AB	AB	-	AB	AB	-	AB	AB	AB	AB	AB	AB	AB	AB	AB	AB	AA	-	-	AB	AB	-	AB	AB	AB	-	AB
S3_61840574	3A	121.934	AB	AB	AB	AB	AB	AB	AB	AB	AB	AB	AB	AA	AB	AB	AB	-	AB	AB	-	AA	AB	AB	AB	AB	AB	AB	AB	AB	AB	AB	AB	AB	AB	AB	AB	AB	AA	AB	AB	AB	AB	AB	-	AB	AB	AB	AB
S3_62398833~S3_62955824	3A	124.252	AB	-	AA	AB	AB	AB	AB	AB	AB	AB	AB	AA	AB	-	AB	AB	AB	AB	-	AA	AB	AB	-	AB	AB	AB	AB	AB	AB	AB	AB	AB	AB	AB	AB	AB	AA	AB	AB	AB	AB	AB	AB	AB	AB	-	AB
S3_63287756~S3_63311201~S3_63368934~S3_64339120	3A	125.95	AB	AB	AA	AB	AB	AB	AB	AB	AB	AB	AB	AA	AB	-	AB	AB	AB	AB	AB	AA	-	AB	AB	AB	AB	AB	AB	AB	AB	AB	AB	AB	AB	AA	AB	AB	AA	AB	AB	AB	AB	AA	AB	AB	-	AB	AB
S3_62981289~S3_63143292	3A	127.464	AB	AB	AA	AB	AB	AB	AB	AB	-	AB	AB	AA	AB	AB	AB	AA	AB	AB	-	AA	AB	AB	AB	AB	AB	AB	AB	AB	AB	AB	AA	AB	AB	AB	AB	-	AA	AB	-	AB	AB	AB	AB	AB	AB	AB	AB
S3_65003973	3A	131.022	AA	-	AA	AB	AB	AB	AB	AB	AB	AB	AB	AA	AB	AB	AB	AB	AB	AB	AB	AA	-	AB	AA	AB	AB	AB	AB	AB	AB	AB	AA	AB	AB	AB	-	AB	AA	AB	-	AB	AB	AA	AB	AB	AB	AB	AB
S3_65738819	3A	134.045	AB	AB	AA	AB	AB	AB	AB	AB	-	AB	AB	-	AB	-	AB	-	AB	AB	-	AA	AB	AB	-	AB	AB	-	AB	AB	AB	AB	AB	AB	AB	-	AB	AB	AA	AB	-	-	AB	AB	AB	AB	AB	-	AB
S3_68024855	3A	139.409	AB	AB	AA	AB	AB	AB	AB	AB	AB	AB	AA	AB	AB	AB	AB	AB	AB	AB	-	AA	AB	AB	AA	AB	AB	AB	AB	AB	AB	AB	AB	-	AB	AA	AB	AA	AA	AB	AB	AA	AB	AB	AB	AB	AB	-	AB
S3_68735481~S3_68735630	3A	141.155	AB	AB	AA	AB	AB	AB	AB	AB	AB	AA	AB	AA	AB	AB	AB	AB	AB	AB	AB	AA	AB	AB	AA	AB	AB	AB	AB	AB	AB	AB	AB	AB	AB	-	AB	AA	AA	AB	-	AB	AB	AB	AB	-	AB	-	AB
S3_68939746	3A	146.823	AB	AB	AA	AB	AB	AB	AB	AB	AB	AB	AB	AA	AB	AB	AB	AB	AA	AB	AB	AA	AB	AB	AA	AB	AB	AB	AB	AB	AB	AB	AB	AB	AB	AA	AB	AA	AA	AB	AB	AB	AB	AB	AB	AB	AB	AB	AB
S3_58901473	3B	0	AB	AA	AB	AB	AB	AA	AA	AB	AB	AB	AA	AA	AB	-	AA	AB	AB	-	AB	AA	AB	-	AB	-	AB	AB	-	AB	-	AB	AB	AA	AA	AB	AA	-	AA	AB	-	AA	AA	-	AB	AB	AB	AB	AB
S3_59866867	3B	4.01671	AB	AA	AB	AB	AB	AA	AA	AA	AB	AB	AA	AA	AB	AA	AA	AB	AB	AB	AA	AA	AA	-	AA	AB	AB	AB	AB	AB	AB	AB	AB	AB	AA	AB	AA	AA	AA	AB	AA	AA	AA	AA	AB	AB	AB	AB	AB
S3_58852861	3B	10.6325	AB	AA	AB	AB	AB	AA	AA	AB	AB	AB	AA	AA	AB	AA	AA	AB	AB	AB	AB	AA	AA	AB	AB	AB	AB	AB	AB	AB	AB	AB	AB	AB	AA	AB	AA	AA	AA	AB	AA	AA	AA	AA	AB	AB	AB	AB	AB
S3_54890486~S3_54934120	3B	21.3324	AA	AA	AB	AB	AB	AA	AA	AB	AB	-	AA	AA	AB	AA	-	AB	AB	AB	AB	AA	AB	AB	AB	AB	AB	AB	AB	AB	AB	AB	AB	AA	AA	AB	AA	-	AA	AB	AA	AA	AA	AA	AB	AB	AB	AB	-
S3_52466330	3B	26.4389	AA	AA	AB	AB	AB	-	AA	AB	AB	AB	AA	AA	AB	AA	AA	AB	AB	AB	AB	AA	AB	AB	AB	AB	AB	AB	AB	AB	AB	AB	AB	AA	AA	AB	AA	AB	AA	AB	AA	AA	AA	AA	AB	AB	AB	AB	AA
S3_7298974	3B	48.7712	AA	AB	AA	AB	AB	AA	AA	AB	AB	AB	AB	AA	AB	AA	AB	AB	AB	AB	AB	AA	AB	AB	-	-	AB	-	AB	AB	AB	AA	AB	AB	AB	AA	AA	-	AA	AB	-	AB	AB	AB	AB	AB	AB	AB	AA
S3_8270384	3B	52.3863	-	AB	AA	AB	AB	AA	AA	AB	AB	AB	AB	AA	AB	AA	AB	AB	AB	AB	AB	AA	AB	AB	AB	AB	AB	-	AB	AB	AB	AA	AB	AB	AB	AB	AA	AB	AA	AB	-	-	AB	AB	AA	AB	AB	-	AA
S3_7205751	3B	52.3863	AA	AB	AA	AB	AB	AA	AA	AB	AB	AB	AB	AA	AB	AA	AB	AB	-	AB	-	AA	AB	AB	-	-	AB	-	AB	AB	AB	AA	AB	AB	AB	-	AA	AB	AA	AB	-	-	AB	-	-	AB	AB	AB	AA
S3_11787974	3B	57.3289	AA	AB	AA	AB	AB	AA	AA	AB	AB	AB	AB	AA	AB	AA	AB	AB	AB	AB	AA	AA	AA	AB	AB	AB	AB	AB	AB	AB	AB	AA	AB	AB	AB	AB	AA	AB	AA	AB	-	AB	AB	-	AB	AB	AB	AB	AA
S3_54943122	3B	67.1568	AA	AB	AB	AB	AB	AB	AA	AB	AB	AB	AB	AA	AB	AA	AB	AB	AB	-	AB	AA	AB	-	AB	-	AB	-	AB	AB	AB	AB	AB	AB	AB	AB	AA	-	AA	AB	AA	AB	AB	AB	AB	AB	AB	AB	AA
S3_55146414~S3_56242610~S3_56396996	3B	67.4726	AA	AB	AB	AB	AB	AB	AA	AB	AB	AB	AB	AA	AB	AA	AB	AB	AB	AB	AB	AA	AB	AB	AB	AB	AB	AB	AB	AB	AB	AB	AB	AB	AB	AB	AA	AB	AA	AB	AB	AB	AB	-	AB	AB	AB	AB	AA
S3_57050572~S3_57155624~S3_57193393~S3_57258601~S3_57299162	3B	68.1808	AA	AB	AB	AB	AB	AB	AA	AB	-	AB	AB	AA	AB	AA	AB	AB	AB	AB	AB	AA	AB	AB	AB	AB	AB	AB	AB	AB	AB	AB	AB	AB	AB	-	AA	AB	AA	AB	AB	AB	AB	AB	AB	AB	AB	-	AA
S3_54853208	3B	68.1808	AA	AB	AB	AB	AB	AB	AA	AB	AB	AB	AB	AA	AB	AA	AB	AB	AB	AB	AB	AA	AB	AB	AB	AB	AB	AB	AB	AB	AB	AB	AB	AB	AB	AB	AA	AB	AA	AB	-	AB	AB	AB	AB	AB	AB	AB	AA
S3_57435185	3B	69.8611	AB	AB	AB	AB	AB	AB	AA	AB	AB	AB	AB	AA	AB	AA	AB	AB	AB	AB	AB	AA	AB	AB	AB	AB	AB	AB	AB	AB	AB	AB	AB	AB	AB	AB	AA	AB	AA	AB	AB	AB	AB	AB	AB	AB	AB	AB	AA
S3_58765514	3B	71.6119	AB	AB	AA	AB	AB	AB	AA	AB	AB	AB	-	AA	AB	AA	AB	AB	AB	AB	AB	AA	AB	AB	AA	AB	-	-	AB	AB	AB	AB	AB	AB	AB	AB	AA	AB	AA	-	AB	-	-	-	-	-	AB	AB	AB
S3_57591939~S3_57669990~S3_58174371	3B	71.9018	AB	AB	AB	-	AB	AB	AA	AB	AB	AB	AB	AA	AB	AA	AB	AB	-	AB	AB	AA	AB	AB	AB	AB	-	AB	-	AB	AB	AB	AB	AB	AB	AB	AA	AB	AA	AB	AB	AB	AB	-	AB	-	AB	-	-
S3_61637679	3B	81.2601	AB	AB	AB	AB	AB	AB	AA	AB	AB	AB	AB	AA	AB	AA	AB	AB	AB	AB	AB	AA	AB	AB	AB	AB	AB	AB	AB	AB	AB	AB	AB	AB	AB	AB	AA	AA	AA	AB	AB	AB	AB	AA	AA	AB	AB	AB	AB
S3_67610044	3B	92.837	AB	AB	AA	AB	AB	AB	AA	AB	AB	AB	AB	AA	AB	AB	AB	AB	AB	AB	AB	AA	AA	AB	AA	AB	AB	-	AB	AB	AB	AB	AB	AB	AB	AA	AA	AA	AA	AB	-	AA	AB	-	AA	AB	AB	AB	AB
S3_68984387	3B	95.367	AB	AB	AA	AB	AB	AB	AA	-	AB	-	AB	AA	AB	AB	AB	AB	AB	AB	AB	AA	AB	AB	AA	AB	AB	AB	-	AB	AB	AB	AB	AB	AB	AA	AA	-	AA	AB	AB	AB	AB	AB	AA	AB	-	AB	AB
S3_69070206~S3_69101586	3B	96.9149	AB	AB	AA	-	AB	AB	AA	AB	AB	AB	AB	AA	AB	-	AB	AB	AB	AB	AB	AA	AB	-	AA	AB	AB	AB	AB	AB	AB	AB	AB	AB	AB	AA	AA	AA	AA	AB	AB	-	AB	AB	AA	AA	AB	AB	AB
S3_69136316~S3_69257206	3B	101.187	AB	AB	AA	AB	AB	AB	AA	AB	AB	AB	AB	AA	AB	-	AB	AB	AB	AB	AB	AA	AB	AB	AA	AB	AB	AB	AB	AB	AB	AB	AB	AB	AB	AA	AA	AA	AA	AB	AB	AB	AB	AB	AA	AA	AB	AB	AB
S3_69649683~S3_69900191~S3_69915163~S3_69941187~S3_70187374	3B	103.683	AB	-	AA	AB	AB	AB	AA	AB	AB	AB	AB	AB	-	AB	AB	AB	-	AB	AB	AA	AB	-	AA	AB	AB	AB	-	AB	AB	AB	AB	AB	-	AA	AA	AA	AA	-	AB	AB	AB	AB	AA	AA	AB	AB	AB
S3_70306744	3B	106.536	AB	AB	AA	AB	AB	AB	-	AB	AB	AB	AB	AB	AA	AB	AB	AB	AB	AB	AB	AA	AB	AB	AA	AB	AB	AB	AA	AB	AB	AB	AB	AB	AB	AA	AA	AA	AA	AB	AB	AB	AB	AB	AA	AA	AB	AB	AA
S3_70803887~S3_70843422~S3_70893254	3B	109.257	AB	-	AA	AB	AB	AB	AA	AB	AB	AB	AB	AB	AA	AB	AB	AB	-	AB	AB	AA	-	-	AA	AB	AB	AB	AB	AB	AB	AB	AB	AB	-	AA	AA	AA	AA	-	AB	AB	AB	-	AA	AA	AB	AB	AA
S3_70764515	3B	109.937	AB	AB	AA	AB	AB	AB	AA	AB	AA	AB	AB	-	AA	AB	AB	AB	AB	AB	AB	AA	AB	AB	AA	AB	AB	AA	AB	AB	AB	AB	AB	AB	AB	AA	AA	AA	AA	AB	AA	AB	AB	AA	AA	AA	AB	AA	AA
S3_71942784	3B	111.758	AB	AB	AA	AB	AB	AB	AA	AB	AB	AB	-	AB	AA	AB	AB	AB	AB	AB	-	AA	AB	AB	AA	AB	AB	AB	AB	AA	AB	AB	AB	AA	AB	AA	AA	AA	AA	AB	AB	AB	AB	AA	-	AA	AB	AB	AA
S3_71350072	3B	114.657	AB	AB	AA	AB	AB	AB	AA	AB	AB	AB	AB	AB	AA	AB	AB	AB	AB	AB	AB	AA	AA	AB	AA	AB	AB	AB	AB	AA	AB	AB	AB	AA	AB	AA	AA	AA	AA	AB	-	AB	AB	AB	AA	AA	AB	AB	AA
S3_73223577	3B	130.841	AB	AB	-	AB	AB	AB	AB	-	AA	AB	AB	AB	-	AB	AB	AB	AB	AB	AB	-	AA	-	AA	AB	AB	AB	-	AA	AB	AB	AB	AA	-	-	AB	-	AA	-	-	-	-	-	AB	AA	AB	AB	AA
S3_72962617	3B	138.088	AB	AB	AA	AB	AB	AB	AB	-	AB	-	AB	AB	AA	AB	AB	AB	AB	AB	AB	AA	AB	AB	AA	-	AB	AB	AB	AA	AB	AB	AB	AA	AB	AA	AB	AA	AA	AB	AB	AB	AB	-	AB	AA	AB	AB	AA
S3_72617956	3B	141.566	AB	AB	AB	AB	AB	AB	AB	AB	AB	AB	AB	AB	AA	AB	AB	AB	AB	AB	AB	AA	AB	AB	AA	AB	AB	AB	AB	AA	AB	AB	AB	AA	AB	AA	AB	AA	AA	AB	AB	AB	AB	AB	AB	AA	AB	AB	AA
S3_73236656	3B	146.52	-	AB	AB	AB	AB	AB	AB	AA	AB	AB	AB	AB	AB	AB	AB	AB	AB	AB	AB	AB	AB	-	AA	AB	AB	-	AB	AA	-	AB	AB	AA	AB	AA	AB	AA	AA	AB	AB	AB	AB	AA	AB	AA	AB	-	AA
S3_74423186	3B	156.342	AA	AB	AB	AB	AB	AB	AB	AB	AA	AB	AB	-	AB	AB	AB	-	AB	AB	-	AB	AB	AA	-	-	AB	-	AB	AA	AB	AA	AB	AA	AB	AB	AB	AB	AA	AA	-	AB	AB	AB	-	AB	AB	-	AA
S3_74311813	3B	158.591	AA	AB	AB	AB	AB	AB	AB	AB	AB	AB	AB	AB	AB	AB	AB	AA	AB	AB	AB	-	AB	AA	AA	AB	AB	AB	AB	AA	AA	AA	AB	AA	AB	AB	AB	AB	AA	AB	AB	AB	AB	-	AB	AB	AB	-	AA
S3_73661962	3B	161.08	AA	AB	AB	AB	AB	AB	AB	AB	AB	AB	AB	AB	AB	AB	AB	AA	AB	AB	AB	AB	AB	AA	AA	AB	AB	AB	AB	AA	AB	AA	AB	AA	AB	AB	AB	AB	AA	AB	-	AB	AB	AB	AB	AB	AB	AB	AA
S3_74062293	3B	166.669	-	AB	AB	AB	AB	AB	AA	AB	AB	AB	AB	AB	AB	-	AB	-	-	AB	AB	-	AB	AA	AA	AB	AB	AB	AB	AA	AB	AA	AB	AA	AB	-	AB	AB	AA	AA	-	AB	AB	AB	AB	-	AB	AB	AA
S3_8639654	3C	0	AA	AA	AA	AB	AB	AA	AA	AB	AB	AA	AA	AA	AA	-	AA	AB	AB	AB	AB	AA	AB	AA	AA	AB	AB	-	AA	AA	AB	AA	AB	AA	AA	AA	AA	AA	AA	AB	-	AA	AB	-	AB	AB	AB	-	AA
S3_3357473	3C	14.0393	AA	AA	AA	AB	AB	AA	AA	AB	AB	AB	AA	AB	AA	AA	AA	AB	AB	AA	AB	AA	AB	AA	AB	AB	AB	AB	AA	AA	AB	AA	AB	AA	AA	AB	AA	AA	AA	AB	AA	AA	AB	AA	AB	AB	AB	AA	AA
S3_4542414	3C	21.0524	-	AA	AA	AB	AB	AA	AA	AB	AB	AB	AA	AB	AA	AA	AA	AB	AB	AA	AA	-	AA	AA	AB	AA	AB	AB	AA	AA	AB	AA	AB	AA	AA	AB	AA	AA	AA	AB	-	-	AB	-	AB	AB	AB	AB	AA
S3_6086781~S3_6086888	3C	22.0083	AA	AA	AA	AB	AB	AA	AA	AB	AB	AB	AA	AB	AA	AA	AA	AB	AB	AB	AB	AA	AA	AA	AB	AB	AB	AB	AA	AA	AB	AA	AB	AA	AA	AB	AA	AA	AA	AB	AA	AA	AB	AA	AB	AB	AB	AB	AA
S3_5559886	3C	31.5775	AB	AA	AA	AB	AB	AA	AA	AB	AB	AB	AA	AB	AA	AB	AA	AB	AB	AB	AB	AB	AA	AA	AB	AB	AB	AB	AA	AA	AB	AA	AB	AA	AA	AB	AA	AA	AA	AB	AA	-	AB	-	AB	AB	AB	AB	AA
S3_5529567	3C	35.9354	AB	AA	AA	-	AB	AA	AA	AB	AB	AB	AA	-	AA	AB	AA	AB	-	AB	AB	AB	AA	-	AB	-	AB	-	AA	AA	AB	AA	AA	AA	-	-	AA	-	AA	AB	-	-	AB	-	AB	AB	AB	AA	AA
S3_5558917	3C	36.1332	AB	AA	AA	AB	AB	AA	AA	AB	AB	AB	AA	AB	AA	AB	AA	AB	AB	AB	AB	AB	AA	AA	AB	-	AB	-	AA	AA	AB	AA	AB	AA	AA	AB	AA	AA	AA	AB	-	-	AB	-	-	AB	AB	-	AA
S3_6850696~S3_7276114	3C	79.124	AB	AB	AA	AA	AA	AA	AA	AA	AB	AA	AB	-	AB	AB	AB	AB	AB	AB	AB	AB	AA	AB	AA	AB	AA	AB	AB	AB	AB	AA	AB	AB	-	AA	AA	AB	AA	AB	-	AA	AB	-	-	AB	AA	AB	AA
S3_5416047	3C	85.2708	AB	AB	AA	AA	AA	AA	AA	AA	AA	AA	AB	AA	AB	-	AB	AB	AB	AB	AA	AB	AA	AB	AA	AB	AA	AB	-	AA	AB	AA	AB	AB	AB	AA	AA	AB	AA	AB	AA	AA	AB	AA	AB	AA	AA	AB	AB
S3_10033835	3C	91.011	AB	AB	AA	AA	AA	AA	AA	AA	AB	AA	AB	AA	AB	AB	AB	AB	AB	AB	AB	AB	AA	AB	AA	AB	AA	AB	AB	AB	AB	AA	AB	AB	AB	AA	AA	AB	AA	AB	AA	AB	AB	AB	AB	AB	AA	AB	AB
S3_10073929	3C	94.6052	AB	AB	AA	AA	AA	AA	AA	AA	AB	AA	AB	AA	AB	-	AB	AB	-	AB	-	AB	AA	AB	-	AB	AA	AA	AB	AB	AB	AA	AB	AB	AA	AA	AA	AB	AA	AB	AA	AA	AB	AB	AB	AB	AA	AA	AB
S3_13769405	3C	102.999	AB	AB	AA	AA	AA	AA	AA	AA	AB	AA	AB	AA	AB	AB	AB	AB	AB	AB	AB	AB	AA	-	-	AB	AA	AB	-	AB	AB	AB	AB	AB	AB	-	AA	AB	AA	AB	AB	-	AB	AB	AB	AB	AA	AB	AB
S3_68161352~S3_68285023	3C	131.387	AB	AB	AA	-	AB	AB	AB	AA	AB	AA	AB	AA	AB	-	AB	AB	AB	AB	-	AA	AA	AB	AA	AB	AB	AB	-	AB	AA	AB	-	AB	AB	AA	AB	AA	AA	AA	AB	AB	AB	AB	AB	AB	AA	AB	AA
S3_60702622~S3_60746017	3C	136.911	AB	AB	AA	AB	AB	AB	AB	AA	AB	AA	AB	AA	AB	AB	AB	AB	AA	AB	AB	AA	AA	AB	AA	AB	AB	AB	AB	AB	AB	AB	AB	AB	AB	AA	AB	AB	AA	AA	AB	AB	AB	AB	AB	AB	AA	AB	AA
S3_60878509	3C	140.429	AB	AB	AA	AB	AB	AB	AB	AA	AB	AA	AB	AA	AB	AB	AB	AB	AA	AB	-	AA	AB	AB	AA	AB	AB	-	AB	AB	AB	AB	AB	AB	AB	AA	AA	AB	AA	AA	AB	-	AB	AB	AB	AB	AA	AB	AA
S3_65320078	3C	145.164	AB	-	AA	AB	AB	AB	AB	AA	AB	AA	AB	AA	AB	AB	AB	AB	AB	AB	AB	AA	AB	AB	AA	AB	AB	-	AB	AB	AB	AB	AB	AB	AB	AA	AB	AB	AA	AA	-	AB	AB	AB	AB	AB	AA	AB	AA
S3_68743105	3C	148.048	AB	AB	AA	AB	AB	AB	AB	AA	AB	AA	AB	AA	AB	AB	AB	AB	AB	AB	AB	AA	AB	AB	AA	AB	AB	AB	AB	AB	AB	AB	AB	AB	AB	AA	AB	AA	AA	AA	AB	AB	AB	AB	AB	AB	AA	AB	AA
S3_68707086	3C	164.546	AB	AB	AA	AB	AB	AA	AB	AA	AA	AA	AA	AA	AA	AB	AA	AA	AB	AB	AA	AA	AB	AB	AA	AB	AB	-	AA	AA	AA	AB	AA	AA	AB	AA	AB	AA	AA	AA	-	-	AB	AA	AB	AA	AA	AA	AA
S3_64894108~S3_65304801	3C	166.789	AB	AB	AA	AB	AB	AA	AB	AA	AA	AA	AB	AA	AA	AB	-	AA	AB	AB	AA	AA	AB	AB	AA	AB	AB	-	AA	AA	AA	AB	AA	AA	AB	AA	AB	AB	AA	AA	-	AB	AB	AA	AB	AA	AA	-	AA
S3_66046030~S3_66090885	3C	169.022	AB	AB	AA	AB	AB	AA	AB	AA	AA	AA	AB	AA	AA	AB	AA	AA	AB	AB	AA	AA	-	AB	AA	AB	AB	AB	AA	AA	AA	AB	AA	AA	AB	AA	AB	AB	AA	AA	AB	AB	AB	AA	AB	AA	AA	AA	AA
S3_67792167	3C	171.764	-	AB	AA	AB	-	AA	AB	AA	AA	AA	AB	AA	AA	AB	AA	AA	AB	AB	AA	AA	AA	AB	AA	AB	AB	AB	AA	AA	AA	AB	AA	AA	AB	AA	AB	AA	AA	AA	AB	AB	AB	-	AB	AA	AA	AA	AA
S3_67995941	3C	182.3	AB	-	AA	-	AB	AA	AB	AA	AA	AA	-	AA	AA	-	AA	AA	AB	-	AA	AA	AA	AA	AA	AA	AB	AB	AA	AA	AA	AB	AA	AA	AA	AA	AB	AA	AA	AA	AB	AA	AA	AA	AB	AA	AA	AA	AA
S3_11349745~S3_50626110	3D	0	AA	AB	AA	AA	AA	AA	AA	AA	AA	AA	-	AA	-	AA	-	AA	AA	AB	AA	AA	-	-	AA	AA	AA	AB	AA	AA	-	AA	AA	AB	AB	AA	AA	-	AA	AA	AB	AB	AB	AB	AA	AA	AA	AA	AA
S3_3827792~S3_4126147~S3_4889332	3D	2.83169	AA	AB	AA	AA	AA	AA	AA	AA	AA	AA	AB	AA	AB	AA	AB	AA	AA	AB	AA	AA	AB	AB	AA	AA	AA	AB	AB	-	-	AA	AA	AB	AB	AA	AA	-	AA	AA	AA	AB	AB	AB	AA	AA	AA	AA	AA
S3_5048966	3D	3.89706	AA	AA	AA	-	-	AA	AA	AA	AA	AA	AB	AA	AB	-	AB	AA	AA	AB	AA	AA	AB	AB	AA	-	AA	AB	AB	AB	-	AA	AA	AB	AB	AA	AA	AA	AA	AA	-	AB	-	AB	AA	AA	AA	-	AA
S3_3117477	3D	8.30129	AA	AB	AA	AA	AA	AA	AA	AA	AA	AA	AB	AA	AB	AA	AB	AA	AA	AA	AA	AA	AA	AB	AA	AA	AA	AB	AB	AB	AB	AA	AA	AB	AB	AA	AA	AB	AA	AA	AA	AB	AB	AB	AA	AA	AA	AA	AA
S3_1960827	3D	10.0308	AA	AB	AA	AA	AA	AA	AA	AA	AA	AA	AB	AA	AB	AA	AB	AA	AA	AA	AA	AA	AA	-	-	AA	AA	AB	AB	AA	AB	AB	AA	AB	AA	AA	AA	-	AA	AA	-	-	AB	AB	AA	AA	AA	AA	AA
S3_1698987	3D	24.3903	AA	AB	AA	AA	AA	AA	AA	AA	AB	AA	AB	AB	AB	AA	AB	AB	AA	AA	AB	AA	AA	AA	AA	AA	AA	AA	AB	AB	AB	AB	AB	AB	AB	AA	AA	AB	AA	AA	AA	AB	AB	AA	AA	AB	AA	AB	AA
S3_2064439	3D	27.3354	AA	AB	AA	AA	AA	AA	AA	AA	AB	AA	AB	AB	AB	AA	AB	AB	AA	AA	AB	AA	AB	AA	AA	AB	AA	AB	AB	AB	AB	AB	AB	AB	AB	AA	AA	AB	AA	AA	AA	AB	AB	-	AA	AB	AA	-	AA
S3_5359057~S3_6258722	3D	33.4624	AA	AB	AA	-	AA	AA	AA	AA	-	AA	AB	AA	AB	AA	AB	-	-	AB	AB	AA	AB	AB	AA	AA	AA	AB	AB	AB	AB	AA	-	AB	AB	AA	AA	AB	AA	AA	AA	AB	AB	-	AA	-	AA	-	AA
S3_11035490	3D	33.4624	AA	AB	AA	AA	AA	AA	AA	AA	AB	AA	AB	AA	AB	AA	-	AB	AA	AB	AB	AA	AA	AB	AA	AB	AA	AB	-	AB	AB	AA	AB	-	AB	AA	AA	AB	AA	AA	AA	AB	-	AB	AA	AB	AA	-	AA
S3_7162059~S3_7329449~S3_8005572~S3_8270223~S3_8469230	3D	34.2286	AA	AB	AA	AA	AA	AA	AA	AA	AB	AA	AB	AA	AB	AA	AB	AB	AB	AB	-	AA	-	AB	AA	AB	AA	AB	AB	-	AB	AA	AB	AB	AB	AA	AA	AB	AA	AA	AA	AB	AB	-	AA	AB	AA	-	AA
S3_65487137	3D	39.9884	AA	AB	AA	AA	AA	AB	AA	AA	AB	AA	AB	AA	AB	AA	AB	AB	AB	AB	AB	AA	AA	AB	AA	AB	AA	-	AB	AB	AB	AB	AB	AB	AB	-	AA	AB	AA	AA	-	AB	AB	AB	AA	AB	AA	AA	AA
S3_63244425~S3_63418845	3D	40.9666	AA	AB	AA	-	AA	AB	AA	AA	-	AA	AB	AA	AB	-	AB	AB	AB	AB	AB	AA	AA	AB	AA	AB	AA	AB	AB	AB	AB	AB	-	AB	AB	-	AA	AB	AA	AA	-	-	AB	-	AA	AB	AA	AB	AA
S3_53930462	3D	40.9666	AA	AB	AA	AA	AA	AB	AA	AA	AB	AA	AB	AA	AB	AA	AB	AB	AB	AB	-	AA	AA	AB	AA	-	AA	-	AB	AB	AB	AB	AB	AB	AB	-	AA	AB	AA	AA	-	-	AB	AB	AA	AB	AA	AB	AA
S3_65832252~S3_66428925	3D	40.9666	AA	-	AA	AA	AA	AB	AA	AA	AB	AA	-	AA	AB	AA	AB	AB	-	AB	AB	AA	-	AB	AA	AB	AA	AB	AB	AB	AB	AB	AB	AB	-	AA	AA	AB	AA	AA	-	AB	-	AB	AA	AB	AA	AB	AA
S3_65703717~S3_65757846	3D	42.3035	AA	AA	AA	-	AA	AB	AA	AA	AB	AA	AA	AA	AB	AA	AB	AB	AA	AB	AB	AA	AA	AB	AA	AB	AA	AB	AB	AB	AB	AB	AB	AB	AA	AA	AA	AA	AA	AA	-	AA	AA	AB	AA	AB	AA	AB	AA
S3_69910241	3D	42.9582	AA	AB	AA	AA	AA	AB	AA	AA	AB	AA	AB	AB	AA	AA	AB	AB	AB	AB	AB	AA	AA	AB	AA	AB	AA	AB	AB	AB	AA	AB	AB	AB	AB	AA	AA	AA	AA	AA	-	AB	AB	AB	AA	AA	AA	AB	AA
S3_69475087	3D	47.4974	AA	AB	AA	-	AA	AB	AA	AA	AB	AA	AB	AA	AB	AA	AB	AB	AB	AB	AB	AA	AB	AB	AA	AB	AA	AB	AB	AB	AB	AB	AB	AB	AB	AA	AA	AA	AA	AA	AB	AB	AB	AB	AA	AA	AA	AB	AA
S3_62695814	3D	50.1628	AA	AB	AA	AA	AA	AB	AA	AA	AB	AA	AB	-	AB	AA	AB	AB	AB	AB	AB	AA	AB	AB	-	-	AA	AB	AB	AB	AB	AB	AB	AB	AB	-	AA	AB	AA	-	-	-	AB	-	AA	AB	AA	AB	AA
S3_56391336	3D	51.0417	AA	AB	AA	-	AA	AB	AA	AA	AB	AA	AB	AA	AB	AA	AB	AB	AB	AB	AB	AA	AB	AB	AA	AB	AA	AB	AB	AB	AB	AB	AB	AB	AB	AA	AA	AB	AA	AA	AB	AB	AB	AA	AA	AB	AA	AB	AA
S3_73836342	3D	61.5488	AA	AB	AA	-	AA	AB	AA	AA	AB	AA	AB	AB	AB	AB	AB	AA	AA	AB	AB	AA	AB	AA	AA	AB	AA	AB	AA	AA	-	AA	AB	AA	AB	-	AA	AB	AA	AA	AB	AB	-	-	AA	AB	AA	AB	AA
S3_73826770	3D	63.1652	AA	AB	-	-	AA	AB	AA	AA	-	AA	AB	AB	AA	-	AB	AA	AB	AB	AB	AA	AB	-	AA	AB	AA	AB	AA	AA	AB	AA	AB	AA	AA	-	AA	AB	AA	AA	-	AB	AB	AB	AA	AB	AA	-	AA
S3_71320602~S3_71336783	3D	69.9073	AA	-	AA	AA	AA	AB	AA	AA	-	AA	AB	AB	AA	AA	AB	AB	-	AB	AB	AA	AB	AA	AA	AB	AA	AB	AB	AA	AB	AB	AB	AA	-	AA	AA	AA	AA	AA	AB	AB	AB	AB	AA	AA	AA	AB	AA
S3_71175405~S3_71280511	3D	75.4745	AA	AB	AA	AA	AA	AB	AA	AA	AB	AA	AB	AB	AA	AA	AB	AB	AB	AB	AB	AA	-	AB	AA	AB	AA	AB	AB	AA	AB	AB	AB	AA	AB	AA	AA	AA	AA	AA	AB	AB	AB	AB	AA	AA	AA	AB	AA
S3_72457318	3D	76.113	AA	AB	AA	AA	-	AB	-	AA	AB	AA	AB	AB	AA	-	AB	AB	AB	AB	-	AA	AA	AB	AA	-	AA	-	AB	AA	AB	AB	AB	AA	AB	AA	-	AA	AA	-	-	AB	-	AB	-	AA	AA	-	AA
S3_68873520	3D	89.674	AA	AB	AA	-	AA	AA	AA	AA	AA	AA	AA	AA	AA	AA	AA	AA	AB	AB	AA	AA	AA	AB	AA	AB	AA	AB	AA	AA	AA	AB	AA	AA	AB	AA	AA	AA	AA	AA	AB	AB	AB	AA	AA	AA	AA	AA	AA
S3_62652162	3D	94.3557	AA	AB	AA	-	AA	AB	AA	AA	AA	AA	AB	AA	AA	AA	AB	AA	AB	AA	-	AA	AA	AB	-	AB	AA	AB	AA	AA	-	AB	-	AA	AB	-	AA	AB	AA	AA	AB	AB	AB	AB	AA	AA	AA	AA	AA
S3_63650501~S3_64769662	3D	96.9633	AA	AB	AA	AA	AA	-	AA	AA	AA	AA	AB	AA	-	AA	AB	-	AB	AB	-	AA	AA	AB	AA	AB	AA	AB	AB	-	-	AB	-	-	AB	AA	AA	AB	AA	AA	AB	AB	AA	-	AA	AA	AA	-	AA
S3_58930254~S3_58970412~S3_59191465~S3_60003123	3D	100.248	AA	AB	AA	AA	AA	AB	AA	AA	AA	AA	AB	AA	AA	AA	AB	AA	AA	AB	AA	AA	-	AB	AA	AB	AA	AB	AA	AA	AA	AB	AA	AA	AB	AA	AA	AB	AA	AA	AB	AB	AB	AB	-	AA	AA	AA	AA
S3_58463641	3D	103.992	AA	AB	AA	AA	AA	AB	AA	AA	AA	AA	AB	AA	AA	AA	AB	AA	AA	AB	AA	AA	AB	AB	AA	AB	AA	AB	AA	AA	AA	AB	AA	AB	AB	-	AA	AB	-	AA	AB	AB	AB	-	AA	AA	AA	AA	AA
S3_56088072~S3_56242262	3D	105.754	AA	AB	AA	AA	AA	AB	AA	AA	AA	AA	AB	AA	AA	AA	AB	AA	AA	AB	AA	AA	AB	AB	AA	AB	AA	AB	AA	AA	AA	-	AA	AB	AB	AA	AA	AB	AA	AA	-	-	AB	-	AA	AA	AA	AA	AA
S3_56583259~S3_56716641~S3_57050472~S3_57375930	3D	105.754	AA	AB	AA	AA	AA	AB	AA	AA	-	AA	-	AA	-	AA	AB	-	-	AB	-	AA	AB	AB	AA	AB	AA	-	-	-	-	-	-	AB	AB	AA	AA	-	AA	AA	-	-	-	AB	AA	-	AA	-	AA
S3_55110379~S3_55393348	3D	109.518	AA	AB	AA	AA	AA	AB	AA	AA	-	AA	AB	AA	-	AA	AB	-	-	AB	AA	AA	AA	AB	AA	-	AA	AB	-	-	AA	-	-	AB	AB	-	AA	AB	AA	AA	AB	AB	AB	AB	AA	-	AA	-	AA
S3_55526183	3D	112.022	AA	AB	AA	AA	AA	AB	AA	AA	AA	AA	AB	AA	AA	AA	AB	AA	AA	AB	AA	AA	AA	AB	AA	AA	AA	AA	AA	AA	AA	AA	AA	AB	AB	AA	AA	AB	AA	AA	AA	AB	-	AB	AA	AA	AA	AA	AA
S4_2402238	4A	0	AB	AB	AB	AB	AB	AB	AB	AB	AB	AB	AA	AB	AB	-	AB	AB	AB	-	-	-	AB	-	-	-	AB	-	AA	AB	AA	AB	AB	AB	AA	AB	AB	-	AB	AB	AB	-	AB	-	AB	AB	AB	-	AB
S4_597373	4A	19.1464	AB	AA	AB	AB	AB	AB	AB	AB	AB	AB	AA	AB	AA	AB	AB	AB	AB	AB	AB	AB	AB	AB	AB	AB	AB	AA	AA	AA	AA	AB	AB	AA	AB	AB	AB	AB	AB	AB	AB	AA	AA	AA	AB	AA	AB	AB	AB
S4_2245750	4A	36.4565	AB	AB	AB	AB	AB	AB	AB	AA	AB	AB	AA	AB	AB	AA	AB	AA	AB	AB	AB	-	AB	AB	-	AB	AB	AA	AA	AB	AB	AB	AB	AB	AB	-	AB	AB	AB	AB	AB	AA	AB	-	AB	AB	AB	AB	AB
S4_4098742~S4_4271211~S4_4321566~S4_5066063	4A	44.7176	AB	-	AB	AB	AB	AB	AB	-	AB	AB	AA	AB	AB	AB	AA	AA	AB	AB	AB	-	AB	-	AB	AB	AB	AB	AA	AB	AB	AB	AB	AB	AB	AB	AB	-	AB	AB	AB	AB	-	AB	AB	AB	AB	AB	AB
S4_3775284	4A	49.8007	-	AA	AB	AB	AB	AB	AB	AB	AB	AB	AA	AB	AB	AB	AA	AA	AB	AB	-	AB	AB	AB	AA	AB	AB	AA	AA	AB	AB	AB	AB	AB	AB	AB	AB	-	-	AB	AB	AB	AB	-	AB	AB	AB	AB	AB
S4_7343687	4A	64.2528	AB	AB	AB	AB	AB	AB	AA	AB	AB	AB	AA	AB	AB	AA	AA	AA	AB	AB	AB	AB	AB	-	AA	-	AB	-	AA	AB	AB	AB	AB	AB	AB	AB	AB	AB	AA	AB	-	AB	-	AB	AB	AB	AB	AB	AB
S4_46095359	4A	73.5894	AB	AB	AB	-	AB	AB	-	AB	AB	AB	AA	AB	AB	-	AB	AA	AB	AB	-	AB	AA	-	-	AB	AB	AA	AA	AB	AB	AB	AB	AB	AB	AB	AB	AA	AA	AB	-	AB	AA	AA	AB	AB	AB	-	AB
S4_8741878	4A	76.0068	AB	AB	AB	AB	AB	AB	AB	AB	AA	AB	AA	AB	AB	AA	AB	AA	AB	AB	AB	AB	AA	AB	-	-	AB	-	AA	AB	AB	AB	AB	AB	AB	-	AB	AA	AA	AB	-	-	AB	-	AB	AB	AB	AB	AB
S4_8893237	4A	79.1175	AB	AB	AB	AB	AB	AB	AB	AB	AB	AB	-	AB	AB	AA	AB	AA	AB	AB	-	AB	AA	AA	AA	AB	AB	AB	AA	-	AB	AB	AB	AB	AB	AB	AB	AA	AA	AB	AB	AA	AB	AA	AB	AB	AB	AB	AB
S4_10117077~S4_10727659	4A	82.3141	AB	AB	AB	AB	AB	AB	AB	AB	AB	AB	AA	AB	AB	AA	AB	AA	AB	AB	AB	AB	AA	AA	AA	AB	AB	-	AB	AB	AB	AB	AB	AB	AB	AB	AB	AA	AA	AB	AB	AB	AB	AB	AB	AB	AB	AB	AB
S4_13332472~S4_13601836	4A	83.6256	AB	AB	AB	AB	AB	AB	AB	AB	AB	AB	AA	AB	AB	AA	AB	AA	AB	AB	AB	AB	AA	AA	AA	-	AB	AB	-	AB	AB	AB	AB	AB	AB	AB	AB	AA	AA	AB	AB	AB	AB	AB	AB	AB	AB	AB	AB
S4_40570512~S4_40841303	4A	85.4945	AB	AB	AB	AB	AB	AB	AB	AB	AB	AB	AA	AB	AB	AA	AB	AA	AB	AB	-	AB	AA	AA	AA	AB	AB	AB	AB	AB	AB	AB	AB	AB	AB	AB	AB	AA	AA	AB	-	AB	AB	AB	AB	AB	AB	AB	AB
S4_50729469	4A	90.5085	-	AA	AB	-	AB	AB	AB	AB	AB	AB	AA	AA	AB	-	AB	AA	AB	AB	-	AB	AA	AA	AA	AB	AB	-	AB	AB	AB	AB	AA	AB	AB	AB	AB	AA	AA	AB	AB	AB	AB	AB	AB	AB	AB	-	AB
S4_52620467	4A	101.441	AB	AB	AB	AB	AB	AB	AB	-	AB	AB	AB	AB	AB	AA	AB	AA	AB	AB	AB	AB	AB	AA	AA	-	AB	-	AB	AB	AB	AA	AA	AB	AA	-	AB	-	AA	AB	AB	AB	AB	AB	-	AB	AB	AB	AB
S4_52452869	4A	111.615	AA	AB	AB	AA	AB	AB	AB	AB	AB	AB	AB	AB	AB	AB	AB	AA	AB	AB	-	AB	AB	AA	AA	AB	AB	AB	AB	AB	AB	AA	AA	AB	AB	AB	AB	AA	AA	AB	-	AB	AA	AB	AB	AB	AB	-	AB
S4_53357528~S4_53419257~S4_53528609~S4_53529686	4A	123.201	AB	AB	AB	AB	AB	-	AB	AB	AB	AB	-	AB	-	AB	AB	AA	AB	-	AB	AB	-	AA	AA	AB	AB	-	AB	AB	-	AA	AA	AB	AB	AB	AB	AA	AA	AB	AB	AB	-	AB	AB	-	AB	AB	AB
S4_54079594~S4_55420204~S4_55435164	4A	124.6	AB	AB	AB	AB	AB	-	AB	AB	AB	AB	-	AB	-	AB	AB	AA	AB	-	AA	AB	-	AA	AA	AB	AB	-	AB	AB	AA	AA	AA	AB	AB	AB	AB	AA	AA	AB	AB	AB	AB	AB	AB	-	AB	AB	AB
S4_56292426~S4_56797471	4A	127.355	AB	AB	AB	AB	AB	AB	AB	AB	AB	AB	AB	AB	AB	AB	AB	AB	AB	AB	AA	AB	AB	AA	AA	AB	AB	AB	AB	AB	AA	AA	AA	AB	AB	AA	AB	AA	AA	AB	-	AB	-	AB	AB	AB	AB	AB	AB
S4_57391596~S4_57563981	4A	130.877	AB	AB	AB	AB	AB	AB	AB	AB	AB	AB	AB	AB	AB	AB	AB	AB	AB	AB	AA	AB	AB	AA	AA	AB	AB	AB	AB	AB	AA	AA	AA	AB	-	AB	AB	AA	AA	AB	AA	AB	AB	AB	AB	AB	AB	AB	AB
S4_58935800	4A	137.475	AB	AB	AB	-	AB	AB	AB	AB	-	AB	AB	AB	AB	-	AB	AB	AB	AB	-	AB	AA	AA	-	-	AB	-	AB	AB	AA	AA	AA	AB	AB	AB	AB	AA	AB	-	-	-	AB	-	AA	AB	AB	-	AB
S4_58586683	4A	140.76	AB	AB	AA	AB	AB	AB	AB	AB	AB	AB	AB	-	AB	AB	AB	AB	AB	AB	AA	-	AB	AA	AA	AB	AB	AB	AA	AB	AA	AA	AA	AB	AB	AB	AB	AA	AB	AB	AB	AB	AA	-	AB	AB	AB	AB	AB
S4_61115744~S4_61174282~S4_61222252	4A	144.198	-	AB	AB	AB	AB	AB	AB	AB	AB	AB	AB	AB	AB	AB	AB	AB	AB	AB	AA	AB	AB	AA	AA	AB	AB	AB	AB	AB	AA	AA	AA	AB	-	AB	AB	AA	AB	AB	AB	AB	AB	AB	AB	AB	AB	AB	AB
S4_59149048~S4_59914449~S4_59931550~S4_60169823~S4_60331295~S4_60405232	4A	146.061	AB	-	AB	AB	AB	-	AB	AB	AB	AB	-	AB	-	-	AB	AB	AB	-	AA	AB	-	AA	AA	AB	AB	-	AB	AB	AA	AA	AA	AB	AB	AB	AB	AA	AB	-	-	AB	-	AB	AB	-	AB	AB	AB
S4_58874777	4A	148.977	AB	AB	AB	AB	AB	AB	AB	AB	AB	AB	AB	AB	AB	AB	AB	AB	AB	AB	-	AB	AB	AA	AA	-	AB	AB	AB	AB	AA	AA	AA	AB	AB	-	AB	AA	AB	AB	-	AB	-	AB	AA	AB	AB	AB	AB
S4_58910354	4A	155.631	AB	AB	-	AB	-	AB	AB	AB	AB	AB	AB	AB	AB	AA	AB	AB	AB	AA	AA	AB	AB	AA	AA	AB	AB	AA	AB	-	-	AA	AA	AB	AB	AB	AB	-	AB	AB	AB	AB	AB	-	AB	AB	AB	AB	AB
S4_58898267	4A	166.791	-	AB	AB	AB	AB	AB	AB	AB	AB	AB	AB	AB	AB	AA	AB	AB	AB	AB	-	AB	AB	-	AA	AB	AB	AA	AA	AB	-	AA	AA	AB	AA	AA	AB	AA	AB	AB	AB	AA	AA	-	AB	AB	AB	-	AB
S4_67177196~S4_67233964	4A	191.669	AB	AB	AB	AB	AB	AB	AB	AB	AB	AB	AB	AB	AB	AB	AB	AB	AB	AB	AA	AB	AB	AB	AB	AB	AB	AA	AB	AB	-	AA	AA	AA	AA	AB	AB	AB	AB	AB	AB	AA	AB	AB	AB	AB	AB	AB	AB
S4_67721136	4A	194.966	AB	AA	AB	AB	AB	AB	AB	AB	AB	AB	AB	AB	AB	AB	AB	AB	AB	AB	AA	AB	AB	AB	AB	AB	AB	AA	AB	AB	AB	AA	AA	AA	AA	AB	AB	AB	AB	AB	AB	AA	AB	-	AB	AB	AB	AB	AB
S4_66355590	4A	208.783	AA	-	AB	AB	AB	AB	AB	AB	AB	AB	AB	AB	AB	-	AB	-	AB	AB	AA	AB	AB	AB	AB	AB	AB	AA	AB	AB	AB	AA	AA	AA	AA	AB	AB	-	AB	AB	AA	AA	AB	AA	AB	-	AB	AB	AB
S4_64637166	4B	0	AA	AB	AB	AB	AA	AB	AB	AB	AB	AB	AA	AB	AA	AA	AB	AB	AB	AA	-	AA	AB	AB	AA	AB	AB	-	AB	AA	AA	AA	AA	AA	AA	AB	AB	AB	AB	AB	-	AB	AB	AB	AB	AA	AA	AB	AB
S4_64876657	4B	1.70866	AA	AB	AB	AB	AA	AB	AB	AB	AB	AB	AA	AB	AA	AA	AB	AB	AB	AA	AA	AA	AB	AB	AA	AB	-	AA	AB	AB	AA	AA	AA	AA	AA	AB	AB	AB	AB	AB	AA	AA	AB	AB	AB	AA	AA	AB	AB
S4_64744988	4B	15.3542	AA	AB	-	AA	AA	AB	AB	AB	AB	AB	AB	AA	AB	AA	AB	AB	AB	AB	AA	AA	AB	AB	AA	AB	AB	AA	AB	AB	AA	AA	AA	AA	AA	AB	AB	AB	AB	AB	AB	AA	-	AB	AB	AA	AA	AB	AB
S4_64434265	4B	22.7246	AA	AB	AB	AB	AA	AB	AB	AB	AB	AB	AB	AB	AB	AA	AB	AB	AB	AB	AA	AA	AB	AB	AA	AB	AB	AB	AB	AB	AA	AA	AA	AA	AA	-	AB	AB	AB	AB	AA	AB	AB	AB	AB	AB	AA	AA	AB
S4_64423184	4B	29.4942	AA	AB	AB	AB	AA	AB	AB	AB	AB	AB	AB	AB	AB	AA	AB	AB	AB	AB	AA	AA	AB	AB	AA	AB	AB	AB	AB	AB	AA	AA	AA	AA	AA	AB	AB	AB	AB	AB	AA	AB	AB	AB	AB	AB	AA	AB	AB
S4_63725988	4B	53.9278	AA	AB	AB	AA	AA	-	AB	AA	AB	AA	AB	AB	AB	AA	AB	AB	AB	AB	AA	AA	AB	AB	AA	AB	AB	AB	AB	AB	AA	AA	AA	AB	AA	AA	AB	AA	AA	AA	AB	AB	AB	AB	AA	AB	AA	AB	AB
S4_62960068	4B	58.0604	AA	AB	AB	AA	AA	AB	AB	AA	AB	AA	AB	AB	AB	AA	AB	AB	AB	AB	AA	AA	AB	AA	AA	AB	AB	AB	AB	AB	AA	AA	AA	AB	AB	AA	AB	AA	AA	AA	AB	AB	AA	AB	AA	AB	AA	AB	AB
S4_62391854	4B	62.2451	AA	AB	AB	AA	AA	AB	AB	AA	AB	AA	AB	AB	AB	AA	AB	AB	AB	AB	AA	AA	AB	AA	AA	AB	AB	-	AB	AB	AA	AA	AA	AB	AB	-	AB	AA	AA	AA	-	AB	AB	AB	AA	AB	AA	-	AB
S4_62176230	4B	67.7268	-	AB	AB	AA	AA	AB	AB	AA	AB	AA	AB	AB	-	-	AB	AB	AB	AB	-	AA	AB	AA	AA	AB	AB	AB	AB	AB	-	AA	AA	AB	AB	AA	AB	AA	AA	AA	-	AB	-	AA	AA	-	AA	-	AB
S4_6883639	4C	0	AA	AB	AA	AA	AA	AB	AA	AA	AB	AA	AA	AA	AB	AA	AA	AA	AB	AB	AB	AA	AA	AB	AA	AA	AA	AA	AA	AB	AA	AB	AB	AB	AB	AA	AA	AB	AA	AA	-	AA	AB	AB	AA	AB	AA	AA	AA
S4_3371725	4C	5.38261	AA	AB	AA	AA	-	AB	AA	AA	AB	AA	AA	AA	AB	-	AA	AA	AB	AB	AA	AA	AA	-	AA	AB	AA	AA	-	AB	AB	AB	AB	AA	AB	AA	AA	AB	AA	AA	-	AB	AB	AB	AA	AA	AA	AB	AA
S4_4826988	4C	8.00445	-	AA	AA	AA	AA	AB	AA	AA	AB	AA	AA	AB	AB	AA	AA	AA	AB	AB	AB	AA	AA	AB	AA	-	AA	-	AA	AB	AA	AB	AB	AB	AB	-	AA	AB	-	-	-	AB	-	-	-	AB	AA	-	AA
S4_3704298	4C	29.7838	AA	AB	AA	AB	AB	AB	AA	AA	AB	AB	AA	AB	AB	AB	AA	AA	AB	AB	AB	AA	AA	AB	AA	AB	AB	AA	-	AB	-	AB	AB	AB	AB	AA	-	AA	AA	AA	AB	AB	-	AB	AB	AB	AB	AB	AB
S4_6725268	4C	40.569	AA	AB	AB	-	AB	AB	AA	AA	AB	AB	AA	AB	AB	AA	AA	AA	AB	AB	AB	AA	AA	AB	AA	AB	AB	AB	AA	AB	AB	AB	AB	AB	AB	AB	AA	AB	AA	AA	AB	AB	AB	AB	AB	AB	AB	AB	AB
S4_6003883	4C	47.0944	-	AB	AB	AB	AB	AB	AA	AA	AB	AB	AA	AB	AB	AA	AA	AA	AB	AB	AB	AA	AB	-	AA	-	AB	-	AA	AB	AB	AB	AB	AB	AB	AB	AB	-	AA	AA	-	-	AA	-	-	AB	AB	AB	AB
S4_47802139	4C	103.413	AB	AA	AB	AB	AB	AB	AB	AB	AB	AB	AA	-	AB	-	AB	AA	AB	AA	AA	AB	AA	AA	AA	AA	AB	AA	AA	AA	-	AA	AB	AB	AA	AB	AB	AA	AA	AB	AB	-	AA	AB	AB	AB	AB	AA	AB
S4_12584425	4C	110.521	AB	AA	AB	AB	AB	AB	AB	AB	AB	AB	AA	AA	AB	AA	AB	AA	AB	AB	-	AB	AA	AA	AA	AA	AB	AB	AA	AA	AB	AA	AB	AB	AA	AB	AB	AA	AA	AB	AB	AA	AA	AB	AB	AB	AB	AA	AB
S4_53666207~S4_55529640~S4_57281927	4C	122.971	AB	AA	AB	AB	AB	AB	AB	AB	AB	AB	AB	AA	AB	AB	AB	AA	AB	AB	AA	AB	AB	AA	AA	-	AB	AB	AA	AA	-	AA	AA	AB	AA	AB	AB	AA	AA	AB	AB	AA	AA	AA	AB	AB	AB	AA	AB
S4_58321183	4C	125.383	AB	AA	AB	AB	AB	AB	AB	AB	AB	AB	AB	AA	AB	-	AB	AA	AB	AB	AA	AB	AB	AA	AA	AB	AB	-	AA	AA	AA	AA	AA	AB	AA	AA	AB	AA	AB	AB	-	AA	AA	-	AB	AB	AB	AA	AB
S4_58363061	4C	147.452	AB	AA	AA	AB	AB	AB	AB	AB	AB	AA	AB	AA	AB	AB	AA	AA	AB	AB	AA	AB	AB	AA	AA	AB	AA	AB	-	AA	-	AA	AA	AB	AA	-	AA	AA	AA	AB	AB	AA	AA	AA	AA	AB	AB	AA	AB
S4_58977324	4C	155.469	AB	AA	AA	AB	AB	AB	AB	AB	AA	AA	AB	AA	AB	AA	AB	AA	AB	AB	AA	AB	AA	AA	AA	-	AA	-	AA	AA	AA	AA	AA	AB	AA	-	AB	AA	AA	AB	-	-	AA	AA	AA	AB	AB	-	AB
S4_57032944	4C	158.795	-	AA	AA	AB	AB	AB	AB	AA	AB	AA	AB	AA	AB	-	AB	AA	AB	AB	AA	AB	AA	-	AA	-	AA	-	AA	AA	AA	AA	AA	-	AA	-	-	AA	AA	AA	-	AA	-	-	AA	AB	AB	AA	AB
S4_57032819	4C	160.225	AB	AA	AA	AA	AB	AB	AB	AB	AB	AA	AB	AA	AB	AA	-	AA	AB	AB	AA	AB	AA	AA	AA	-	AA	-	AA	AA	AA	AA	AA	AB	AA	AA	AA	AA	AA	AB	-	AA	AA	-	AA	-	AB	-	AB
S4_58889406	4C	163.859	AB	AA	-	-	AB	AB	AB	AB	-	AA	AB	AA	AB	AB	-	AA	-	AB	-	AB	AA	AA	AA	-	AA	-	AA	AA	AA	AA	AA	-	AA	-	AB	AA	AA	AB	-	-	-	-	AA	AB	AB	-	AB
S4_58936006	4C	181.923	AB	AB	AA	AB	-	AB	AB	AB	AB	AA	AB	AB	AB	-	AB	AB	AB	AB	AA	AB	AA	AA	AA	-	AA	-	AB	AB	AA	AA	AA	AB	AB	-	AB	AA	AA	AB	-	-	AB	AB	AA	AB	AB	-	AB
S4_58471090	4C	185.886	AB	AB	AA	AB	AB	AB	AB	AB	AB	AA	AB	AB	AB	AB	AB	AB	AB	AB	-	AB	AB	AA	AA	AB	AA	AB	-	AB	AA	AA	AA	AB	AB	AA	AB	AA	AA	AB	AB	-	AB	AB	AA	AB	AB	AB	AB
S4_59067458~S4_59088645~S4_59260013	4C	198.789	AB	AB	AA	-	-	AA	AB	AB	AB	AA	AA	AB	AA	-	AB	AB	AB	AA	AA	AB	AA	AA	AA	AB	AA	AA	AB	AB	AA	AA	AA	AB	AB	AA	AB	AA	AA	AB	AA	AB	AB	-	AA	AA	AB	AB	AB
S4_1398138	4D	0	AA	AB	AA	AB	AA	AB	AA	AA	AB	AA	AA	AA	AB	AA	AA	AB	AB	AB	AA	AA	AA	AA	AA	AA	AA	AA	AA	AB	AB	AB	AB	AB	AA	AA	AA	AA	AA	AA	AB	AA	AB	AB	AA	AB	AA	AA	AA
S4_9164889	4D	11.2853	AA	AA	AA	AA	AA	AB	AA	AA	AB	AA	AA	AA	AB	AA	AB	AA	AB	AB	AA	AA	AA	AA	AA	AA	AA	AB	AA	AA	AB	AB	AB	AB	AA	AA	AA	AA	AA	AA	AB	AA	AA	AB	AA	AB	AA	AA	AA
S4_12954386	4D	12.8582	AA	AA	AA	AA	AA	AB	AA	AA	AB	AB	AA	AA	AB	AA	AB	AA	AB	AB	-	AA	AA	AA	AA	AA	AA	AB	AA	AA	AB	AA	AB	AB	AA	AA	AA	AA	AA	AA	AB	AA	AA	-	AA	AB	AA	AA	AA
S4_53104572~S4_53197812	4D	21.2828	AA	AA	AA	AA	AA	AB	AA	AA	AB	AA	AB	AA	AB	AA	AB	AA	AB	AA	AA	AA	AA	AA	AA	AB	AA	AB	AA	AA	AB	AA	AA	AB	AA	AA	AA	AA	AA	AA	AB	AA	AA	AB	AA	AB	AA	AA	AA
S4_61843148~S4_62529365	4D	29.3773	AA	AA	AA	AA	AA	AB	AA	AA	AB	AA	AB	AA	AB	AA	AB	AA	AA	AB	AA	AA	AA	AA	AA	AB	AA	AB	-	AA	AA	AA	AA	AB	AA	AA	AA	AA	AA	AA	AB	AA	AA	AA	AA	AB	AA	AA	AA
S4_62800036	4D	29.3845	AA	-	AA	AA	AA	AB	AB	AA	AB	AA	AB	AB	-	AA	AB	-	AA	AB	-	AA	AA	AA	AA	-	AA	AB	AB	AB	AA	AA	AA	-	-	-	AA	AA	AA	AA	-	-	-	-	AA	AB	AA	-	-
S4_65814835	4D	39.191	AA	AB	AA	AA	AA	AA	AA	AA	AB	AA	AB	AA	AB	AA	AB	AA	AA	AA	-	AA	AA	AB	-	AB	AA	-	AB	AA	AA	AA	AA	AA	AA	AA	AA	AA	AA	AA	AA	AA	AA	-	AA	AB	AA	AB	AA
S4_66856106	4D	43.7416	AA	AB	AA	AA	AA	AA	AA	AA	AB	AA	AB	AA	AB	AA	AB	AA	AA	AB	AA	AA	AA	AB	AA	AB	AA	AA	AB	AB	AA	AA	AA	AA	AA	AA	AA	AA	AA	AA	AB	AA	AA	AA	AA	AA	AA	AB	AA
S4_52370344	4D	63.2223	AA	AB	AA	AA	AA	AB	AA	AA	AB	AA	AA	AB	AB	AA	AA	AA	AB	AB	AB	AA	AA	AA	AA	AA	AA	AB	AB	AB	AA	AB	AA	AB	AB	AA	AA	AA	AA	AA	AB	AB	AB	AA	AA	AB	AA	AB	AA
S4_12861174	4D	63.595	AA	AB	AA	-	AA	AA	AA	AA	AB	AA	AA	AB	AB	AA	AA	AA	AB	AB	AB	-	AA	AA	AA	-	-	AB	AB	AB	AA	AB	AB	AB	AB	-	AA	AA	AA	AA	AB	-	AB	-	-	AB	AA	AB	AA
S4_20736365	4D	69.8149	AA	AB	AA	AA	AA	AB	AA	AA	AB	AA	AA	AB	AB	AA	AB	AA	AB	AB	AB	AA	AA	AA	AA	AB	AA	-	AB	AB	AB	AB	AB	AB	AB	AA	AA	AA	AA	AA	-	-	AB	AB	AA	AB	AA	-	AA
S4_54542001	4D	79.5847	AA	AB	AA	-	AA	AA	AA	AA	AB	AA	AA	AB	AA	AA	AB	AA	AB	AA	AA	AA	AB	AA	AA	AB	AA	AA	AB	AB	AA	AA	AA	AB	AB	AA	AA	AA	AA	AA	AA	AB	AB	-	AA	AA	AA	AB	AA
S4_54605432~S4_54916884	4D	80.9912	AA	-	AA	AA	AA	-	AA	AA	AB	AA	-	-	-	AA	AB	AA	AB	-	AA	AA	AA	AA	AA	AB	AA	AA	-	-	AB	AA	AA	AB	-	AA	AA	AA	AA	AA	-	AB	AB	AB	AA	-	AA	AB	AA
S4_51917532	4D	80.9912	-	AB	-	-	AA	AA	AA	AA	AB	AA	AA	AB	AA	-	-	-	AB	AA	-	AA	AA	-	-	-	AA	-	AB	AB	-	AA	AA	AB	AB	-	-	-	-	-	-	-	AB	AB	-	AA	AA	-	AA
S4_56292024~S4_56479978	4D	83.2036	AA	AB	AA	AA	AA	AA	AA	AA	AB	AA	AA	AB	AA	AA	AB	AB	AB	AA	AA	AA	-	AA	AA	AB	AA	AA	AB	AB	AA	AA	AA	AB	AB	AA	AA	AA	AA	AA	AA	AB	AB	AB	AA	AA	AA	AB	AA
S4_56564366~S4_56901024	4D	83.8761	AA	AB	AA	AA	AA	AA	AA	AA	AB	AA	AA	AB	AA	AA	AB	AB	AB	AA	-	AA	AA	AA	-	AB	AA	-	AB	AB	AA	AA	AA	AB	AB	AA	AA	AA	AA	AA	-	AB	AA	AB	AA	AA	AA	AB	AA
S4_57727136~S4_58320397	4D	85.3002	AA	-	AA	AA	AA	-	AA	AA	AB	AA	-	AB	-	AA	AB	AB	AB	-	AA	AA	AA	AA	AA	AB	AA	-	AB	AB	AA	AA	AA	AB	AB	AA	AA	AA	AA	AA	-	AB	AB	AA	AA	-	AA	AB	AA
S4_58764349~S4_59089316	4D	86.1562	AA	-	AA	AA	AA	AA	AA	AA	AB	AA	AA	AB	AA	AA	AB	AB	AB	AA	AA	AA	AA	AA	AA	-	AA	AA	-	AB	AA	AA	AA	AB	AB	AA	AA	AA	AA	AA	AA	AB	AB	AB	AA	AA	AA	AB	AA
S4_59702624	4D	86.1562	AA	AB	AA	AA	AA	AA	AA	AA	AB	AA	AA	AB	AA	AA	AB	AB	AB	AA	AA	AA	-	AA	AA	AB	AA	AA	AB	AB	AA	AA	AA	AB	AB	AA	AA	AA	AA	AA	AA	AB	AB	AB	AA	AA	AA	AB	AA
S4_63805259~S4_64036600	4D	95.3871	AA	AB	AA	AA	AA	AB	AA	AA	AB	AA	-	AB	-	AA	AB	AB	AB	-	AA	AA	AA	AB	AA	AB	AA	-	AB	AB	AA	AA	AA	-	AA	AA	AA	AB	AA	AA	AB	AA	AB	AB	AA	AA	AA	-	AA
S4_64787660~S4_64787956	4D	98.832	AA	AB	AA	AA	AA	AB	AA	AA	AB	AA	AB	-	AB	AA	AB	AB	AB	AB	-	AA	AA	AB	AA	AB	AA	AB	AB	-	AA	AA	AA	AA	AA	AA	AA	AB	AA	AA	AB	AB	AB	AB	AA	AB	AA	AB	AA
S4_63525900	4D	100.236	AA	AB	AA	AA	AA	AB	AA	AA	AB	AA	AB	AB	AB	AA	AB	AB	AB	AB	AA	AA	AA	AB	AA	AB	AA	AB	AB	AB	AA	AA	AA	AB	AA	AA	AA	AA	AA	AA	AB	AB	AB	AB	AA	AB	AA	AB	AA
S4_61211958	4D	102.728	AA	AB	AA	AA	AA	AB	AA	AA	AB	-	AB	AB	AB	AA	AB	AB	AB	AB	AA	AA	AB	AA	AA	-	AA	-	AB	AB	AA	-	AA	AB	AB	AA	AA	AA	AA	AA	-	-	AB	-	AA	AB	AA	AB	AA
S4_63383933~S4_63384094	4D	103.81	AA	AB	AA	AA	AA	AB	AA	AA	AB	AA	AB	AB	AB	AA	AB	-	AB	AB	AA	AA	AA	-	AA	AB	AA	AA	AB	AB	AA	AA	AA	AB	AA	AA	AA	AA	AA	AA	-	-	-	AB	AA	AB	AA	AB	AA
S4_61754996	4D	115.873	AA	AB	AA	AA	AA	AB	AA	-	AB	AB	AB	AB	AB	AA	AB	AB	AB	AB	AA	AA	AA	AA	AA	AB	-	AB	AB	AB	AA	AA	AA	AB	AB	-	AA	AA	AB	AA	AB	AB	AB	-	AA	AB	AA	AB	AA
S4_61407366	4D	125.003	AA	AB	AB	-	AA	AB	AA	AA	AB	AB	AB	AB	AB	AA	AB	AB	AB	AB	-	AA	-	AA	AA	AB	AB	AB	AB	AB	-	AA	AA	AB	AB	AB	AA	AA	AB	AA	-	AB	AB	-	AB	-	AA	AB	AA
S4_60117730	4D	131.629	AA	AB	AB	AB	AA	AB	AA	AA	AB	AB	AB	AB	AB	AA	AB	AB	AB	AB	AA	AA	AB	AA	AA	AB	AB	AB	AB	AB	AA	AA	AA	AB	AB	AB	AA	AA	AB	AA	AB	AB	AB	AA	AB	AB	AA	AB	AA
S4_61185460	4D	140.767	AA	AB	AB	AB	AA	AB	AA	AB	AB	AB	AB	AB	AB	AA	AB	AB	AB	AB	AA	AA	AB	AA	AA	AB	AB	AB	AB	AB	AA	AA	AA	AB	AB	AB	AA	AA	AB	AB	-	AB	AB	AB	AB	AB	AA	AB	AA
S4_61115614	4D	149.578	AA	AB	AB	AB	AA	AA	AA	AB	AB	AB	AA	AB	AA	AA	AB	-	AB	AA	AA	AA	AA	AA	AA	-	AB	-	AB	AB	AA	AA	AA	AB	AB	-	AA	AA	AB	AB	-	AB	AB	-	AB	AA	AA	AB	AA
S5_1139224	5A	0	AA	AB	AB	AB	AB	AB	AB	AA	AB	-	AB	AB	AB	AA	AA	AB	AB	AB	-	AB	AB	AA	AB	AB	AA	AB	AB	AB	AB	AB	AB	AB	AB	-	AB	AB	AA	AA	AB	AB	AB	AB	AB	AB	AA	AB	AA
S5_1520736	5A	5.62789	AB	AB	AB	AB	AB	AB	AB	AA	AB	AB	AB	AB	AB	AB	AA	AB	AB	AB	AB	AB	AA	AB	AB	AB	AA	AB	AB	AB	AB	AB	AB	AB	AB	AB	AB	AB	AA	AA	AB	AB	AB	AB	AB	AB	AA	AB	AA
S5_1733843~S5_1880366	5A	7.49625	AB	AB	AB	AB	AB	AB	AB	AA	AB	AB	AB	AB	AB	AB	AA	AB	AB	AB	AB	AB	AB	AB	AA	AB	AA	AB	AB	AB	AB	AB	AB	AB	AB	AB	AB	AB	AA	AA	AB	AB	AB	AB	AB	AB	AA	AB	AA
S5_2177949	5A	17.1449	AB	-	AB	AB	AB	AB	AB	AA	-	AB	AB	AB	AB	AB	AA	AB	-	AB	AB	AB	AB	AB	AB	AB	AA	AB	AB	AB	AB	AB	AB	AB	AB	AA	AB	AB	AA	AA	-	AB	AB	AB	AB	AB	AA	-	AA
S5_48524003	5B	0	AA	AA	AA	AA	AA	AA	AA	AB	AA	AA	AB	AA	AB	AA	AA	AA	AB	AA	AA	AA	AB	AA	AA	AA	AB	AB	AA	AA	AA	AB	AA	AB	-	AA	AA	AA	AA	AB	AA	AA	AB	AA	AA	AB	AA	AA	AB
S5_48877440	5B	7.87419	AA	AA	AA	AA	AA	AA	AA	AB	AA	AA	AB	AA	AB	AB	AA	AA	AB	AA	AB	AA	AB	AA	AA	AA	AB	-	AA	AB	AA	AB	AA	AB	AB	AA	AA	AB	AA	AB	-	AA	AA	AA	AA	AB	AA	AA	AB
S5_17202110	5B	11.6235	AA	AA	AA	AA	AA	AB	AA	AB	AA	AA	AB	AB	AB	AA	AA	AA	AB	AA	AB	AA	AB	AA	AA	-	AB	-	AA	AB	AB	AB	AA	AB	AB	AA	AA	AB	AA	AB	-	AA	AB	AA	AA	AB	AA	-	AB
S5_18755188~S5_21927593~S5_43791383	5B	28.0446	AA	AB	AA	AA	AA	AB	-	AB	AB	AA	AB	-	AB	AA	AB	AB	AB	AB	AB	AA	AB	-	AA	AB	AB	AB	AB	AB	AB	AB	AA	AB	AB	AA	AA	AB	AA	AB	AB	AB	AB	AB	AA	AB	AA	AB	AB
S5_44133605~S5_45595222	5B	28.7421	AA	AB	AA	AA	AA	AB	AA	AB	AB	AA	AB	AA	AB	AA	AB	AB	AB	AB	AB	AA	AB	AB	AA	-	AB	AB	AB	AB	AB	AB	AA	AB	AB	AA	AA	AB	AA	AB	AB	AB	AB	AB	AA	AB	AA	AB	AB
S5_50288587	5B	32.2554	AA	AB	AA	AA	AA	AB	AA	AB	AB	AA	AB	AA	AB	AB	AB	AB	AB	AB	AB	AA	AB	AB	AA	-	AB	AB	AB	AB	AB	AB	AA	AB	AB	AA	AA	AB	AA	AB	-	AB	AB	-	AA	AA	AB	-	AB
S5_45709039	5B	37.826	AA	AB	AA	AA	AA	AB	AA	AB	AB	AA	AB	AA	AB	-	AB	AB	AB	AB	AB	AA	AB	-	AA	AB	-	AB	AB	-	-	AB	AA	AB	-	AA	AA	-	AA	AB	-	-	AB	-	AA	AB	AA	AA	-
S5_1490232	5C	0	AA	AB	AA	AA	AA	AB	AA	AA	AA	AA	AB	AB	AB	AA	AA	AB	AB	AB	AB	AA	AA	AB	AA	AA	AA	AB	AB	AA	AB	AB	AB	AB	AB	AA	AA	AA	AA	AA	AB	AB	AA	AA	AA	AB	AA	AA	AA
S5_2552542	5C	3.67893	-	AB	-	-	AA	AB	AA	AA	-	AA	AB	AA	AB	-	AA	AA	-	AB	-	AA	AA	AB	AA	AA	AA	AB	AB	AA	-	AB	AB	AB	AB	AA	AA	-	AA	AA	AB	AB	AA	-	AA	AB	AA	AA	AA
S5_3145871~S5_3294221~S5_5097735	5C	10.1871	AA	AA	AA	AA	AA	AB	AA	AA	AA	AA	AB	AB	AB	AA	AA	AA	AB	-	AB	AA	-	AA	AA	AA	AA	AB	AB	AA	AB	AB	AA	AB	AB	AA	AA	-	AA	AA	AB	AA	AA	AA	AA	AB	AA	AA	AA
S5_5710784	5C	13.596	AA	AA	-	AA	AA	AB	AA	AA	AA	AA	AB	AB	AB	AA	AA	AA	AB	AA	AB	AA	AA	AA	AA	AA	AA	AB	-	AA	AB	AB	AA	AB	-	AA	AA	AB	AA	AA	AB	AA	AB	AA	AA	AB	AA	AA	AA
S5_7349936~S5_9190383~S5_11146338~S5_11742131	5C	14.5172	AA	AA	AA	AA	AA	AB	AA	AA	AA	AA	-	AB	AB	AA	AA	AA	AB	AA	AB	AA	-	AA	AA	AA	AA	-	AB	AA	-	AB	AA	AB	AB	AA	AA	-	AA	AA	AB	AA	AB	AA	AA	AB	AA	AA	AA
S5_20605806	5C	16.7537	AA	AA	AA	AA	AA	AA	AA	AA	AA	AA	AB	AB	AB	AA	AA	AA	AB	AA	AB	AA	AA	AA	AA	AA	AA	-	AA	AB	AB	AB	AA	AB	AB	AA	AA	-	AA	AA	AB	AA	AB	AA	AA	AB	AA	AA	AA
S5_53372793~S5_53891464	5C	19.9441	AA	AA	AA	AA	AA	AB	AA	AA	AA	AA	AA	AA	-	AA	AA	AA	AB	-	AB	AA	-	AA	AA	AA	AA	AB	-	-	-	-	AA	AB	-	AA	AA	AB	AA	AA	-	-	AB	AA	AA	AB	AA	AA	AA
S5_54442154~S5_54509359~S5_56333777	5C	21.7395	AA	AA	AA	AA	AA	AB	AA	AA	AA	AA	AA	AA	AB	AA	AA	AA	AB	AA	AB	AA	-	AA	AA	AA	AA	AB	AA	AA	AA	AB	AA	AB	AB	AA	AA	AB	AA	AA	AB	AA	AB	AA	AA	-	AA	AA	AA
S5_61890521	5C	35.7071	AA	AA	AA	AA	AA	AB	AA	AA	AA	AA	AA	AA	AA	AA	AA	AA	AB	AB	AA	AA	AA	AB	AA	AB	AA	AB	AA	AA	AA	AB	AB	AA	AB	AA	AA	AA	AA	AA	AB	AB	AB	AB	AA	AB	AA	AA	AA
S5_57894237	5C	54.0412	AA	AB	AA	-	AA	AB	AA	AA	-	AA	AA	AA	AB	-	AB	AB	AB	AB	AB	AA	AA	AB	AA	AB	AA	AB	AB	AB	AB	AB	AA	AA	AB	AA	AA	AB	AA	AA	AB	AB	AB	-	AA	AB	AA	AB	AA
S5_55213444	5C	57.6511	AA	AB	AA	AA	AA	AB	AA	AA	AB	AA	AA	AA	AB	AA	AB	AB	AB	AB	AB	AA	AA	-	AA	AB	AA	AB	AA	AB	AB	AB	AA	AB	AB	AA	AA	-	AA	AA	-	-	-	AB	AA	AB	AA	AB	AA
S5_11626618	5C	59.7716	AA	AB	AA	AA	AA	AB	AA	AA	AB	AA	AB	AB	AB	AA	AB	AB	AB	AB	AB	AA	AA	AB	AA	-	AA	-	-	AB	AB	AA	AA	AB	AB	-	AA	AB	AA	AA	-	-	AB	-	AA	AB	AA	AB	AA
S5_1733420	5C	65.9928	-	AB	AA	-	AA	AB	AA	AA	AB	AA	AB	AB	AB	-	AA	AB	AB	AB	-	AA	AB	AA	AA	AB	AA	AB	AB	AB	AB	AB	AB	-	AB	AA	AB	AB	AA	AA	AB	AB	AB	AB	AA	AB	AA	AB	AA
S5_53937500	5C	77.2242	AA	AB	AA	AA	AA	AB	AA	AA	AB	AA	AA	AA	AB	AA	AB	AB	AB	AB	AB	AA	AB	AB	AA	AB	AA	-	AB	AB	AB	-	AA	AB	AA	AA	AA	AB	AA	AA	AB	AB	AB	AB	AB	AA	AA	-	AA
S5_58673706	5C	87.3921	-	AB	AA	AA	AA	AA	AA	AA	AB	AA	AA	AA	AA	AA	AB	-	AA	AB	-	AA	AA	AB	-	-	AA	-	AB	AB	AB	AA	AA	AA	AA	-	AA	AB	AA	AA	-	AB	-	-	-	AA	AA	AB	AA
S5_52306970~S5_52322358~S5_52814581	5C	88.7967	AA	AB	AA	AA	AA	AB	AA	AA	AB	AA	AA	AA	AA	AA	AB	AB	AA	-	AB	AA	AA	AB	AA	AB	AA	AB	AB	AB	AB	AA	AA	AA	AA	AA	AA	AA	AA	AA	AB	AB	AA	AB	AA	AA	AA	AB	AA
S5_46114262	5C	89.7466	AA	AB	AA	AA	AA	AB	AA	AA	AB	AA	AA	AA	AA	AA	AB	AB	AA	AB	-	AA	AA	AB	AA	AB	AA	AB	AB	AA	AB	AA	AA	AA	AB	AA	AA	AA	AA	AA	AB	-	AA	AB	AA	AA	AA	AB	AA
S5_13728677~S5_15074735~S5_16916463~S5_18474858~S5_19246944	5C	90.805	AA	-	AA	AA	AA	AB	AA	AA	AB	AA	AB	-	-	AA	AB	-	-	AB	AB	AA	AA	-	AA	AB	AA	-	AB	-	-	-	AA	-	AB	AA	AA	-	AA	AA	AB	AB	-	-	AA	-	AA	AB	AA
S5_5396970~S5_6480251	5C	95.1386	AA	AB	AA	AA	-	AB	AA	AA	AB	AA	AB	-	AA	AA	AA	AB	AA	-	AB	-	AA	AA	AA	AA	AA	AB	AA	AB	AA	AA	AA	AA	AB	AA	AA	AA	AA	AA	AA	-	AA	-	AA	AA	AA	AA	AA
S5_5379903	5C	99.894	AA	AB	AA	AA	AA	AB	AA	AA	-	AA	AB	AB	AA	AA	AA	AB	AA	AB	AB	AA	AB	AB	AA	AA	AA	AA	AA	AB	AA	AA	AA	AA	AB	AA	AA	AA	AA	AA	AB	AB	AB	AB	AA	AA	AA	AB	AA
S5_20605365~S5_26835417	5C	120.961	AA	AB	AA	AA	AA	AB	AA	AB	AB	AA	AB	AA	AA	AA	AB	AB	AA	AB	AB	AA	AB	AB	AA	AB	AB	AB	AB	AA	AA	AA	AA	AA	AB	AA	AA	AA	AA	AB	AB	AB	AA	AB	AA	AA	AA	AB	AB
S6_50051710	6A	0	AB	AB	-	-	AA	AA	AB	AB	AB	AB	AB	AB	AB	-	AB	AB	-	-	-	AB	AA	AB	AA	AB	AB	-	-	AA	-	AB	AB	AB	AB	AB	AB	AA	AB	AB	AB	-	AB	AB	AA	AB	AB	AA	AA
S6_49964543	6A	2.74085	AB	AB	AB	AB	AB	AA	AB	AB	AB	AB	AB	AB	AB	AB	AB	AB	AB	AB	AA	AB	AA	AB	AB	AB	AB	AB	AA	AA	AB	AB	AB	AB	AB	AB	AB	AA	AB	AB	AB	AA	AB	AB	AA	AB	AB	AA	AA
S6_49815215	6A	7.83536	AB	AB	AB	AB	AA	AA	AB	AB	AB	AB	AB	AB	AB	AB	AB	AB	AB	AB	-	AB	AA	AB	AB	-	AB	-	AA	AA	AB	AB	AB	AB	AB	AB	AB	AA	AB	AB	-	-	AB	AB	AA	AB	AB	-	AA
S6_51609349~S6_51715398~S6_51751708~S6_52103761~S6_52229652	6A	9.96838	AB	AB	AB	AB	-	AA	AB	AB	AB	AB	AB	AB	AB	AB	AB	AA	AB	-	AA	AB	AA	AB	-	AB	AB	AB	AA	AA	AB	AB	AB	AB	AB	AB	AB	AA	AB	AB	AB	AA	-	AB	-	AB	AB	AA	-
S6_52847333	6A	14.9079	AB	AB	AB	-	AA	AA	AB	AB	AB	AB	AB	AB	AB	AB	AB	AA	AB	-	AA	AB	AA	AB	AB	AA	AB	AB	AA	AA	AB	AB	AB	AB	AB	-	AB	AA	AB	AB	-	AA	AB	-	AA	AB	AB	AA	AA
S6_54856201	6A	17.0691	AB	AB	AB	AA	AA	AA	AB	AB	AB	AB	AB	AB	AB	AB	AB	AA	AB	AB	AA	AB	AA	AB	AB	AB	AB	AB	AA	AA	AB	AB	AA	AB	AB	AB	AB	AA	AB	AB	AB	AA	AB	-	AA	AB	AB	AA	AA
S6_55041707	6A	19.6822	AB	AB	AB	AB	AA	AA	AB	AB	AB	AB	AB	AB	AB	AB	AB	AA	AB	AB	AA	AB	AA	AB	AA	AB	AB	AA	AA	AA	AB	AB	AB	AB	AB	AB	AB	AA	AB	AB	AB	AA	AB	AB	AA	AB	AB	AA	AA
S6_55630684~S6_55794251	6A	22.6965	AB	AB	AB	AB	AA	AA	AB	AB	AB	AB	AB	AB	AB	AB	AB	AA	AB	AB	AB	AB	AA	AB	AB	AB	AB	AB	AA	AA	AB	AB	AB	AB	-	AB	AB	AA	AB	AB	AB	-	AB	AB	AA	AB	AB	-	AA
S6_58205506~S6_58440379	6A	27.1538	AB	AB	-	AB	AA	AA	AB	AB	AB	AB	AB	AB	AB	AB	AB	AB	AB	AB	-	AB	AA	AB	AB	AB	AB	AB	AA	AB	-	AB	AB	AB	AB	AB	AB	AA	AB	AB	AB	AB	AB	AB	AA	AB	AB	AA	AA
S6_61108079	6A	35.8232	AB	AB	AB	AB	AA	AA	AB	AB	AB	AB	AB	AB	AB	-	AB	AB	AA	AB	-	AB	AA	AA	AB	AB	AB	AB	AA	AB	AB	AB	AB	AB	-	AB	AB	AA	AB	AB	AB	AB	AB	AB	AA	AA	AA	AA	AB
S6_59791015~S6_60334027~S6_60422826~S6_60528759~S6_60610255	6A	39.9097	AB	AB	-	AB	-	AA	AB	AB	AB	AB	AB	AB	AB	AB	AB	AB	AB	AB	AB	AB	AA	AA	AB	AB	AB	AB	AA	AB	AB	AB	AB	AB	AB	AB	AB	AA	AB	AB	AB	AB	AB	AB	-	AA	AA	AA	AB
S6_58961331~S6_59274305	6A	42.5606	AB	AB	AB	AB	AA	AA	AB	AB	AB	AB	AB	AB	AB	AB	AB	AB	AB	AB	AB	AB	AA	AB	AB	AB	AB	AB	AA	AB	AB	AB	AB	AB	AB	AB	AB	AA	AB	AB	-	AB	AB	AB	AA	-	AA	AA	AA
S6_57725365~S6_58140308~S6_58155004	6A	47.1137	-	AB	AB	AB	-	AA	AB	-	AB	AB	AB	AB	AB	-	AB	AB	AB	AB	-	AB	AA	-	AB	AB	AB	AB	AA	AA	AB	AB	AB	AB	AB	-	AB	AA	AB	-	AB	AB	AB	AB	-	AB	AB	AA	-
S6_55862094~S6_56308299	6A	53.1536	AB	AB	AB	AB	AA	AA	AB	AB	AB	AB	AB	AB	AB	AB	AB	AA	AB	AB	AB	AB	AA	AB	AB	AB	AB	AB	AA	AA	AB	AB	AB	AB	AB	AB	AB	AA	-	AB	AB	-	AB	AB	AA	AB	AB	AA	AA
S6_55390557	6A	54.8567	AB	AB	AB	AB	AB	AA	AB	AB	AB	AB	AB	AB	AB	AB	AB	AA	AB	AB	AA	AB	AA	-	AB	AB	AB	AB	AA	AA	AB	AB	AB	AB	AB	AB	AB	AA	AB	AB	AB	AA	AB	-	AB	AB	AB	AA	AB
S6_54243204~S6_54263849~S6_54502820	6A	57.3413	AB	AB	-	-	AA	AA	AB	-	AB	AB	AB	AB	AB	AB	AB	AA	AB	AB	AA	AB	AA	AB	AB	AB	AB	AB	AA	AA	AB	AB	AB	AB	AB	AB	AB	AA	AB	AB	AB	AA	AB	AB	AA	AB	AB	AA	AA
S6_53034386	6A	59.0562	AB	AB	AB	AB	AA	AA	AB	AB	-	AB	AB	AB	AB	AB	AB	AA	AB	AB	-	AB	AA	AA	-	-	AB	-	AA	AA	AB	AB	AB	AB	AB	-	AB	AA	AB	-	-	-	AB	AB	AA	AB	AB	-	AA
S6_52584907	6A	64.4724	AB	AB	AB	AA	AA	AA	AB	AB	AB	AB	AB	AB	AB	AB	AB	AA	AB	-	AA	AB	AA	AB	AB	AB	AB	AB	AA	AA	AB	AB	AB	AB	AB	AB	AB	AA	AB	AB	AB	AA	AA	AB	AA	AB	AB	AA	AA
S6_50892527~S6_51485900	6A	75.674	AB	AB	AB	AA	AA	AA	AB	AA	AB	AB	AB	AB	AB	AB	AB	AA	AB	AB	AA	AB	AA	AA	AB	AB	AB	AB	AA	AA	AB	AB	AB	AB	AB	AA	AB	AA	AB	AB	AB	AA	AB	AB	AA	AB	AB	AA	AA
S6_50557644	6A	77.7604	AB	AB	AB	AA	AA	AA	AB	AA	AB	AB	AB	AB	AB	AB	AB	AA	AB	AB	AA	AB	AA	AB	AB	AB	AB	AB	AA	AA	AB	AB	AB	AB	AB	AA	AB	AA	AB	AB	AA	AA	-	AB	AA	AB	AB	AA	AA
S6_52441790~S6_52457746~S6_52501431	6A	81.9438	AB	AB	AB	-	AA	AA	AB	-	AB	AB	AB	AB	AB	AB	AB	AA	AB	-	-	AB	AA	AB	AB	AB	AB	AB	AA	AA	-	AB	AB	AB	AB	-	-	AA	-	AB	AB	AA	-	AB	AA	-	-	AA	AA
S6_49688067	6A	82.3041	AB	AB	AB	AA	AA	AA	AB	AA	AB	AB	AB	AB	AB	AB	AB	AB	AB	AB	-	AB	AA	AB	AB	AB	AB	-	AA	AA	AB	AB	AB	AB	AB	AA	AB	AA	AB	AB	-	AA	AB	AB	AA	AB	AB	AA	AA
S6_54210692~S6_54242767	6A	86.3401	AB	AB	AA	-	AA	AA	AB	AA	AB	AB	AB	AB	AB	AB	AB	AA	AB	AB	AA	AB	AA	AB	AB	AB	AB	AB	AA	AA	AB	AB	-	AB	AB	AA	AB	-	AB	AB	AB	AA	-	-	AA	AB	AB	AA	AA
S6_54653430	6A	89.1716	AB	AB	AA	AA	AA	AA	AB	AA	-	AB	AB	AB	AB	AB	AB	AA	AB	AB	-	AB	AA	AA	AB	AB	AB	AB	AA	AA	AB	AB	AB	-	AA	AA	AB	AA	AB	AB	AB	AA	AA	AB	AB	AB	AB	AA	AA
S6_53084048	6A	89.557	-	AB	AA	AA	AA	AA	AB	AA	AB	AB	AB	AB	AB	AB	AB	AA	AB	AB	AA	AB	AA	-	AB	AB	AB	AB	AA	AA	AA	AB	AB	AB	AB	AA	AB	AA	AB	-	AB	-	AB	AB	AA	AB	AB	AA	AA
S6_54072224~S6_54150644	6A	99.3436	AB	AB	-	AA	AA	AA	AB	-	AB	AB	AB	AB	AB	AB	AB	AA	AB	AB	AA	AB	AA	AB	AB	AB	AB	AB	AA	AA	AB	AB	AB	AA	AB	-	AB	AA	AB	AB	AB	AA	AB	AB	AA	AB	AB	AA	-
S6_3622183	6B	0	AA	AA	-	AA	AA	AB	AB	AB	AB	AB	AB	AA	AB	AA	AA	AB	AB	AA	AB	AA	AA	AB	AA	AA	AA	AB	AA	AB	AB	AB	AA	AA	AA	AA	AA	AB	AA	AA	AB	AB	AB	AA	AA	AB	AA	AA	AA
S6_941772	6B	8.17001	AA	AA	AA	AA	AB	AB	AB	AB	AB	AB	AB	AA	AB	AA	AA	AB	AB	AA	AB	AA	AA	AB	AA	AA	AA	-	AA	AB	AB	AB	AA	AA	AB	-	AA	AB	AA	AA	-	AB	AB	AB	AA	AB	AA	-	AA
S6_4292628	6B	13.7677	-	AA	AA	-	AA	AB	AA	-	-	AB	AB	AA	AB	AA	AA	AB	-	AA	AA	AA	AA	AB	AA	AB	AA	-	AA	AB	AB	AB	AA	AA	AB	AA	AA	AB	AA	AA	AB	-	AB	AA	AA	AB	AA	AA	AA
S6_37245793	6B	18.2483	-	AA	AA	AA	AA	AB	AB	AB	-	AB	AB	AA	AB	AA	AA	AB	AB	AA	-	AA	AA	AB	AA	-	AA	-	AA	AB	AB	AB	AB	AA	AB	-	AA	AB	AA	-	-	-	AB	-	AA	AB	AA	-	AA
S6_1970777	6B	39.3841	AB	AA	AA	AB	AB	AB	AB	AB	AB	AB	AB	AA	AB	AA	AA	AB	AB	AA	AA	AA	AA	AB	AA	AB	AB	-	AA	AB	AB	AB	AB	AA	AB	AB	AB	AB	AB	AA	AB	AB	AB	AA	AB	AB	AB	AA	AB
S6_14527703~S6_36770500~S6_37245941	6B	43.1706	-	AA	AA	AB	AB	AB	AB	AB	AB	AB	AB	AA	AB	AA	AA	AB	AB	AA	AA	AA	AA	-	AA	AB	AB	AB	AA	AB	-	AB	AB	AA	AB	AB	AB	AB	AB	AA	AB	AA	AB	AA	AB	AB	AB	AA	AB
S6_40800373~S6_41892179~S6_42153422	6B	45.6	AB	AA	AA	AB	AB	AB	AB	AB	AB	AB	AB	AB	AB	AA	AA	AB	AB	AA	AA	AA	AA	AB	AA	AB	AB	AB	AA	AB	AB	AB	AB	AA	AB	AB	AB	AA	AB	AA	AB	AA	AB	AA	AB	AB	AB	AA	AB
S6_43160977~S6_44310800	6B	51.068	AB	AB	AA	AB	AB	AA	AB	AB	AB	AB	AB	AB	AB	AA	AA	AB	AB	AA	AA	AA	AA	AB	AA	AB	AB	AB	AA	AB	AB	AB	AB	AA	AB	AB	AB	AA	AB	AB	-	AA	AB	AB	-	AB	AB	-	AB
S6_45264939~S6_46574440	6B	55.188	AB	AB	AA	AB	AB	AA	AB	AB	AB	AB	AB	AB	AB	AA	AB	AB	AB	AA	AA	AA	AA	AB	AA	AB	AB	AB	AA	AA	AB	AB	AB	AA	AB	AB	AB	AA	AA	AB	AB	AA	AB	AB	AB	AB	AB	AA	AB
S6_47239380	6B	57.2943	AB	AB	AA	AB	AB	AA	AB	AB	AB	AB	AB	AB	AB	AA	AB	AB	AB	AA	AA	AA	AA	AB	AA	AB	AB	AB	AA	AA	AB	AB	AB	AA	AB	AB	AB	AA	AA	AB	-	AA	AB	-	AB	AB	AB	AA	AB
S6_47437944	6B	74.7337	AA	AB	AA	AB	AA	AA	AB	AB	AB	AB	AB	AB	-	AA	AB	AB	AB	AA	AA	AA	AA	AB	AA	AB	AB	AB	AA	AA	AB	AB	AB	AA	AB	AB	AA	AA	AA	AA	AB	AA	AB	AB	AA	AB	AA	AA	AB
S6_48741391~S6_48744635~S6_49236466~S6_49336777~S6_49604937~S6_49715477	6B	77.6615	AA	AB	AA	-	AA	AA	AB	-	AB	AB	AB	AB	-	AA	AB	AB	AB	-	AA	AA	AA	-	AA	AB	AB	AB	AA	AA	-	AB	AB	AB	AB	AB	AA	AA	AA	AA	AB	AA	-	AB	AA	AB	AA	AA	AA
S6_46236656	6B	78.8765	AA	-	AA	AA	AA	AA	AB	AB	AB	AB	AB	AB	AB	AA	AB	AB	AB	AA	-	AA	AA	AA	AA	AB	AB	-	AA	AA	AB	AB	AB	AA	AB	AB	AA	AA	AA	AA	-	AA	AB	AA	AA	AB	AA	AA	AA
S6_48724285	6B	80.3703	-	AB	AA	AB	AA	AA	AB	AB	-	AB	AB	AB	AB	-	AB	AB	AB	AA	-	AA	AA	AB	-	-	AB	-	AA	AA	AB	AB	AB	-	AB	AB	AA	AA	AA	-	-	-	AB	-	-	AB	AA	-	AA
S6_50139885	6B	85.9429	AA	AB	AA	AB	AA	AA	AB	AB	AB	AB	AB	AB	AB	AA	AB	AA	AB	AB	AA	AB	AA	AB	-	-	AB	-	AA	AA	AB	AB	AB	AB	AB	-	AA	AA	AA	AA	-	AA	AB	-	AA	AB	AA	-	AA
S6_51252650	6B	92.7732	AA	AB	AA	AB	AA	AA	AB	AB	-	AB	AB	AB	AB	AA	AB	AA	-	AB	AA	AA	AA	AB	AA	AB	AB	AB	AA	AA	-	AB	AB	AB	AB	-	AA	AA	AA	AA	AB	-	AB	AB	AA	AB	AA	AA	AA
S6_53205103	6B	104.637	AA	AB	AB	AB	AA	AA	AB	AB	AB	AB	AB	AB	AB	AA	AB	AA	AB	AB	AA	AA	AA	AB	AA	AB	AB	AB	AA	AA	AB	AB	AB	AB	AA	AB	AA	AA	AA	AA	AB	AA	AB	AB	AA	AB	AA	AA	AA
S6_53947376	6B	108.65	AA	AB	AB	AA	AA	AA	AB	AB	AB	AB	AB	AB	AB	AA	AB	AA	AB	AB	AA	AA	AA	AB	AA	AB	AB	AB	AA	AA	AB	AB	AB	AB	AB	AB	AB	AA	AA	AA	AB	AA	AB	AB	AA	AB	AA	AA	AA
S6_56234867	6B	115.752	AA	AB	AB	AB	AA	AA	AB	AB	AB	AB	AB	AB	AB	AA	AB	AA	AB	AB	-	AA	AA	AB	AA	-	AB	-	AA	AA	AB	AB	AB	AB	AB	AB	AB	AA	AA	AA	-	AB	AB	-	AA	AB	AA	AA	AA
S6_56384498~S6_56494712	6B	118.39	AA	AB	AB	-	AA	AA	AB	AB	AB	AB	AB	AB	AB	AA	AB	AB	AB	AB	-	AA	AA	AB	AA	AB	AB	-	AA	AA	AB	AB	AB	AB	AB	AB	AB	AA	AA	AA	AB	-	AB	AB	AA	AB	AA	AA	AA
S6_57499067~S6_57499373	6B	123.165	AA	AB	AB	-	AA	AA	AB	AB	AB	AB	AB	AB	AB	AA	AB	AB	AB	AB	AB	AA	-	-	AA	AB	AB	AB	AA	AA	AB	AB	AB	AB	-	AB	AB	AA	AA	AA	AB	AB	AB	AB	AA	AB	AA	AA	AA
S6_58972093	6B	125.901	AA	AB	AB	AB	AA	AA	AB	AB	AB	AB	AB	AB	AB	AA	AB	AB	AB	AB	AA	AA	AA	-	AA	AB	AB	AB	-	AB	AB	AB	AB	AB	AB	AB	AB	AA	AA	-	AB	AB	AB	-	AA	AB	AA	AA	AA
S6_57182238	6B	135.412	AA	AA	AB	AB	AA	AA	AB	AB	-	AB	AB	AB	AA	AA	AB	AB	AB	AA	-	AA	AA	-	AA	-	AB	-	AA	AA	AB	AB	AB	AB	AB	-	AB	AA	AA	-	-	AB	-	-	AA	AA	AA	-	AA
S6_42647714	6C	0	AB	AB	AA	AA	AA	AA	AA	AA	AB	AA	AB	AB	-	AB	AA	AB	AB	AA	AA	AA	AA	AB	AA	AB	AA	AB	AA	AB	AB	AB	AB	AA	AB	AA	AA	AA	AA	AA	AB	AA	AB	AB	AA	AB	AA	AA	AA
S6_45862617	6C	6.03128	AA	AB	AA	-	AA	AA	AA	-	-	AA	AB	-	-	AA	AB	AB	AB	AA	AA	AA	AA	AB	AA	-	AA	-	AA	AA	AB	-	AB	AA	AB	-	AA	AA	AA	AA	-	AA	AB	AB	AA	AB	AA	AA	AA
S6_48323502~S6_48611532	6C	7.69702	AA	AB	AA	AA	AA	AA	AA	AA	-	AA	AB	-	-	AA	AB	AB	AB	AA	AA	AA	AA	AB	AA	-	AA	-	AA	AA	AB	-	AB	AB	AB	AA	AA	AA	AA	AA	-	AA	AB	AB	AA	AB	AA	AA	AA
S6_50174436~S6_52618561	6C	10.5588	AA	AB	AA	AA	AA	AA	AA	AA	AB	AA	AB	AB	AB	AA	AB	AA	AB	AB	AA	AA	AA	AB	AA	AB	AA	AB	AA	AA	AB	AB	AB	AB	AB	AA	AA	AA	AA	AA	AB	AA	AB	AB	AA	AB	AA	AA	AA
S6_53570812	6C	12.9005	AA	AB	AA	AA	AA	AA	AA	AA	AB	AA	AB	AB	AB	AA	AB	AA	AB	AB	AA	AA	AA	AB	AA	AB	AA	AB	AA	AA	AB	AB	AB	AB	AB	AA	AA	AA	AA	AA	-	AA	AB	AB	AA	AB	AA	AA	AA
S6_53907963	6C	14.8655	AA	AB	AA	AA	AA	AA	AA	AA	AB	AA	AA	AB	AB	AA	AB	AA	AB	AA	AA	AA	AA	AB	AA	AB	AA	AB	AA	AA	AB	AB	AB	AB	AB	-	AA	AA	AA	AA	AB	AA	AB	AB	AA	AB	AA	AA	AA
S6_58127697~S6_58729665	6C	26.2288	AA	-	AA	AA	AA	AA	AA	AA	-	AA	AB	AB	-	AA	AB	AB	AB	-	-	AA	AA	AB	AA	AB	AA	AB	AA	AA	AB	AB	AB	AB	AB	AA	AA	AA	AA	AA	AB	AB	-	AA	AA	-	AA	AA	AA
S6_60929879~S6_61535120	6C	29.1228	AA	AA	AA	AA	AA	AA	AA	AA	AA	AA	AB	AB	AA	AA	AB	AB	AB	-	AA	AA	AA	AA	AA	AB	AA	AB	AA	AA	AB	AB	AB	AB	AB	AA	AA	AA	AA	AA	-	AB	AA	AA	AA	AA	AA	AA	AA
S6_57106510~S6_57528653	6C	31.3137	AA	AA	AA	AA	AA	AA	AA	AA	AA	AA	AB	AB	AA	AA	AB	AB	AB	AA	AA	AA	AA	AA	AA	AB	AA	AB	AA	AA	AB	AB	AB	AB	AB	AA	AA	AA	AA	AA	AB	AB	AA	AB	AA	AA	AA	AA	AA
S6_48867332	6C	46.9673	AA	AB	AA	-	AA	AA	AA	-	-	AA	AB	AB	AB	AA	AB	AA	AB	AB	-	AA	AA	-	AA	-	AA	-	AA	AA	AB	AB	AB	AA	AA	AA	AA	AA	-	AA	-	-	AB	-	AA	AB	AA	AA	AA
S6_58949495	6C	61.5514	AA	AB	AA	AA	AA	AA	AA	AA	AB	AA	AA	-	AB	AA	AB	-	AB	AB	AB	AA	AA	AB	AA	-	AA	-	AA	AB	AA	AA	AA	AB	AA	AA	-	AA	AA	AA	-	AB	AB	AB	AA	AB	AA	AA	AA
S7_9652078	7A	0	-	AB	AB	-	AB	AB	AB	AB	AA	AB	AB	AB	AB	AB	AA	AA	AB	AA	-	-	AB	AA	AB	AA	AA	AB	AA	AA	AA	AA	-	AB	AB	AA	AB	AA	AB	AB	-	AA	AB	AB	AA	AA	AB	AA	AB
S7_9662649	7A	5.3557	AB	AB	AB	-	AB	AB	AB	AB	AA	AB	AB	AB	AB	AB	AA	AA	AB	AA	AB	-	AB	AB	-	AB	AA	AB	AA	AA	-	AA	-	AB	AB	-	AB	AA	AB	AB	-	-	AB	AA	AA	AA	AB	AA	AB
S7_2453314	7A	28.8052	AB	AA	AB	AB	AB	AB	AB	AB	AA	AB	AA	AA	AA	AB	AA	AB	AB	AA	AB	AB	AB	AB	AB	AB	AB	-	AB	AA	AA	AA	AA	AB	AB	-	AB	AB	AB	AB	AA	AA	AB	AB	AB	AA	AB	AA	AB
S7_2805740	7A	34.9682	AB	AA	AB	AB	AB	AB	AB	AB	AA	AB	AA	AA	AA	AB	AA	AB	AB	AA	AB	AB	AB	AB	AB	-	AB	-	AB	AA	AB	AA	AA	AB	AB	AB	AB	AB	AB	AB	-	-	AB	AB	AB	AA	AB	AA	AB
S7_1198601~S7_1243368	7A	54.6142	AB	AB	AB	-	AB	AB	AB	AB	AB	AB	AA	AA	AB	AB	AB	AB	AB	AA	AB	AB	-	AB	AB	AB	AB	AB	AB	AB	AB	AB	AB	AB	AB	-	AB	AB	AB	AB	AA	AA	AB	AB	AB	AA	AB	AA	AB
S7_904890	7A	58.4382	AB	AB	AB	AB	-	AB	AB	AB	AB	AB	AA	AA	AB	AB	AB	AB	-	AA	AB	AB	AB	AB	AB	AB	AB	AB	AB	AB	AB	AB	AB	AB	AB	AB	AB	AA	AB	AB	AA	AA	AB	-	AB	AA	AB	AA	AB
S7_1105996~S7_1198438	7A	65.4596	AB	AB	AB	AB	-	AB	-	-	AB	AB	AA	AA	AB	AB	AB	AB	AB	AA	AB	-	AB	AB	AB	AB	AB	AB	AB	AB	AB	AB	AB	AB	AB	AB	AB	AB	AB	AB	AA	AA	AB	AB	AB	AA	AB	AA	AB
S7_6410736	7A	77.9754	AB	AB	-	AB	AB	AB	AA	AB	AB	AB	AB	AB	AB	AB	AB	AA	AB	AA	AB	AB	AB	AB	AB	AB	AA	AB	AB	AB	AB	AB	AB	AB	AB	AB	AB	-	AB	AB	-	AA	AB	AB	AA	AA	AB	-	AB
S7_11975519~S7_14061192	7A	81.4138	AB	AB	AB	AB	AB	AB	AB	AB	AB	AB	AB	AB	AB	AB	AB	AA	AB	AA	AB	AB	AB	AB	AB	AB	AA	AB	AA	AB	AB	AB	AB	AB	AB	AB	AB	AB	AB	AB	AA	AA	AB	AB	AA	AA	AB	AA	AB
S7_9718047~S7_10563868	7A	83.2423	AB	AB	AB	AB	AB	AB	AB	AB	-	AB	AB	AB	AB	AB	-	AA	AB	AA	AB	AB	AB	AB	AB	-	AA	AB	AA	-	-	-	AB	AB	-	-	AB	-	AB	AB	-	AA	AB	AB	AA	AA	AB	AA	AB
S7_53460852~S7_53629637	7A	87.932	AB	AB	AB	-	AB	AB	AB	AB	AB	AB	AB	AB	AB	AB	AB	AA	AB	AA	AB	AB	AB	AB	-	-	AA	AB	AA	AB	AB	AB	AB	AB	AB	AB	AB	AB	AB	AB	AA	AA	AB	AB	AA	AA	AB	AA	AB
S7_55025320~S7_55137047	7A	107.214	AB	AB	AB	AB	AB	AB	AB	AB	AA	AB	AB	AB	AB	-	AA	AA	AB	AA	AB	AB	AB	AB	AB	AA	AA	AB	AA	AA	AB	AA	AB	AB	AB	AB	-	AA	AB	AB	AA	AA	AB	AB	AA	AA	AB	AA	AB
S7_57515500	7A	146.049	AB	AB	AB	AB	AA	AB	AB	AB	AB	AB	-	-	AB	AA	AB	AB	AB	AB	AB	AB	AB	AB	AB	AB	AA	AB	AB	AB	AB	AB	AB	AB	AB	AB	AA	AB	AB	AB	AB	AA	AB	AB	AA	AB	AB	AA	AB
S7_57736640	7A	153.923	-	AB	-	AB	AA	AB	AB	AB	AB	AB	AB	-	AB	AB	AB	AB	AB	AB	AB	AB	AB	AB	AB	-	AA	-	AB	AB	AB	AB	AB	AB	AB	AB	AA	AB	AB	AB	-	-	AB	AB	AA	AB	AB	-	AB
S7_55922560	7A	162.063	AB	AB	AB	AB	AA	AB	AB	AB	AB	AB	-	AB	-	AB	AB	AB	-	AB	AB	AB	AB	AB	AB	AB	AA	AB	AB	AB	AB	AB	AB	AB	AB	AB	AB	AB	AB	AB	AB	AB	AB	AB	AA	AB	-	AB	AA
S7_56653604	7A	169.557	AB	AB	AB	AB	AB	AB	AB	AB	AB	AB	-	AB	AB	AB	AB	AB	-	AB	AB	AB	AB	AA	AB	AB	AA	AB	AB	AB	AB	AB	AB	AB	AB	AB	AB	AB	AB	AB	AB	AB	AB	AB	AA	AB	-	AA	AB
S7_61343791~S7_61421003~S7_61834136~S7_61898633	7A	189.406	AB	AB	AB	AB	AB	AA	AB	AB	-	AB	AB	AB	AB	AB	AA	AA	AB	AB	-	AB	AB	AB	AB	AB	AB	AB	AB	AB	AB	AA	AB	-	AA	AB	AB	AB	AB	AB	AA	AA	-	AB	AA	AA	AB	AA	AA
S7_62007661~S7_62216881	7A	190.321	AB	-	AB	AB	AB	AA	AB	AB	-	AB	AB	AB	AB	AB	AA	AA	AB	AB	AB	AB	AB	-	AB	AB	AB	AB	AB	AB	AB	AA	AA	AB	AA	AB	AB	AB	AB	-	AA	AA	AA	AB	AA	AA	AB	AA	AA
S7_62414092~S7_62548600	7A	194.158	AB	AB	AB	AB	AB	AA	AB	AB	AB	AB	AB	AB	AB	AB	AA	AA	AB	AB	-	AB	AB	AB	AB	-	AB	AB	AB	AB	AB	AA	AA	AB	AA	AB	-	AB	AB	AB	-	AA	AB	AB	AA	AA	AB	AA	AA
S7_62653275	7A	198.528	AB	AB	AB	AB	AB	AA	AB	AB	AB	AB	AB	AB	AB	AB	AA	AA	AB	AB	AB	AB	AB	AB	AB	AA	AB	-	AB	AB	AB	AA	AA	AB	AA	AA	AB	AB	AB	AB	-	AA	AB	AB	AA	AA	AB	AA	AA
S7_62653459	7A	203.117	AB	AB	AB	AB	AB	AA	AB	AB	AA	AB	AB	AB	AB	AB	AA	AA	AB	AB	AB	AB	AB	AB	-	AA	AB	-	AB	AB	AB	AA	AA	AB	AA	AB	AB	AB	AB	AA	-	AA	AB	AB	AA	AA	AB	-	AA
S7_63121928	7A	219.449	AB	AB	AB	AA	AB	AA	AA	AB	AB	AB	AB	AB	AA	AB	AA	AA	AA	AB	AA	AB	AB	AB	AB	AB	AB	AA	AB	AB	AA	AA	AA	AB	AA	AB	AB	-	AB	AB	AA	AA	AB	AB	AA	AA	AB	AA	AA
S7_63108243	7A	222.868	AB	AB	AB	AB	AB	AA	AB	AB	AB	AB	AB	AB	AA	AB	AA	AA	AA	AB	-	AB	AB	-	-	AB	AB	-	AB	AB	AA	AA	AA	AB	AA	-	AB	AB	AB	AB	-	AA	AB	-	AB	AA	AB	-	AA
S7_61343682	7A	236.024	AB	AB	AB	AB	AB	AA	AB	AB	AB	AB	AB	AB	AB	AB	AA	AA	AB	AB	-	AB	AB	AB	AB	AB	AB	AB	AB	AB	AB	AA	AB	AB	AA	AB	AB	-	AB	AB	-	-	AB	AB	AA	-	AB	AA	AA
S7_7801435	7B	0	-	AB	AB	AA	AB	AA	AA	AA	AB	AA	AA	AB	AA	AB	-	AA	AB	AA	AA	AB	AA	AA	AB	AB	AA	AB	AA	AB	AA	AB	AA	AA	AA	AA	AB	AB	AB	AB	AA	AA	AA	AA	AA	AA	AB	AA	AB
S7_51988369	7B	5.67986	AB	AA	AB	AA	AB	AA	AA	AA	AB	AA	AA	AB	AA	AB	AB	AA	AB	AA	AA	AB	AA	AA	AB	AB	AA	AB	AA	AB	AA	AB	AA	AA	AA	AA	AB	AB	AB	AB	AA	AA	AA	AB	AA	AA	AB	AA	AB
S7_14534554	7B	6.29203	AB	AA	AB	AA	AB	AA	AA	AA	AB	AA	AA	AB	AA	AB	AB	AA	AB	AA	AA	AB	AA	AA	AB	AB	AA	AB	AA	AB	AA	AB	AA	AA	AA	AA	AB	AB	AB	AB	AA	AA	AA	AB	AA	AA	AB	AA	AB
S7_12534651	7B	8.72461	AB	AA	AB	AA	AB	AA	AA	AA	AB	AA	AA	AB	AA	-	AB	AA	AB	AA	AA	AB	AA	-	AB	AB	AA	-	AA	AB	AA	AB	AA	AA	-	AA	AB	AA	-	AB	AA	-	AA	AB	AA	AA	AB	AA	AB
S7_18378976~S7_21671483	7B	9.59256	AB	AA	AB	AA	AB	AA	AA	AA	AB	AA	AA	AB	AA	AB	AB	AA	AB	AA	AA	AB	AA	AA	AB	AB	AA	AB	AA	AB	AA	AB	AA	AA	AA	AA	AB	AB	AB	AB	AA	AA	AA	AB	AA	AA	AB	AA	AB
S7_5180810	7C	0	AA	AB	AB	AB	AA	AB	AA	AB	AB	AB	AA	AB	AB	AA	AB	AA	AB	AA	AB	AA	AB	-	AA	AB	AA	-	AB	AB	AA	AB	AB	AB	AB	AA	AB	AB	AA	AB	-	AA	AB	AB	AA	AA	AB	AA	AA
S7_6735921	7C	6.92009	AA	AB	-	-	AA	AB	AB	AB	AB	AB	AB	AB	AB	AA	AB	AA	AB	AA	-	AA	AB	-	AA	AB	AA	AB	AB	AB	-	AB	AB	AB	-	AB	AB	AB	AA	AB	-	AA	AB	AB	AA	AA	AB	-	AA
S7_7618595	7C	7.91929	AA	AB	AB	AB	AA	AB	AB	AB	AA	AB	AB	AB	AB	AA	AB	AA	AB	AA	AB	AA	AB	AB	AA	AB	AA	-	AB	AB	AB	-	AB	AB	AB	AB	AB	AB	AA	AB	AA	AA	AA	AB	AA	AA	AB	AA	AA
S7_6858502~S7_6968898~S7_7549323	7C	8.65925	AA	AB	AB	AB	AA	AB	AB	AB	AB	AB	AB	AB	AB	AA	AB	AA	AB	AA	AB	AA	AB	AB	AA	-	AA	AB	-	AB	AB	AB	AB	AB	AB	AB	AB	-	AA	AB	AA	AA	AB	AB	AA	AA	AB	AA	AA
S7_49554054	7C	11.6252	-	AB	AB	AB	AA	AB	AB	AB	-	AB	AB	AB	AB	AA	AB	-	AB	AA	-	AA	AB	-	-	-	AA	-	AA	AB	AB	AB	AB	AB	AB	-	AA	AB	-	-	-	-	-	-	-	AA	AB	-	AA
S7_36898408	7C	13.2382	AA	AB	AB	AB	AA	AB	AB	AB	AB	AB	AB	AB	AB	AA	AB	AA	AB	AA	AB	AA	AB	AB	AA	AB	AA	-	AA	AB	AB	AB	AB	AB	AB	AB	AA	AB	AA	AB	-	AA	AB	AB	AA	AA	AB	AA	AA
S7_57866027~S7_57890358~S7_57962111~S7_58003412	7C	18.7705	AA	AB	AB	AB	AA	AA	AB	AB	AB	AB	AB	AB	AB	AA	AA	AA	AB	AA	AB	AA	AB	AB	AB	-	AA	AB	AA	AB	AB	AB	AB	AB	AB	AB	AA	AB	AA	AB	AA	AA	AB	AB	AA	AA	AB	AA	AA
S7_55545489~S7_55644599	7C	27.7686	AA	AB	AB	AB	AA	AB	AB	AB	AA	-	AB	AB	AB	AA	AA	AA	AB	AA	-	AA	AB	AB	AB	-	AA	AB	AA	AA	AB	AA	AB	AB	AB	AA	AA	AA	AA	AB	-	-	AB	AB	AA	AA	AB	AA	AA
S7_44902264~S7_48969946	7C	31.8725	AA	AB	AB	-	AA	AB	AB	AB	AA	AB	AB	AB	AB	AA	AA	AA	AB	AA	AB	AA	AB	AB	AA	AA	AA	-	AA	AA	AB	AA	AB	AB	AB	AB	AA	AA	AA	AB	AA	AA	-	AB	AA	AA	AB	AA	AA
S7_11726102~S7_16943278	7C	34.0528	AA	-	AB	AB	AA	AB	AB	AB	AA	AB	AB	AA	AB	AA	AA	AA	AB	AA	AB	AA	AB	AB	AA	-	AA	-	AA	AA	AB	AA	AB	AB	AB	-	AA	AA	AA	AA	-	-	AB	AB	AA	AA	AB	AA	AA
S7_37909272	7C	35.4264	AA	AB	AB	AB	AA	AB	AB	AB	AA	AB	AB	AB	AB	AA	AA	AA	AB	AA	AB	AA	AB	AB	AA	-	AA	-	AA	AA	AB	AA	AB	AB	AB	AB	AA	AA	AA	AB	-	AA	AA	AB	AA	AA	AB	-	AA
S7_56469256	7C	42.4585	AA	AB	AB	AB	AA	AB	AB	AB	AA	AB	AB	AB	AB	AA	AA	AA	AB	AA	AB	AA	AB	AA	AB	AA	AA	AA	AA	AA	-	AA	AB	AA	AB	AB	AA	AA	AA	AB	AA	AB	AA	-	AA	AA	AB	AA	AA
S7_57736881	7C	52.3645	AA	AA	AB	AB	AA	AA	AB	AB	AA	AB	AB	AB	AB	AA	AA	AA	AB	AA	-	AA	AB	AB	AB	AA	AA	AB	AA	AA	AB	AA	AB	AB	AB	AB	AA	AA	AA	AB	AA	AA	AA	AB	AA	AA	AB	AA	AA
S7_58068859	7C	55.5492	-	AA	AB	-	AA	AA	AB	AB	AA	AB	-	AB	AB	AA	AA	-	AB	AA	-	AA	AB	AB	-	-	AA	-	AA	AA	AB	AA	AB	AA	AB	-	AA	AA	AA	AB	-	-	AA	AA	-	AA	AB	-	AA
S7_58142603	7C	56.7355	AA	AA	AB	AB	AA	AA	AB	AB	AA	AB	AB	AB	AB	AA	AA	AA	AB	AA	AB	AA	AB	AB	AB	AA	AA	AB	AA	AA	AB	AA	AB	AA	AB	AB	AA	AA	AA	AB	AA	AA	AA	AA	AA	AA	AB	AA	AA
S7_58615501	7C	58.2768	AA	AA	AB	AB	AA	AA	AB	AB	AA	AB	AB	AB	AB	AA	AA	AA	AB	AA	AA	AA	AB	AB	AB	AA	AA	-	AA	AA	AB	AA	AB	AA	AB	AB	AA	AA	AA	AB	-	AA	AA	AB	AA	AA	AB	AA	AA
S7_59182729	7C	63.0972	AA	AA	AB	AB	AA	AA	AB	AB	AA	AB	AB	AB	AB	AA	AA	AA	AB	AA	AB	AA	AB	AB	AB	AA	AA	AB	AA	AA	AB	AA	AB	AA	AA	AA	AB	AA	AA	AB	AA	AA	AA	AA	AA	AA	AB	AA	AA
S7_59419175	7C	65.3588	AA	AA	AB	AA	AA	AA	AA	AB	AA	AB	AB	AB	AB	AA	AA	AA	-	AA	AB	AA	AB	AB	-	AA	AA	AB	AA	AA	AA	AA	AB	AA	AA	AA	AB	AA	AA	AB	AA	AA	AA	AA	AA	AA	AB	AA	AA
S7_59520081	7C	68.8549	AA	AA	AB	AB	AA	AA	AA	AB	AA	AB	AB	AB	AB	AA	AA	AA	AB	AA	AB	AA	AB	AB	AB	-	AA	-	AA	AA	AB	AA	AB	AA	AA	AA	AB	AA	AA	AB	AA	AA	AA	AB	AA	AA	AB	AA	AA
S7_60704232	7C	77.673	AA	AA	AB	AB	AA	AA	AA	AB	AA	AB	AB	AB	AB	-	AA	AA	AB	AA	AB	AA	AB	AB	AB	AA	AB	AB	AB	AA	AB	AA	AB	AA	AA	AA	AB	AA	AA	AB	-	AA	AA	AB	AA	AA	AB	AA	AA
S7_60840027	7C	79.9328	AA	AA	AB	AA	AA	AA	AA	AB	AA	AA	AB	AA	AB	AA	AA	AA	AB	AA	AA	AA	AB	AB	AA	AA	AB	-	AB	AA	AB	AA	AB	AA	AA	AA	AB	AA	AA	AB	-	AA	AA	-	AA	AA	AB	AA	-
S7_60661441	7C	81.0889	AA	AA	AB	AB	AA	AA	AA	AB	AA	AB	AB	AB	AB	AB	AA	AA	AB	AA	AA	AA	AB	-	AB	-	AB	AB	AB	AA	AB	AA	AB	AA	AA	AA	AB	AA	AA	AB	AA	AA	AA	AB	AA	AA	AB	AA	AA
S7_61629178	7C	86.8978	AA	AA	AB	-	AA	AA	AA	AB	AA	AB	AB	AB	AB	AB	AA	AA	AB	AA	AB	AA	AB	-	AB	AA	AB	AB	AB	AA	AA	AA	AB	AA	AA	AA	AB	AA	AA	AA	AA	AA	AA	AB	AA	AA	AB	AA	AA
S7_62804867	7C	95.8169	AA	AA	AB	AB	AA	AA	AA	AB	AA	AB	AB	AB	AB	AB	AA	AA	AB	AB	AB	AA	AB	AA	AB	-	AB	-	AB	AA	AB	AA	AA	AA	AA	-	AB	AA	AA	AA	-	AA	AA	AA	AA	AA	-	AA	AA
S7_62805058	7C	101.64	AA	AA	AB	AB	AB	AA	AA	AB	AA	AB	AB	AB	AB	AB	AA	AA	AB	AB	AB	AA	AB	AA	AB	-	AB	-	AB	AA	AB	AA	AA	AA	AA	AB	AB	AB	AA	AA	-	AA	AA	AB	AB	AA	AB	AA	AA
S7_915508	7D	0	-	-	AA	-	AA	AB	AA	AA	-	AA	AA	AA	AB	AA	AB	-	AB	AA	AB	AA	AA	AB	-	-	AA	-	AB	AB	AB	AB	AB	-	AB	-	AA	AB	AA	AA	-	AA	AB	-	AA	-	AA	-	AA
S7_1625196	7D	2.40016	AA	AB	AA	AA	AA	AB	AA	AA	AB	AA	AA	AB	AB	AA	AB	AB	AB	AA	AB	AA	AA	AB	AA	AB	AA	-	AB	AB	AB	AB	AB	AB	AB	AA	AA	AB	AA	AA	-	AA	-	-	AA	AA	AA	-	AA
S7_6616516~S7_6858650~S7_7628655	7D	4.80772	AA	AB	AA	AA	AA	AB	AA	AA	AB	AA	AB	AB	AB	AA	AB	AA	AB	AA	-	AA	AA	AB	AA	AB	AA	AB	AB	AB	-	-	AB	AB	-	AA	AA	AB	AA	AA	AA	AA	-	AB	AA	AA	AA	AA	AA
S7_58821100~S7_59260457	7D	9.13936	AA	AB	AA	AA	AA	AA	AA	AA	AB	AA	AB	AB	AB	AA	AA	AA	AB	AA	-	AA	-	-	AA	AB	AA	AB	AB	AB	-	AB	AB	AB	AA	AA	AA	AB	AA	AA	AA	AA	AB	-	AA	AA	AA	AA	AA
S7_63175627	7D	11.6504	AA	AB	AA	AA	AA	AB	AA	AA	AB	AA	AB	AB	AB	AA	AA	AA	AB	AB	-	AA	AA	AB	AA	AB	AA	AB	AB	AB	AB	AA	AA	AB	AA	-	AA	AB	AA	AA	-	AA	AB	AB	AA	AA	AA	-	AA
S7_4979856	7D	23.6089	AA	AB	AA	AA	AA	AA	AA	AA	AB	AA	AA	AB	AB	AA	AB	AA	AB	AA	AA	AA	AA	AA	AA	AB	AA	AB	AA	AB	AA	AB	AA	AA	AA	AA	AA	AA	AA	AA	-	-	AA	AA	AA	AA	AA	AA	AA
S7_9984892~S7_10008458	7D	27.376	AA	AA	AA	-	AA	AA	AA	AA	AB	AA	AA	AB	AA	AA	AB	AA	AB	AA	-	AA	AA	AA	AA	AB	AA	AB	AA	AB	AA	AB	AA	AA	AA	AA	AA	AB	AA	AA	AA	AA	AA	AB	AA	AA	AA	AA	AA
S7_60142125	7D	33.1417	AA	AB	-	-	AA	AA	AA	AA	AA	AA	AB	AB	AA	AA	AA	AA	AB	AA	AA	AA	AA	-	-	AB	AA	-	-	AB	AA	AA	AA	AB	AA	AA	AA	-	AA	AA	AA	AA	-	AB	AA	AA	AA	AA	AA
S7_57875289	7D	33.1417	AA	AB	AA	-	AA	AA	AA	AA	AA	AA	AB	-	AA	-	AA	AA	AB	AA	-	AA	AA	-	AA	AB	AA	-	AA	AB	AA	AA	AA	AB	AA	-	AA	-	AA	AA	-	AA	AA	-	AA	AA	AA	-	AA
S7_57876398~S7_58087954~S7_58442782	7D	33.5466	AA	-	AA	AA	AA	AA	AA	AA	AB	AA	AB	AB	AA	AA	AA	AA	AB	AA	AA	AA	AA	AA	AA	AB	AA	AB	AA	AB	AA	AB	AA	AB	AA	AA	AA	-	AA	AA	AA	AA	AB	AB	AA	AA	AA	AA	AA
S7_51785631	7D	41.157	AA	AA	-	AA	AA	AA	AA	AA	AA	AA	AA	AB	AA	AA	AB	AA	AA	AA	-	AA	AA	-	AA	AA	AA	AA	-	AB	AA	AB	AA	AA	AA	-	AA	AB	AA	AA	-	-	AA	AB	AA	AA	-	AA	AA
S8_2451842	8A	0	AB	AA	AB	AB	AB	AA	AB	AB	AB	AB	AB	AB	AA	AB	AA	AA	AB	AB	AA	AB	AB	AA	AB	-	AB	-	AB	AB	AA	AA	AB	AA	AA	AB	AB	AA	AA	AB	AA	AA	AB	AA	AB	AB	AA	AA	AB
S8_1084774	8A	20.7376	AB	AA	AB	AB	AB	AA	AB	AB	AB	AB	AB	AB	AB	AB	AB	AA	AB	AB	AA	AB	AB	AB	AB	AB	AB	AB	-	AB	AB	AA	AB	AB	AB	AA	AB	-	AA	AB	AB	-	AB	AB	AB	AB	AA	AA	AB
S8_748631~S8_876560~S8_890590	8A	23.876	-	AB	AB	AB	AB	AA	AB	AB	-	AB	AB	AB	AB	AB	AB	AA	AB	AB	AB	AB	AB	AB	AB	AB	AB	AA	AB	AB	AB	AA	AB	AB	AB	AB	AB	AA	AA	AB	AB	AB	AB	-	AB	AB	AA	AA	AB
S8_48882754	8A	35.9	AB	AB	AA	AB	AB	AB	AB	AB	AB	AB	AB	AB	AB	AB	AB	AA	AB	AB	AB	AB	AB	AB	AB	AB	AB	AB	AB	AB	AB	AA	AB	AB	AB	-	AB	AA	AB	AB	AA	AB	AA	AB	AB	AB	AA	AA	AB
S8_41159227	8A	38.579	AB	AB	-	AB	AB	AB	AB	AB	AB	AB	AB	AB	AB	AB	AB	AA	AB	AB	-	AB	AB	AB	AA	AB	AB	AB	AB	AB	AB	AA	AB	AB	AB	AB	AB	AA	AB	AB	AA	AB	AA	-	AB	AB	AA	AA	AB
S8_38561334	8A	44.2507	AB	AB	AB	AB	AB	AB	AB	AB	AB	AB	AB	AB	AB	AB	AB	AA	AB	AB	AB	AB	AB	AB	AB	AB	AB	AB	AB	AB	AB	AA	AB	AB	AB	AB	AB	AA	AB	AB	AB	AB	AA	AB	AB	AB	AA	AA	AB
S8_16334087	8A	50.9268	AA	AB	AA	-	AB	-	AB	AB	AB	AB	AB	AB	AB	AB	AB	AA	AB	-	AB	AB	AB	AA	AB	AB	AB	AB	AB	AB	AA	AA	AB	AB	AB	-	-	AA	AB	AA	AB	AB	AA	AB	AB	AB	AA	AA	AB
S8_14556229	8A	67.045	AB	AB	AB	AB	AB	AB	AB	AB	AB	AB	-	AB	AB	AB	AB	AB	AB	AB	AA	AA	AB	AB	AB	AB	AB	AB	AB	AA	-	AB	AB	AB	AB	AB	AB	AB	AB	AB	-	AB	AB	AB	-	AB	AB	AA	AB
S8_33893249	8A	77.2843	AB	AB	AB	AB	AB	AB	AB	AB	AB	AB	AB	AB	AB	AB	AB	AB	AB	AB	AB	AB	AB	-	AA	AB	AB	AB	AB	AA	AB	AA	AB	AB	AB	AB	AA	AA	AB	AB	AB	AB	-	-	AB	AB	AB	AA	AB
S8_34506182	8A	103.283	AB	AB	AB	AB	AB	AB	AB	AB	AB	AB	AA	AA	AB	AB	AA	AA	AB	AB	AB	AB	AA	AB	AB	AA	AB	AA	AB	AA	AB	AA	AA	AA	AB	AB	AB	AA	AB	AB	AB	AB	AA	AA	AB	AB	AA	AA	AB
S8_11025012	8A	104.273	-	AB	AB	AB	AB	AB	AB	AB	AB	AB	AA	-	AB	AB	AA	AA	AB	AB	-	AB	AA	AB	AB	-	AB	-	AB	AA	AB	AA	AA	AA	AB	AB	AB	AA	AB	-	-	-	AA	-	AB	AB	AA	-	AB
S8_11305400	8A	110.546	-	AB	AB	AB	AB	AB	AB	AB	AB	AB	AA	AA	AB	AB	AA	AA	AB	AB	AB	AB	AA	AB	-	AA	AB	AA	AB	AA	AB	AA	AA	AA	AB	AB	AB	AA	AB	AB	AB	AB	AA	AA	AB	AB	AA	AA	AB
S8_52724145	8B	0	AA	AB	AB	AA	AA	AB	AA	AA	-	AA	AB	AB	AB	AB	AB	AB	AB	AA	AB	AB	AB	AB	AA	AB	AB	AB	-	AB	-	AA	AB	AB	-	AA	AB	AB	AB	AB	AB	-	AA	AB	AA	AA	AA	AA	AB
S8_55366198	8B	12.1963	AB	AB	AB	AA	AB	AB	AA	AA	AB	AA	AB	AB	AA	AB	AB	AB	AB	AB	-	AB	AB	AB	AA	-	AB	AB	AB	AB	AB	AA	AB	AA	AB	-	AB	AB	AB	AB	-	-	AA	AB	AA	AB	AA	AA	AB
S8_55352351	8B	18.47	AB	AB	-	AA	AB	AB	AA	AA	-	AA	AB	AB	AA	AA	AB	AB	AA	AB	AA	AB	AB	AB	AA	AB	AB	-	AB	AB	AB	AA	AB	AA	AB	AA	AB	AB	AB	AB	AB	-	AA	-	AA	-	AA	AA	AB
S8_54678607	8B	23.175	AA	AB	AB	AA	AB	AB	AA	AA	AB	AA	AB	AB	AA	AB	AB	AB	AB	AB	AB	AB	AB	AB	AA	AB	AB	AB	AB	AB	AB	AA	AB	AA	AB	AA	AB	AB	AB	AB	AB	AA	AA	AB	AA	AB	AA	AA	AB
S8_54355956	8B	28.5043	AB	AB	-	AA	AA	AB	AA	AA	AB	AA	AB	AB	AA	AB	AB	-	AB	AB	AA	AB	AB	AB	AA	-	AB	-	AB	AB	AB	AA	AB	AA	AB	AA	AB	-	AB	AB	AA	AA	-	-	AA	AA	AA	AA	AB
S8_53748095	8B	36.9734	AB	AB	AB	AA	AA	AB	AA	AA	AB	AA	AB	AB	AA	-	AB	AB	AB	AB	AB	AB	AB	AB	AA	AB	AB	AB	AB	AA	-	AA	AB	AA	AB	AA	AB	AB	AB	AB	AB	-	AA	AA	AA	AB	AA	AA	AB
S8_53257742	8B	46.686	AA	-	AB	-	AA	AB	AA	AA	AB	AA	AB	-	AA	AB	AB	AA	AB	AB	-	AB	AB	-	AA	AB	AA	AB	-	AB	-	AA	AB	AB	-	AA	AB	AB	AB	AB	AB	-	AA	-	AA	AB	AA	AA	AB
S8_6053716	8C	0	AB	AB	AA	AA	AB	AA	AA	AB	AB	AB	AA	AA	AB	-	AB	AA	AB	AB	-	AA	AA	AA	AB	AA	AA	AA	AB	AA	AB	AA	AA	AB	AB	-	-	-	AA	AA	-	-	-	-	AB	AA	AA	AA	AA
S8_6028183	8C	6.41128	AB	AB	AA	AA	AB	AB	AA	AB	AA	AB	AA	AA	AB	AB	AB	AA	AB	AB	AB	AA	AA	AB	AB	AA	AA	AA	AB	AA	AB	AA	AA	AB	AB	AA	AB	AA	AA	AA	AB	AB	AA	AA	AB	AB	AA	AA	AA
S8_4608452~S8_5265160	8C	14.7984	AB	AB	AB	AA	AB	AB	AA	AB	AA	AB	AA	AA	AB	AB	AB	AA	AB	AB	AB	AA	AA	AB	AB	AA	AA	AA	AB	AA	AB	AA	AA	AB	AB	AB	AB	AA	AA	AA	AB	AB	AB	AA	AB	AA	AA	AA	AA
S8_6056282	8C	21.9825	AB	AB	AA	AA	-	AB	AA	AB	AB	AB	AA	AA	AB	AB	AB	AA	AB	AB	AB	AA	AA	AB	AA	-	AA	-	AB	AA	AB	AA	AA	AB	AB	-	AB	AA	AA	-	-	AB	AA	-	AB	AB	AA	-	AA
S8_2986253	8D	0	AA	AA	-	AA	AA	AA	AA	AA	AB	AA	AB	AB	AA	AA	AA	AA	AA	AA	AA	AA	AA	AA	AA	-	AA	AB	AB	AB	AA	AA	AB	AB	AA	AA	AA	AA	AA	AA	AA	AA	AA	AB	AA	AB	AA	AA	AA
S8_4485771	8D	3.29096	AA	AA	AA	-	AA	AA	AA	AA	AB	AA	AB	AB	AA	AA	AA	AA	AA	AA	AA	AA	AA	AA	AA	AB	AA	-	AA	AB	AA	AA	AB	-	AA	AA	AA	AA	AA	AA	-	-	AA	AB	AA	AB	AA	AA	AA
S8_7737958~S8_9744852~S8_14235491	8D	5.05715	-	AA	AA	AA	AA	AA	AA	AA	AB	AA	AB	-	AA	AA	AB	AA	AA	AA	AA	AA	AA	AA	AA	AB	AA	AB	AA	AB	AA	AA	AB	AB	AA	AA	AA	AA	AA	AA	AA	AA	AA	AB	AA	AA	AA	AA	AA
S8_51620380	8D	9.32075	AA	AA	AA	AA	AA	AA	AA	AA	-	AA	AB	AA	AA	AA	AB	AA	AA	AA	AA	AA	AB	AB	AA	-	AA	AA	AA	AB	AA	AA	AB	AB	AA	AA	AA	AA	AA	AA	AA	AA	AA	AB	AA	AA	AA	AA	AA
S8_51624027	8D	11.3525	AA	AA	-	-	AA	AA	AA	AA	AB	AA	AB	AB	AA	AA	AB	AA	AA	AA	-	AA	AB	-	AA	AB	AA	-	AA	AB	AB	AA	AB	AB	AA	AA	AA	AA	AA	AA	-	AA	AA	AB	AA	AA	AA	AA	AA
S8_52150706	8D	12.5785	AA	AB	AA	AA	AA	AA	AA	AA	AB	AA	AB	AB	AA	AA	AB	AA	AA	AA	AA	AA	AB	AB	AA	AB	AA	AB	AA	AB	AB	AA	AB	AB	AA	AA	AA	AA	AA	AA	AA	AA	AA	AB	AA	AA	AA	AA	AA
S8_53290743	8D	16.6835	AA	AB	AA	AA	AA	AA	AA	AA	AB	AA	AB	AB	AA	AA	AB	AA	AA	AA	AA	AA	AA	AB	AA	AB	AA	AB	AA	AB	AB	AA	AB	AB	AB	AA	AB	AA	AA	AA	AA	AA	AA	AB	AA	AA	AA	AA	AA
S8_53308674	8D	23.5784	AA	AB	AA	AA	AA	AB	AA	AA	AB	AA	AB	AB	AA	AA	AB	AB	AA	AA	AA	AA	AB	AB	AA	AB	AA	AB	AB	AB	AB	AA	AB	AB	AB	AA	AA	AB	AA	AA	AA	AA	AA	-	AA	AA	AA	AA	AA
S9_4653264	9A	0	AB	AB	AB	AB	AB	AB	AB	AB	AB	AB	AB	AA	AB	AB	AB	AB	AB	AA	AB	AB	AB	AB	-	AB	AB	AB	AB	AA	AB	AB	AB	AB	AA	AB	AB	AB	AB	AB	-	AB	AB	-	AB	AB	AB	AB	AB
S9_43649628	9A	12.4078	AB	AB	-	AB	AB	AB	AB	AB	AB	AB	AB	AB	AB	AB	AB	AB	AB	AA	AB	AB	AB	AB	AB	AA	AB	AB	AB	AA	AB	AB	AB	AB	AB	AB	AB	AB	AB	AB	AB	AB	AB	AB	AB	AB	AB	AB	AB
S9_50719802	9A	19.8626	AB	AB	AB	AB	AB	AB	AB	AB	AA	AB	AB	AB	AB	AB	AB	AB	AB	AA	AB	AB	AB	AB	AA	AA	AB	AB	AB	AA	AB	AB	AB	AB	AB	AB	AB	-	AB	AB	AB	-	AB	AB	AB	AA	AB	AB	AB
S9_51824828	9A	31.4243	AB	AB	AB	AB	AA	AB	AB	AB	AB	AB	AB	AB	AB	AB	AB	AB	AB	AA	AB	AB	AB	AB	AA	AA	AB	-	AB	AA	AB	AB	AA	AA	AB	AB	AB	AB	AB	AB	-	AB	AB	-	AB	AB	AB	AB	AA
S9_51718314	9A	36.5632	AB	AB	AB	AB	AA	AB	AB	AB	AB	AB	AB	AB	AB	AB	AB	-	AB	AA	AB	AB	AB	AB	AA	AA	AB	-	AB	AA	AB	AB	AB	AB	AB	-	AB	AB	AB	AB	-	AB	AB	-	AB	AB	AB	AB	AA
S9_11977317~S9_14882885	9A	45.1173	AB	AB	AA	AB	AB	AB	AB	AB	AB	AB	AB	AB	AB	AB	AB	AB	AB	AA	AB	AB	AB	AB	AA	AA	AB	AB	AB	AA	AB	AB	AB	AB	AA	AB	AB	AB	AB	AB	-	AB	AB	AB	-	AB	AB	AB	AA
S9_52004801	9A	69.7132	-	-	-	AB	AB	AB	AB	AB	AB	AB	AB	AB	AA	AB	AB	AB	-	AA	AB	AA	AB	-	-	-	AB	AB	-	AA	AB	-	AB	-	AB	AB	AB	-	AA	AB	AB	AB	AB	-	AB	AB	-	AB	AB
S9_52034558	9A	76.5964	-	AB	AA	AB	AB	AB	AB	AB	AB	AB	AB	AB	AA	AB	AB	AB	AB	AA	AB	AA	AB	-	AB	AA	AB	AB	AA	AA	AB	AA	AB	AB	AB	AB	AB	AB	-	AB	AB	AB	AB	AB	AB	AB	AA	AA	AB
S9_57335220	9A	109.198	AB	AB	AB	AB	AB	AB	AB	AA	-	AA	AB	-	AB	-	-	-	AA	AB	-	AB	AB	AB	-	-	AA	-	AB	AB	AB	AB	AA	AB	AB	-	AB	AB	AB	-	-	-	AB	AB	AB	AB	AB	-	AB
S9_58859070~S9_59385716	9A	112.966	AB	AB	-	AB	AB	AB	AB	AA	AB	AB	AB	AB	AB	-	AA	-	AA	AB	-	AB	AA	AB	-	AB	AA	AB	AB	AB	AB	AB	AA	AB	AB	-	AB	AB	AB	AB	-	-	AB	-	AB	AB	AB	-	AB
S9_58856483	9A	112.966	-	AB	AB	AB	AB	AB	AB	AA	AB	AB	AB	AB	AB	AB	AA	AA	AA	AB	AA	AB	AB	AB	AB	AB	AA	AB	AB	AB	AB	AB	AA	AB	AB	AB	AB	AB	AB	AB	AB	AB	AB	-	AB	AB	AB	AB	AB
S9_57833972~S9_57952260	9A	116.924	AB	-	AB	AA	AB	AB	AB	AA	AB	AB	AB	AB	AB	AB	AA	AA	AA	-	AB	AB	AB	AB	-	AB	AA	AB	AB	AB	-	AB	AB	AB	AB	AB	-	AB	AB	AB	AB	AB	AB	AB	AB	AB	AB	AB	AB
S9_58062014	9A	121.724	AB	AB	AB	AB	AB	AB	AB	AA	AB	AB	AB	AB	AB	AB	AA	AA	AA	AB	AB	AB	AB	AB	AB	-	AA	-	AB	AB	AB	AB	AB	AB	AB	AB	AB	AA	AB	AB	-	AB	AB	AB	-	AB	AB	-	AB
S9_3592752	9B	0	AA	AA	AA	AA	AA	AB	AA	AA	AB	AA	AB	AA	AA	AA	AA	AA	AB	AA	AB	AA	AA	AB	AA	AA	AA	AA	AB	AA	AA	AB	AA	AA	-	AA	AA	-	AA	AA	AB	AB	AB	-	AA	AA	AA	AA	AA
S9_2699942	9B	4.30935	AA	AA	AA	AA	AA	AB	AA	AA	AB	AA	AB	AB	AA	AA	AA	AA	AB	AA	AB	AA	AA	AB	AA	AA	AA	AB	AB	AA	AB	AB	AA	AA	AA	AA	AA	AB	AA	AA	AB	AB	AB	AB	AA	AA	AA	AB	AA
S9_650177	9B	10.0543	AA	AA	AA	AA	AA	AB	AA	AA	AB	AA	AB	AB	AA	AA	AA	AB	AB	AA	AB	AA	AA	AB	AA	-	AA	-	AB	AA	AB	AB	AA	AA	AA	AA	AA	AB	AA	AA	-	-	AB	-	AA	AB	AA	AB	AA
S9_6926506	9B	19.4183	AA	AB	AA	AA	AA	AB	AA	AA	AB	AA	AB	AB	AB	AA	AB	AB	AB	AA	AB	AA	AA	AB	AA	AA	AA	AB	-	AA	AB	AB	AB	AB	AA	AA	AA	AB	AA	AA	AB	AB	AB	-	AA	AB	AA	AB	AA
S9_9922630	9B	22.9909	-	AB	AA	AA	AA	AB	AA	AA	AB	AA	AB	-	AB	AA	AB	AB	AB	AA	AB	AA	AB	-	AA	AA	AA	AB	AB	AA	-	AA	AB	AB	AA	-	AA	-	AA	AA	AB	AA	AB	AB	AA	-	AA	AB	AA
S9_4574191~S9_6110990	9B	29.7485	AA	AB	AA	AA	AA	AA	AA	AA	AA	AA	AA	AB	AB	AA	AB	AB	AB	AA	AB	AA	-	AA	AA	-	AA	AB	AA	AA	AB	AB	AB	AB	AA	AA	AA	AB	AA	AA	-	AA	AB	AB	AA	AB	AA	AB	AA
S9_46476424~S9_47032528	9B	32.6325	AA	AA	AA	AA	AA	AB	AA	AA	AB	AA	AA	AB	AA	AA	AB	AB	AB	AA	AB	AA	AA	AA	AA	AA	AA	AB	AA	AA	AB	AA	AB	AB	AB	AA	AA	AB	AA	AA	AB	-	AB	-	AA	AB	AA	AB	AA
S9_54374612	9B	44.343	AA	AA	AA	-	AA	AB	AA	AA	AA	AA	AA	AA	AA	AA	AA	AB	-	AA	-	AA	AB	AA	AA	AA	AA	-	-	-	AA	AA	AB	AB	AA	AA	AA	AA	AA	AA	-	-	AA	-	AA	AA	AA	-	AA
S9_55718375~S9_55763832	9B	48.6075	AA	-	AA	AA	AA	AB	AA	AA	AB	AA	AA	AB	AA	AA	AA	AB	AB	AA	AB	AA	AB	-	AA	AA	AA	AB	AB	AB	-	-	AB	AB	AB	AA	AA	AB	AA	AA	AB	AA	AB	-	AA	AB	AA	AB	AA
S9_54865497~S9_55007726~S9_55019747~S9_55063293~S9_55073125	9B	48.6075	AA	AA	AA	AA	AA	AB	AA	AA	AB	AA	AA	AB	AA	AA	AA	AB	AB	AA	AB	AA	AB	AA	AA	AA	AA	AB	-	AB	AA	AA	AB	AB	AB	AA	AA	AB	AA	AA	AB	AA	AB	AA	AA	AB	AA	AB	AA
S9_56071274~S9_56158950	9B	49.2276	AA	AA	AA	AA	AA	AB	AA	AA	AB	AA	AB	AB	AB	AA	AA	AB	AB	AA	AB	AA	AB	AA	AA	AA	AA	AB	AB	AB	AA	AA	AB	AB	AB	AA	AA	AB	AA	AA	AB	AA	AB	AA	AA	AB	AA	-	AA
S9_56423964	9B	51.4026	AA	AA	AA	AA	AA	AB	AA	AA	AB	AA	AB	AB	AB	AA	AA	AB	AB	AA	AB	AA	AA	AA	-	-	AA	-	AB	AB	AA	AA	AB	AB	AB	-	AA	AB	AA	AA	-	-	AB	-	AA	AB	AA	AB	AA
S9_55584402	9B	51.4026	AA	AA	AA	AA	AA	AB	AA	AA	AB	AA	AA	AB	AA	AA	AA	AB	AB	AA	-	AA	AA	AA	AA	AA	AA	AB	AB	-	AA	AA	AB	AB	AB	AA	AA	AB	AA	AA	AB	-	-	AA	AA	AB	AA	AB	AA
S9_54407957~S9_54634742	9B	53.7653	AA	-	AA	AA	AA	AB	AA	AA	-	AA	AA	AB	AA	AA	AA	AB	AB	AA	AB	AA	-	AA	AA	AA	AA	AB	AB	AB	-	-	-	AB	AB	AA	AA	AB	AA	AA	-	-	AB	AB	AA	AB	AA	AB	AA
S9_55285143~S9_55329149	9B	61.6529	AA	AB	AA	AA	AA	AB	AA	AA	AB	AA	AA	AB	AA	AA	AA	AB	AB	AA	AB	AA	-	-	AA	AA	AA	-	AB	AB	AB	AB	AB	-	AB	AA	AA	AB	AA	AA	AB	-	AB	AB	AA	AB	AA	AB	AA
S9_55947901~S9_55964590	9B	63.5096	AA	-	AA	AA	AA	AB	AA	AA	AB	AA	AB	AB	AB	AA	AA	AB	AB	AA	AB	AA	AA	AB	AA	AA	AA	AB	AB	AB	AB	-	AB	-	AB	AA	AA	AB	AA	AA	AA	AA	AB	-	AA	-	AA	-	AA
S9_57115284	9B	65.1269	AA	AB	AA	AA	AA	AB	AA	AA	AB	AA	AB	-	AB	AA	AA	-	-	AB	AB	AA	AA	AB	AA	-	AA	-	AB	AB	AB	AB	AB	AB	AB	-	AA	AB	AA	AA	-	-	AB	AB	AA	AB	AA	-	-
S9_56548441~S9_56683396~S9_56692240~S9_56744131~S9_56842322	9B	65.1269	AA	AB	AA	AA	AA	AB	AA	AA	AB	AA	AB	AB	AB	AA	AA	AB	AB	AB	AB	AA	-	AB	AA	AA	AA	AB	AB	AB	AB	AB	AB	AB	AB	AA	AA	AB	AA	AA	AB	AB	AB	AB	AA	AB	AA	AB	AA
S9_53791018~S9_53833293~S9_53907313	9B	68.6744	AA	-	AA	AA	AA	AB	AA	AA	AB	AA	AA	AB	AA	AA	-	AB	AB	AA	AB	AA	-	-	AA	AA	AA	-	AB	AB	AB	-	AB	AB	AB	-	AA	AB	AA	AA	-	-	AB	AB	AA	AB	AA	AB	AA
S9_55119302~S9_55249340	9B	87.6091	AA	AB	AA	AA	AA	AA	AA	AA	AA	AA	AA	AA	AA	AA	AA	AA	AA	AA	AB	AA	AA	AB	AA	AA	AA	AB	AA	AA	-	AB	AA	AA	AB	AA	AA	AA	AA	AA	AB	AB	-	AB	AA	AA	AA	AA	AA
S9_55440637	9B	88.9159	AA	-	AA	AA	AA	AA	AA	AA	AA	AA	AA	AA	AA	AA	AA	AA	AA	AA	-	AA	AA	AB	AA	AA	AA	-	AA	AA	AB	AB	AA	AA	-	AA	AA	AA	AA	AA	AB	AA	AB	AB	AA	AA	AA	AA	AA
S9_55445106	9B	88.9159	-	AB	AA	AA	AA	AA	AA	AA	AA	AA	AA	-	AA	AA	AA	AA	AA	AA	-	AA	AA	-	AA	-	AA	-	AA	AA	AB	AB	AA	AA	AB	AA	AA	AA	AA	AA	-	AA	AB	-	-	AA	AA	-	AA
S9_53958030	9B	93.5004	AA	AB	AA	AA	AA	AA	AA	AA	AA	AA	AA	AA	AA	AA	AA	AA	AA	AA	AB	AA	AB	AB	AA	AA	AA	AB	AA	AA	AA	AB	AA	AA	AB	AA	AA	AA	AA	AA	AB	AB	AB	AB	AA	AA	AA	AA	AA
S9_53423891	9B	94.5879	AA	AB	AA	AA	AA	AA	AA	AA	AA	AA	AA	AA	AA	AA	AA	AA	AA	AA	-	AA	AB	AB	AA	-	AA	-	AA	AA	-	AB	AA	AA	AB	AA	AA	AA	AA	AA	-	AB	AB	-	AA	AA	AA	-	AA
S9_54006910	9B	94.5879	AA	AA	AA	AA	AA	AA	AA	AA	AA	AA	AA	AA	AA	AA	AA	AA	AA	AA	-	AA	AB	AB	AA	AA	AA	AB	AA	AA	AA	AB	AA	AA	-	AA	AA	AA	AA	AA	AB	AB	AB	AA	AA	AA	AA	AA	AA
S9_50624328	9B	98.2014	-	AB	AA	AA	AA	AA	AA	AA	-	AA	AB	-	AB	AA	AA	AA	AA	AA	-	AA	AB	AB	AA	-	AA	-	AB	AA	AA	AA	AA	AA	AA	-	AA	AA	AA	-	-	-	-	-	-	AA	AA	-	AA
S10_4382269	10A	0	-	AA	AB	-	AB	AB	AB	AB	-	AB	AB	AB	AB	AB	AB	AB	AB	AB	-	AB	AB	AB	AB	AB	AB	AB	-	AB	AB	AA	AB	AB	AB	-	AB	AB	AB	AB	AB	AB	AB	AB	AB	AB	AB	AB	AB
S10_48076497	10A	24.9334	AB	AB	AB	AB	AB	AB	AB	AB	AB	AB	AA	AB	AB	AB	AA	AA	AB	AB	AB	AB	AB	AA	AB	AA	AB	AB	AB	AA	AA	AB	AB	AB	AB	AB	AB	AA	AB	AB	AB	-	-	-	AB	AB	AB	AB	AB
S10_8445836~S10_8446126	10A	31.5402	AB	AB	AB	AB	-	AA	AB	AB	-	AB	AA	AB	AB	AB	AA	AA	AB	AB	AB	AB	AB	AA	-	AA	AB	AB	AB	AB	AA	AB	AB	AB	AB	AB	AB	AA	AB	AB	AB	AB	AB	AA	AB	AB	AB	AB	AB
S10_7434176	10A	39.6907	AB	AB	AB	AB	AB	AA	AB	AA	AB	AA	AA	AB	AB	AB	AA	AA	-	AB	AB	AB	AB	AA	AB	AA	AA	AB	AB	AB	AA	AB	AB	AB	AB	AB	AA	AA	AB	AB	-	AB	AB	AA	AB	AB	AA	AB	AB
S10_12268275	10A	41.266	AA	AB	AB	AB	AB	AA	AB	AB	AB	AA	AA	AB	AB	AB	AA	AA	AB	AB	AB	AB	AB	-	AB	AA	AA	AB	AB	AB	AA	AB	AB	AB	AB	AB	AA	AA	AB	AB	AB	AB	AB	AA	AB	AB	AA	-	AB
S10_10392887	10A	50.2604	AB	AB	AB	AB	AB	AA	AB	AB	AB	AB	AA	AB	AB	AB	AA	AA	AB	AB	AB	AB	AB	AA	AB	AA	AB	AB	AB	AB	AA	AB	AB	AB	AB	AB	AB	AA	AB	AB	AB	AB	AA	AA	AB	AB	AB	-	AB
S10_11669643	10A	53.754	-	AB	AB	AB	AB	AA	-	AB	AB	AB	AA	AB	AB	AB	AA	AA	AB	AB	AB	AB	AB	AA	AB	AA	-	AB	AB	AB	AA	AB	AB	AB	AB	AB	AB	AA	AB	AB	AB	AB	AB	AA	AB	AB	AB	AB	-
S10_7639580~S10_7854073	10A	58.7388	AB	AB	AB	AB	-	AA	AB	AB	AB	AB	AA	AB	AB	AB	AA	AA	AB	AB	AB	AB	AB	AA	-	AA	AB	AB	AB	AB	AA	AB	AB	AB	AB	AB	AB	AA	AB	AB	AB	AB	AB	AA	AB	AB	AB	AB	AB
S10_7138306	10A	63.1506	-	AB	AB	AB	AA	AA	AB	AB	AB	AB	AA	AA	AB	AB	AA	AA	AB	AB	AB	AB	AB	AA	-	-	AB	AB	AB	AB	-	AB	AB	AB	AB	AB	AB	AA	AB	AA	AB	-	-	AA	AB	AB	AB	AA	AB
S10_51246291~S10_51275155~S10_51472469	10A	70.8505	-	AB	AB	-	AA	AB	AB	-	AB	AB	AA	AB	AB	AB	AA	AA	AB	AB	-	AB	AB	AA	AB	AA	AB	AB	AB	-	AA	AB	AB	AB	AB	AB	AB	AA	AB	AB	-	-	AB	AB	AB	AB	AB	AA	AB
S10_51715775	10A	70.8505	AB	AB	AB	AA	AA	AB	AB	AB	AB	AB	AA	AB	AB	-	AA	AA	AB	AB	AB	AB	AB	AA	AB	AA	AB	-	-	AB	AA	AB	AB	AB	AB	AB	AB	AA	AB	AB	-	-	AB	-	AB	AB	AB	AA	AB
S10_52043616	10A	73.5357	AB	AB	AB	AB	AA	AB	AB	AB	AB	AB	AA	AB	AB	AB	AA	AA	AB	AB	AB	AB	AB	AA	AB	-	AB	AB	AB	AB	AA	AB	AB	AB	AB	-	AB	AA	AB	AB	-	-	AB	AB	AB	AB	AB	AB	AB
S10_50284376~S10_50521064~S10_50658745~S10_51058565~S10_51167107	10A	73.5357	AB	AB	AB	AB	AA	AB	AB	AB	AB	AB	AA	AB	AB	AB	AA	AA	AB	AB	AB	AB	AB	AA	AB	AA	AB	AB	AB	AB	AA	AB	AB	AB	AB	AB	AB	AA	AB	AB	-	-	-	-	AB	AB	AB	AB	AB
S10_48084239~S10_48926490	10A	73.5357	AB	AB	AB	AB	AA	AB	AB	AB	-	AB	AA	AB	AB	AB	AA	AA	AB	AB	AB	AB	AB	AA	AB	-	AB	-	AB	AB	AA	AB	AB	AB	AB	AB	AB	AA	AB	AB	-	AB	AB	-	AB	AB	AB	AB	AB
S10_11122491	10A	79.8817	AB	AB	AB	AB	AA	AA	AB	AB	AB	AB	AA	AB	AB	AB	AA	AA	AB	AB	AB	AB	AB	AA	AB	-	AB	AB	AB	AB	AA	AB	AB	AB	AB	AB	-	AA	AB	AB	-	AA	-	AA	AB	AB	AB	AB	AB
S10_17444999	10B	0	AB	AA	AB	AB	AB	AA	AB	AA	AA	AB	AA	AB	AB	AB	AA	AA	AA	-	AA	AB	AA	AA	AB	AA	AB	AA	AB	AA	AA	AB	AA	AA	AA	AA	AB	AA	AA	AB	AA	AA	-	AA	AA	AB	AB	AB	AB
S10_14084767	10B	14.015	AB	AA	AB	AB	AB	AA	AB	AB	AA	AB	AA	AB	AB	AB	AA	AA	AA	AB	-	AB	AB	AA	AB	AA	AB	AA	AA	AA	AA	AB	AA	AA	AA	AA	AB	AA	AB	AB	AA	AA	AB	AA	AB	AB	AB	AB	AB
S10_8047785	10B	17.482	AB	AA	AB	AB	AB	AA	AB	AB	AA	AB	AA	AB	AB	AB	AA	AA	AA	-	AA	AB	AB	AA	AB	AA	AB	AA	AB	AA	AA	AB	AA	AA	AB	AB	AB	AA	AB	AB	AA	AA	AB	AA	AB	AB	AB	AB	AB
S10_44365562	10B	24.275	AB	AA	AB	AB	AA	AA	AB	-	AA	-	AA	AB	AB	-	AA	AA	AA	AB	-	AB	AB	AA	AA	AA	AB	AA	-	AA	AA	AA	AA	AA	AA	AB	AB	-	AB	AB	AA	AA	AB	AA	AB	AB	AB	AB	AB
S10_52116222	10B	30.2042	AB	AA	AB	AB	AA	AA	AB	AB	AA	AB	AA	AB	AB	-	AA	AA	AA	AB	-	AB	AB	-	AB	-	AB	-	AB	AA	AA	AB	AB	AA	AA	AB	-	AA	AB	AB	AA	AA	AB	-	AB	AB	AB	AA	AB
S10_51838887	10B	32.7251	-	AA	AB	AB	AA	AA	AB	AB	AA	AB	AA	AB	AB	AB	AA	AA	AA	AB	AA	AB	AB	AA	AB	AA	AB	AA	AB	AA	AA	AB	AB	AA	AA	-	AB	AA	AB	AB	-	-	AB	-	AB	AB	AB	AA	AB
S10_52479896	10B	40.2254	AB	AA	AB	AB	AA	AA	AB	AB	AA	AB	AA	AB	AB	AB	AA	AA	AA	AB	AA	AB	AB	AA	AB	AA	AB	AA	AB	AA	AA	AB	AA	AA	AA	AA	AB	AA	AB	AB	AA	AA	AB	AB	AB	AB	AB	AA	AB
S10_54957637	10C	0	AB	AA	AB	AB	AA	AA	AB	AA	AA	AB	AA	AB	AB	AB	AA	AA	AA	AA	AA	AA	AA	AA	AB	AA	AB	AA	AB	AA	AA	AB	AB	AB	AA	AA	AB	AA	AA	AA	AA	-	AB	AA	AA	AB	AB	AA	AA
S10_54068481	10C	2.5863	AB	AA	AB	-	AA	AA	AB	AA	AA	AB	AA	AB	AB	-	AA	AA	AA	AB	-	AA	AA	AA	AB	AA	AB	AA	AA	AA	AA	AB	AB	AB	AA	-	AB	AA	AA	AA	AA	AA	AB	-	AA	AB	AB	AA	AA
S10_52925409	10C	8.771	AB	AA	AB	AB	AA	AA	AB	AA	AA	AB	AA	AB	AB	AB	AA	AA	AA	AB	-	AA	AA	AA	-	AA	AB	-	AB	AA	AA	AB	AB	AA	AA	AA	-	AA	AA	AA	-	-	-	AA	AA	AB	AB	AA	AA
S10_7079410~S10_7387373	10C	18.4404	AA	AA	AB	AB	AA	AA	AB	-	AA	AB	AA	AB	AB	AB	AA	AA	AA	AB	AA	AA	AA	AA	AA	AA	AB	AA	AB	AA	AA	AB	AA	AA	AB	AA	-	AA	AA	AA	AA	AA	AB	AA	AA	AB	AB	AB	AA
S10_4943877~S10_5116592	10C	28.4045	AA	AB	AA	AB	AA	AA	AB	AB	AA	AA	AA	AB	AB	-	AA	AA	AA	AB	AA	AA	AA	AB	AA	AA	AA	AA	AB	AA	AA	AB	AA	AA	AB	AA	AB	AA	AA	AA	AA	AA	AA	AA	AA	AB	AB	AB	AA
S10_4282115	10C	45.9036	AA	AB	AA	AB	AA	AA	AB	AA	AB	AA	AA	AB	AB	AB	AA	AA	AA	AB	-	AA	AA	AB	AA	AB	AA	AB	-	-	AA	AB	AB	-	AB	AA	-	-	AA	AA	-	-	AA	-	AA	AB	AB	AA	AA
S10_4432602	10C	56.4492	AA	AB	AA	-	AA	AA	AB	AB	AB	AA	AA	AB	AB	AA	AA	AA	AB	AB	-	AA	AB	AB	AA	-	AA	AB	-	-	AA	AB	AA	AB	AB	AA	AA	AB	AA	AA	AB	AB	-	-	AA	AB	AB	-	AA
S10_5683607~S10_5699626	10C	58.9266	AA	AB	AA	AB	AA	AA	-	AB	AB	AA	AA	AB	AB	-	AA	AA	AB	AB	AA	AA	AB	AA	AA	-	AA	AB	-	AB	AA	AB	AB	AB	AB	AA	AA	AB	AA	AA	AA	AB	AB	AA	AA	AB	AB	AB	AA
S10_4507696	10C	61.5067	AA	AB	AA	AA	AA	AA	AB	AB	AB	AA	AA	AB	AB	AB	AA	AA	AB	AB	AB	AA	AB	-	AA	-	AA	AA	AB	AB	AA	AB	AB	AB	AB	AA	AB	-	AA	AA	AA	AB	AB	-	AA	AB	AB	AB	AA
S10_2986406	10C	72.0147	AA	AB	AA	AB	AA	AA	AB	AB	AB	AA	AA	AB	AB	AB	AB	AB	AB	AB	AB	AA	AB	AB	AA	AB	AA	AB	AB	AB	AA	AB	AB	AA	AB	AB	AB	AB	AA	AA	AB	AB	AB	AA	AA	AB	AB	AB	AA
S10_551695	10C	84.9432	AA	AB	AA	AB	AA	AA	AB	AB	AB	AA	AA	AB	AB	AA	AB	AB	AB	AB	AA	AA	AA	-	AA	AB	AA	AB	AB	AB	AA	AB	AB	AA	AB	AB	AA	AA	AB	AA	AB	-	AB	AA	AA	AB	AB	AB	AB
S10_1235030	10C	87.2265	AA	AB	AA	AB	AA	AA	AB	AA	AB	AA	AA	AB	AB	AA	AB	AB	AB	AB	AB	AA	AA	AA	AA	AB	AA	AB	AB	-	AA	AB	AB	AA	AB	AB	AA	AB	AB	AA	-	AB	AB	-	AA	AB	AB	-	AB
S10_1100770	10C	99.9718	AA	AA	AA	AB	AA	AA	AB	AA	AB	AA	AA	AB	AB	AA	AB	AA	AA	AB	-	AA	AA	AA	AA	AB	AA	AB	AA	-	AA	AB	AB	AA	AB	AB	AA	-	AB	AA	AA	AB	AB	-	AA	AB	AB	AA	AB
S10_1781410	10C	101.964	AA	AA	AA	AB	AA	AA	AB	AB	AB	AA	AA	AB	AB	AA	AB	AA	AA	AB	AB	AA	AA	AA	AA	AB	AA	AB	AB	AA	AA	AB	AB	AA	AB	AB	AA	AB	AB	AA	AA	AB	AB	AA	AA	AB	AB	AA	AB
S10_2352508	10C	108.862	AA	AA	AA	AB	AA	AA	AB	AB	AB	AA	AA	AB	AB	AB	AB	AA	AA	AB	AB	AA	AA	AA	AA	AB	AA	AB	AB	AA	AA	AB	AB	AA	-	AB	AA	AA	AB	AA	AB	AB	-	AA	AA	AB	AB	AA	AA
S10_5531584	10C	127.31	AA	AB	AA	AB	AA	AA	AB	AB	AB	AA	AB	AB	AB	AB	-	AA	AB	AB	AB	AA	AB	AA	AA	AB	AA	AB	AB	AB	AA	AB	AB	AB	AB	AA	AB	AB	AA	AA	AB	AB	AA	AA	AA	AB	AB	AA	AA
S10_6265233	10C	131.626	AA	AB	AA	AB	AA	AA	AB	AB	AB	AA	AA	AA	AB	AB	AA	AA	AB	AB	AB	AA	AA	AA	AA	AB	AA	AB	AB	AB	AA	AA	AB	AB	AB	AA	AB	AB	-	AA	AB	AB	AA	AA	AA	AB	AB	AA	AA
S10_15907044	10C	150.437	AB	AB	AB	AB	AA	AA	AB	AA	AB	AB	AA	AA	AB	AB	AA	AA	AB	AB	AB	AA	AA	AA	AB	AA	AB	AB	AB	AB	AA	AA	AB	AB	AB	AA	AB	AA	AA	AA	AB	AB	AA	AA	AA	AB	AB	AA	AA
S10_51202870	10C	163.289	AB	AB	AB	AB	AA	AB	AB	AA	AB	AB	-	AB	AB	AB	AA	AA	AB	AB	-	AA	AA	AA	AB	-	AB	AB	AB	AB	AA	AB	AA	AB	AB	-	AA	AA	-	AA	-	-	AB	-	-	AB	AB	AB	AA
S10_50917457	10C	166.843	AB	AB	AB	AB	AA	AB	-	AA	AB	AB	AA	AB	AB	AB	AA	AA	AB	AB	AB	AA	AA	AA	AB	AA	AB	AB	AB	AB	AA	AB	AB	AB	AB	-	AB	AA	AA	AA	AB	-	AB	-	AA	AB	AB	AB	AA
S10_47105688~S10_49086325~S10_49433488	10C	168.086	AB	AB	AB	AB	AA	AB	AB	AA	AB	AB	AA	AB	AB	AB	AA	AA	AB	AB	AB	AA	AA	AA	AB	AA	AB	AB	AB	AB	AA	AB	AB	AB	AB	AA	AB	AA	AA	AA	AB	AB	AB	AA	AA	AB	AB	AB	AA
S10_54069693	10C	177.886	AB	AB	AB	AB	AA	AB	AB	AA	AB	AB	AA	-	AB	AB	AA	AA	AB	AB	AB	AA	AB	AA	AB	-	AB	-	AB	AB	AA	AB	AB	AB	AB	AA	AB	AA	AA	-	-	AB	-	AB	AA	AB	AB	-	AA
S10_54655705	10C	182.457	AB	AB	AB	AB	AA	AB	AB	AA	AB	AB	-	AB	AB	AB	AA	AA	AB	AB	AB	AA	AB	AA	AB	AA	AB	AA	AB	AB	AA	AB	AB	AB	AB	AA	AB	AA	AA	AA	AB	AA	AB	AB	AA	AB	AB	AA	AA
S10_55068049~S10_55113762	10C	185.133	AB	AB	AA	-	AA	AB	AB	AA	AA	AB	-	AB	AB	AB	AA	AA	AB	AB	AB	AA	-	AA	-	AA	-	AB	AB	AB	AA	AB	AB	AB	-	AA	AB	AA	AA	AA	AA	AA	AB	AB	AA	AB	AB	AA	AA
S10_55244862~S10_55373925	10C	185.429	AB	AB	AB	AB	AA	AB	AB	AA	-	AB	AB	AB	AB	-	AA	AA	AB	AB	-	AA	AB	AA	AB	AA	AB	AB	-	-	AA	AB	AB	AB	AB	AA	AB	AA	AA	AA	AB	AB	AB	AB	AA	AB	AB	AA	AA
S10_55570359	10C	188.298	-	-	AA	AB	AA	AB	AA	AA	AB	AA	AB	AB	AB	AB	AA	-	AB	AB	AB	AA	AA	AA	AB	-	AB	-	AB	AB	AA	AB	AB	AB	AB	-	AB	AA	AA	AA	-	-	AB	AB	AA	AB	AB	-	AA
S10_55471793	10C	189.505	AB	AB	AB	AB	AA	AB	AB	AA	AB	AA	AB	AB	AB	AA	AA	AA	AB	AB	AB	AA	AA	AA	AB	AA	AB	AB	AB	AB	AA	AB	AB	AB	AB	AA	AB	AA	AA	AA	AB	AA	AB	AB	AA	AB	AB	AA	AA
S10_56082596~S10_56131036	10C	202.544	AB	AB	AB	AB	AA	AB	AA	AA	AB	AA	AB	AA	AB	AB	AA	AA	AB	AA	AB	AA	AA	AA	AB	AA	AB	AB	AB	AB	AA	AA	AA	AB	AB	AA	AB	AA	AA	AA	AB	AB	-	AB	AA	-	AB	AA	AA
S10_57704601	10C	208.156	-	AB	AA	AB	AA	AB	AA	AA	AB	AA	AB	AA	AB	AB	AA	AB	AB	AA	-	AA	AA	AA	AB	AA	AB	-	-	AB	AA	AA	AA	AB	AB	-	AB	AA	AA	AA	AA	-	-	-	AA	AB	AB	AA	AA
S10_59080906	10C	214.234	AB	AB	AB	AB	AA	AB	AA	AA	AB	AA	AB	AB	AB	AB	AB	AB	AB	AA	AB	AA	AB	AA	AB	AA	AB	AB	AB	AB	AA	AA	AA	AB	AB	AA	AB	AB	AB	AA	AB	AB	AB	AA	AA	AB	AB	AA	AA
S10_58337053	10C	217.543	AB	AB	AB	AB	AA	AB	AA	AA	AB	AA	AB	AA	AB	AB	AB	AB	AB	AA	AA	AA	AB	AA	AB	AA	AB	AB	AB	AB	AA	AA	AA	AB	AB	AA	AB	AB	AA	AA	AB	AB	AB	AB	AA	-	AB	AA	AA
S10_56729809	10C	230.604	AB	AB	AB	AB	AA	AB	AA	AA	AB	AA	AB	AB	AB	AB	AA	AB	AB	AB	AA	AA	AB	AA	AB	AA	AB	-	AB	AB	AA	AB	AB	AB	AB	AA	AB	AA	AA	AA	-	AB	AB	AB	AA	AB	AB	AA	AA
S10_56063082	10C	235.52	AB	AB	AB	AB	AA	AB	AA	AA	AB	AA	AB	AB	AB	AB	-	AA	AB	AB	AB	AA	AB	AA	AB	AA	AB	AB	AB	AB	AA	AB	AB	AB	AB	AA	AB	AA	AA	AA	AB	AB	AB	AB	AA	AB	AB	AA	AA
S10_55867108~S10_56014798	10C	237.547	AB	-	AB	AB	AA	-	AA	AA	AB	AA	-	AB	AB	AB	AA	AA	-	AB	-	AA	AB	AA	AB	AA	AB	AA	AB	-	AA	AB	AB	AB	-	AA	AB	AA	AA	AA	-	AA	AB	AB	AA	AB	AB	AA	AA
S10_55847297	10C	248.909	AB	AB	AB	AB	AA	AB	AA	AA	AA	AA	AB	AB	AB	AB	AA	AA	-	AB	AA	AA	AB	AA	AB	AA	AB	AA	AB	AA	AA	AB	AB	AB	AA	AA	AB	AA	AA	AA	-	AA	AB	AB	AA	AB	AB	AA	AA
S10_423881	10D	0	AA	AA	AA	AA	AA	AA	AB	AB	-	AA	AA	AB	AB	AA	AB	AB	AB	AB	AB	AA	AA	-	AA	AB	AA	-	-	AB	AA	AB	AB	AA	AB	-	AA	AA	AB	-	-	-	-	-	AA	AB	AB	-	AB
S10_1031080	10D	8.42466	AA	AB	AA	AA	AA	AA	AA	AA	-	AA	AA	AB	AB	AA	AB	-	AB	AB	-	AA	AA	-	AA	-	AA	-	AB	AB	AA	AB	AB	AA	AB	-	AA	AB	AA	AA	-	-	AB	-	AA	AB	AA	-	AA
S10_1270738	10D	9.34686	AA	AB	AA	-	AA	AA	AA	AA	AB	AA	AA	-	-	AA	AB	AB	AB	-	AB	AA	AA	AB	AA	AB	AA	AB	-	AB	AA	-	AB	AA	-	-	AA	AB	AA	AA	-	-	-	-	AA	-	AA	AB	AA
S10_3786620	10D	13.956	AA	AB	AA	AA	AA	AA	AA	AA	AB	AA	AA	AB	AB	AA	AA	AA	AB	AB	AB	AA	AA	AB	AA	AB	AA	AB	AB	AB	AA	AB	AB	AA	AB	AA	AA	AB	AA	AA	AB	-	AB	AA	AA	AB	AA	AA	AA
S10_5105819~S10_5113336	10D	16.3782	AA	AB	AA	AA	AA	AA	AA	AA	AB	AA	AA	AB	AB	AA	AA	AA	AB	AB	AB	AA	AB	AB	AA	-	AA	AB	AB	AB	AA	AB	AB	AB	AB	AA	AA	AB	AA	AA	-	AB	AB	AA	AA	AB	AA	AB	AA
S10_5332955~S10_5394480	10D	17.6762	AA	AB	AA	-	AA	AA	AA	AA	AB	AA	AA	AB	AB	AA	AA	AA	AB	AB	AB	AA	AA	-	AA	AB	AA	AB	AB	AB	AA	AB	AB	AB	AB	AA	AA	-	AA	AA	AB	AB	AB	AA	AA	AB	AA	AB	AA
S10_5179745~S10_5302212	10D	22.4982	AA	AB	AA	AA	AA	AA	AA	AA	AB	AA	AA	AB	AB	AA	AA	AA	AB	AB	-	AA	-	AA	AA	AB	AA	AB	AB	AB	AA	-	AB	AB	AB	AA	AA	AB	AA	AA	AB	-	AB	AA	AA	AB	AA	AA	AA
S10_4592460~S10_4596759	10D	23.5953	AA	AB	AA	AA	AA	AA	AA	AA	AA	AA	AA	-	AB	AA	AA	AA	-	AB	AB	AA	AA	-	AA	AB	AA	AA	-	AB	AA	AB	AB	-	AB	AA	-	AB	AA	AA	AB	AA	-	AA	AA	AB	AA	-	AA
S10_1204086	10D	29.7694	AA	AA	AA	AA	AA	AA	AA	AA	AB	AA	AA	AB	AB	AA	AB	AA	AA	AB	AB	AA	AA	AA	AA	AB	AA	AB	AB	AA	AA	AB	AB	AA	AB	AA	AA	AB	AA	AA	AA	AB	AA	AA	AA	AB	AA	AA	AA
S10_3639602	10D	31.9763	AA	AA	AA	AA	AA	AA	AA	AA	AB	AA	AA	AB	AB	AA	AA	AA	AA	AB	AA	AA	AB	AA	AA	AA	AA	AB	AB	AB	AA	AB	AB	AA	AB	AA	AA	AB	AA	AA	-	AB	AB	-	AA	AB	AA	AA	AA
S10_5930506	10D	39.7456	-	AB	AA	-	AA	AA	AA	AA	-	AA	AA	AB	AB	-	AA	-	AB	AB	-	AA	AB	AA	-	-	AA	-	-	AB	AA	AA	AB	AB	AB	-	AA	AB	AA	AA	-	-	-	-	-	AB	AA	-	AA
S10_8081604~S10_8524545	10D	45.2254	AA	AB	AA	AA	AA	AA	AA	AA	AB	AA	AA	-	AB	AA	AA	AA	AB	AB	AB	AA	AA	AA	AA	AA	AA	AB	AB	-	AA	AA	-	AB	AB	AA	AA	AA	AA	AA	AB	AB	-	AA	AA	AB	AA	AB	AA
S10_8605702~S10_10116939	10D	50.3418	AA	-	AA	AA	AA	AA	AA	AA	-	AA	AA	AB	AB	AA	AA	AA	AB	AB	AA	AA	AA	AA	AA	AA	AA	AB	AB	AB	AA	AB	AB	AB	AB	AA	AA	AA	AA	AA	-	AB	AB	AA	AA	AB	AA	AB	AA
S10_47277980~S10_48984936	10D	52.3461	AA	AB	AA	AA	AA	AB	AA	AA	AB	AA	AA	AB	AB	AA	AA	AA	AB	-	AA	AA	AA	AA	AA	AA	AA	AB	AB	AB	AA	AB	AB	AB	AB	AA	AA	AA	AA	AA	AB	AB	AB	AA	AA	AB	AA	AB	AA
S10_57582387	10D	57.7357	AA	AB	AA	-	AA	AB	AA	AA	AB	AA	AB	AA	AB	-	AA	-	AB	AB	-	AA	AB	-	-	-	AA	-	AB	AB	AA	AB	AB	AB	AA	-	AA	AA	AA	-	-	-	AB	AB	-	AB	AA	-	AA
S10_59166204	10D	62.8559	AA	AB	AA	AA	AA	AB	AA	AA	AB	AA	AB	-	AB	-	-	AB	AB	AA	AB	AA	AA	AA	AA	AA	AA	-	AB	AA	AA	AA	AB	AB	AB	AA	AA	AB	AA	AA	AB	AB	AB	AB	AA	AB	AA	AA	AA
S10_56059897~S10_56206933	10D	80.0699	AA	AA	AA	AA	AA	AA	AA	AA	AA	AA	AA	AB	AB	AA	AA	-	AA	AB	AA	AA	AA	AA	AA	AA	AA	AA	AB	AA	AA	AB	AB	AB	AA	AA	AA	AA	AA	AA	AA	AA	AB	AB	AA	AB	AA	AA	AA
S10_56043066~S10_56045876	10D	81.1005	AA	AA	AA	AA	AA	AA	AA	AA	AA	AA	AA	AB	AB	AA	AA	AA	AA	AB	AA	AA	AB	AA	AA	AA	AA	AA	-	AA	AA	AB	AB	AB	AA	AA	AA	AA	AA	AA	AA	AA	AB	AA	AA	AB	AA	AA	AA
S10_50285430	10D	85.0476	AA	AA	AA	AA	AA	AA	AA	AA	AA	AA	AA	AB	AB	AA	AA	AA	AA	AB	AA	AA	AA	AA	AA	AA	AA	AA	AB	AA	AA	AB	AB	AA	AA	AA	AA	AA	AA	AA	AA	AA	AB	AA	AA	AB	AA	AB	AA
S10_6021229	10D	87.9409	AA	AB	AA	AA	AA	AA	AA	AA	AA	AA	AA	AB	AB	AA	AA	AA	AA	AB	AA	AA	AA	AA	AA	AA	AA	AA	AB	AA	AA	AB	AA	AA	AB	AA	AA	AA	AA	AA	AA	AA	AB	AA	AA	AB	-	AB	AA
S10_5149050	10D	91.1692	AA	AB	AA	AA	AA	AA	AA	AA	AA	AA	AA	AB	AB	AA	AA	AA	AA	AB	-	AA	AA	AB	AA	AA	AA	-	AB	AA	AA	AB	AA	AA	AB	AA	AA	AA	AA	AA	-	AA	AA	AA	AA	AB	AA	AA	AA
S10_4671790	10D	92.3458	AA	AB	AA	-	AA	AA	AA	AA	AA	AA	AA	AB	AB	-	AA	AA	AB	AB	AA	AA	AA	AB	AA	AA	AA	AA	AA	AA	AA	AB	AA	AA	AB	AA	AA	AA	AA	AA	AA	AA	AA	AA	AA	AB	AA	-	AA
S10_3801534~S10_3801770~S10_4019081	10D	95.8658	AA	-	AA	AA	AA	AA	AA	AA	AA	AA	AA	AB	AB	AA	AA	AA	AB	AB	AA	AA	AB	AB	AA	AA	AA	AA	AB	AA	AA	AB	AA	AA	AB	AA	AA	AA	AA	AA	AA	AA	AA	AA	AA	AB	AA	-	AA
S10_2752416	10D	98.0694	AA	AB	AA	AA	AA	AA	AA	AA	AA	AA	AA	AB	AB	AA	AA	AB	AB	AB	AA	AA	AB	AA	AA	AA	AA	AA	AB	AB	AA	AB	AA	AA	AB	AA	AA	AA	AA	AA	AA	AA	AA	AA	AA	AB	AA	-	AA
S10_2394115~S10_2428173	10D	101.347	AA	AB	AA	AA	AA	AA	AA	AA	AA	AA	AA	-	AB	AA	AA	AB	AB	AB	AA	AA	AA	AB	AA	AA	AA	-	AB	AB	AA	AB	AA	AA	AB	-	AA	AA	AA	AA	AA	-	AA	-	AA	AB	AA	AB	AA
S10_2581210	10D	103.531	AA	AB	AA	-	AA	AA	AA	AA	AA	AA	AA	AB	AB	-	AA	AB	AB	AA	-	AA	AA	AB	-	AA	AA	AA	AB	AB	AA	AB	AA	AA	AA	AA	AA	-	AA	AA	AA	-	AA	-	AA	AB	AA	-	AA
S10_52474651	10D	126.74	AA	AB	AA	-	AA	AB	AA	AA	AA	AA	AA	AA	AB	AA	AA	AA	AB	AA	-	AA	AA	-	-	AA	AA	-	AA	AB	AA	AA	AA	AB	AB	AA	AA	AA	AA	AA	AB	AB	AA	AA	AA	AB	AA	AA	AA
S10_53010968~S10_53649131	10D	131.493	AA	AB	AA	AA	AA	AB	AA	AA	AB	AA	AA	AA	AB	AA	AA	AA	AB	AA	AB	AA	AA	AA	AA	AA	AA	AB	AB	AB	AA	AA	AA	AB	AB	AA	AA	AA	AA	AA	AB	AB	AA	AB	AA	AB	AA	AA	AA
S10_54135705	10D	133.744	AA	AB	AA	AA	AA	AB	AA	AA	AB	AA	AA	AA	AB	AA	AA	AA	AB	AA	AB	AA	AB	AA	AA	-	AA	-	AB	AB	AA	AA	AA	AB	AB	-	AA	AA	AA	AA	-	AB	AA	-	-	AB	AA	-	AA
S10_55028712~S10_55127388	10D	134.559	AA	AB	AA	AA	AA	AB	AA	AA	AB	AA	-	AA	AB	AA	AA	AA	AB	AA	AA	AA	AB	AA	AA	AA	AA	-	AB	AB	AA	AA	AA	AB	AB	AA	AA	AA	AA	AA	AB	-	AB	AB	AA	AB	AA	AA	AA
S10_57743623	10D	138.54	AA	AB	AA	AA	AA	AB	AA	AA	AB	AA	AB	AA	AB	AA	AA	AB	AB	AA	-	AA	AA	AA	AA	AA	AA	AB	AB	AB	AA	AA	AA	AB	AB	AA	AA	AA	AA	AA	AB	AB	AB	AB	AA	AB	AA	AA	AA
S10_56837814~S10_57342251~S10_57427625	10D	138.54	AA	AB	AA	AA	AA	AB	AA	AA	AB	AA	AB	-	AB	AA	AA	AB	AB	-	-	AA	-	AA	AA	AA	AA	AB	AB	AB	AA	-	-	AB	AB	AA	AA	AA	AA	AA	AB	AB	AB	AB	AA	AB	AA	AA	AA
S10_58163846	10D	142.013	AA	AB	AA	AA	AA	AB	AA	AA	AB	AA	AB	AA	AB	AA	AB	AB	AB	AA	AB	AA	AB	AA	AA	AA	AA	-	AB	AB	AA	AA	AA	AB	AB	AA	AA	AA	AA	AA	AA	AA	AB	AB	AA	AB	AA	AA	AA
S10_60305722	10D	149.589	AA	AB	AA	AA	AA	AB	AA	AA	AA	AA	AB	AA	AA	AA	AB	AB	AA	AA	-	AA	AB	AA	AA	AB	AA	AB	AB	AA	AA	AA	AA	AA	AB	AA	AA	AB	AA	AA	-	AB	AB	AB	AA	AB	AA	AA	AA
[truncated: 94 more columns]

## Sheet: H6_map
id			H6.21	H6.27	H6.34	H6.36	H6.37	H6.38	H6.39	H6.40	H6.41	H6.42	H6.43	H6.47	H6.51	H6.52	H6.63	H6.64	H6.66	H6.69	H6.70	H6.71	H6.72	H6.75	H6.79	H6.82	H6.83	H6.89	H6.97	H6.98	H6.101	H6.105	H6.107	H6.114	H6.120	H6.124	H6.130	H6.141	H6.143	H6.145	H6.147	H6.150	H6.151	H6.156	H6.161	H6.163	H6.164	H6.165	H6.167
S1_5869874	1A	0	AB	AB	AB	AA	AB	AA	AA	AB	AA	AB	AB	AA	AB	AA	AB	AB	AB	AB	AB	AB	AA	AB	AA	AB	AB	AB	AA	AA	AA	AB	AB	AB	AB	AA	AA	AB	AB	AB	AB	AB	AB	AB	AB	AB	AB	AA	-
S1_5681094~S1_5706598	1A	6.98551	AB	AB	AB	AA	AB	AA	-	AB	AA	AB	AB	AA	AB	AA	AB	AB	AB	AB	AB	AB	AA	AB	AA	AB	AB	-	AA	AA	-	AB	AB	-	AB	AA	AA	AB	AB	-	AB	AB	AB	AB	AB	AB	AB	-	-
S1_2834071	1A	26.1961	AB	AB	AB	AB	AB	AB	AA	AB	AB	AB	AB	AA	AB	AB	AB	AB	AB	-	-	AA	AA	AB	AA	AB	AB	AA	AA	AA	AA	AA	AA	AA	AB	AA	-	AB	AB	AB	AB	AA	-	AB	AB	AA	AB	AB	-
S1_4363841	1A	34.4105	AB	AB	AB	AB	AB	AB	AA	AB	AA	AB	AB	AA	AB	AB	AB	AB	AB	AB	AB	AA	AA	AB	AA	AB	AB	AB	AA	AA	AA	AA	AA	-	AB	AA	AA	AB	AB	AB	AB	AA	AB	AB	AB	AA	AA	AB	AA
S1_5443259	1A	40.8574	-	AB	AB	AB	AB	AB	-	AB	AA	AB	AB	AA	AB	AB	AB	AB	AB	AB	AB	AA	-	AB	AA	AB	AB	AB	AA	AA	-	-	AA	-	AB	AA	AA	AB	AB	AB	AB	AA	AB	AB	AB	AA	AB	AB	AA
S1_5406243~S1_5421700	1A	45.1475	AB	AB	AB	AB	AB	AB	AA	AB	AA	AB	AB	AA	AB	AB	AB	AB	AB	AB	AB	-	AA	AB	AA	AB	AB	AB	AA	AA	AA	-	-	-	AB	AA	AA	AB	AB	AB	AB	-	-	AB	AB	-	AB	AB	-
S1_5125454~S1_5293768	1A	53.3183	AB	AB	AB	AB	AB	AB	-	AB	AA	AB	AB	AA	AB	AB	AB	AB	AB	AB	AB	AB	AA	AB	AA	AB	AB	-	AA	AA	AA	AB	AB	-	AB	AA	AA	AB	AB	AB	AB	AB	-	AB	AB	AB	AB	AB	-
S1_4118965~S1_4804611	1A	56.7515	AA	AB	AB	AB	AB	AB	AA	AB	AA	AB	AB	AA	AB	AB	AB	AB	AB	-	AB	-	AA	AB	-	AB	AB	AB	AA	AA	AA	AB	AB	AA	AB	AA	-	AB	AB	AB	AB	AB	AB	AB	AB	AB	AB	AB	-
S1_70351717	1A	60.7065	AB	AB	AB	AB	AB	AB	AA	AA	AB	AB	AB	AB	AB	AB	AB	AB	AB	AB	AB	AB	AA	AB	AA	AA	AB	AB	AB	-	AA	AB	-	-	AB	AA	AB	AB	AB	AB	AB	-	AB	AB	AB	AB	AB	AB	-
S1_5443375~S1_5645996	1A	64.1643	AB	AB	AB	AB	AB	AB	-	AB	AA	AB	AB	AA	AB	AB	AB	AB	AB	AB	AB	-	-	AB	AA	AB	AB	AB	AA	AA	AA	-	-	AB	AB	AA	AA	AB	AB	AB	AB	-	AB	AB	AB	-	AB	AB	AA
S1_4328774	1A	69.6223	AB	AB	AB	AA	AB	AB	AA	AB	AA	AB	AB	AA	AB	AB	AB	AB	AB	AB	AB	AB	AA	AB	AA	AB	AA	AB	AA	AA	AA	AB	AB	AB	AB	AA	AA	AB	AB	AB	AA	AB	AB	AB	AB	AB	AB	-	-
S1_3875425~S1_4247522	1A	80.3278	AB	AB	AB	AB	AB	AB	AA	AB	AA	AB	AB	AA	AB	AB	AB	AB	AB	AB	AB	-	AA	AB	AA	AB	AB	AB	AA	AA	AA	AA	AB	AB	AB	AA	AA	AA	-	AB	AA	AB	AB	-	AB	AB	AB	AB	AA
S1_3518023	1A	92.5764	AA	AB	AB	AB	AB	AB	AA	AB	AA	AB	AB	AA	AB	AB	AA	AB	AB	AB	AA	AB	AA	AB	AA	AB	AB	AB	AA	AA	AA	AB	AB	AB	AB	AA	AA	AA	AB	AB	AB	AB	-	AB	AB	AB	AB	AB	-
S1_4336161	1A	92.5764	-	AB	AB	AB	AB	AB	AA	AB	AA	AB	AB	AA	AB	AB	AB	AA	AB	AB	AB	AB	AA	AB	AA	AB	AB	AB	AA	AA	-	AB	AB	AB	AB	AA	AA	AA	AB	AB	AB	AB	AB	AB	AB	AB	AB	-	-
S1_732248~S1_770263	1A	103.698	AA	AB	AB	AB	AB	AB	AA	AB	AB	AB	AB	AB	AB	AB	AB	AB	AB	AB	AB	AB	AB	AB	AB	AB	AB	AB	AA	AB	AA	-	AB	AA	AB	AB	AA	AA	AB	AB	AB	AB	AB	AB	AB	AB	AB	-	AB
S1_81578	1A	104.849	AA	AB	AB	AB	AB	AB	AA	AB	AB	AB	AB	AB	AB	AB	AB	AB	AB	AB	AB	AB	AB	AB	AB	AB	AB	AB	AA	AB	AA	AB	AB	AB	AB	AB	AA	AA	AB	AB	-	AB	AB	AB	AB	AB	AB	AB	AB
S1_1002293~S1_1481073	1A	104.849	AA	AB	AB	AB	AB	AB	AA	AB	AB	AB	AB	AB	AB	AB	AB	AB	AB	AB	AB	AB	AB	AB	AB	AB	AB	AB	AA	AB	AA	AB	AB	AB	AB	AB	AA	AA	AB	AB	AB	AB	AB	AB	AB	AB	AB	AB	AB
S1_2075903	1A	112.819	AB	AB	AB	AB	AB	AB	AB	AB	AB	AB	AB	AB	AB	AB	AB	AB	AB	AB	AB	AB	AB	AB	AA	AB	AB	AB	AA	AB	AA	AB	AB	AB	AB	AB	AA	AA	AB	AB	AB	AB	AB	AB	AB	AB	AB	AB	AB
S1_2042265	1A	115.315	AB	AB	AB	AB	AB	AB	AA	AB	AB	AB	AB	AB	AB	AB	AB	AB	AB	AB	AB	AB	AB	AB	AA	AB	AB	AB	AA	AB	AA	AB	AB	AB	AB	AB	AA	AA	AB	AB	AB	AB	AB	AB	AB	AB	AB	AB	AB
S1_1769797	1A	116.481	AB	AB	AB	AB	AB	AB	AB	AB	AB	AB	AB	AB	AB	AB	AB	AB	AB	AB	AB	-	AB	AB	AB	AB	AB	AB	AA	AB	AA	AB	AB	AB	AB	AB	AA	AA	AB	AB	AB	AB	AB	AB	AB	AB	AB	AB	AB
S1_53040754	1A	136.531	AB	AB	AB	AB	AB	AB	AB	AB	AB	AA	AB	AB	AB	AB	AB	AB	AB	AB	AB	AB	AB	AB	AB	-	AB	AB	AA	AB	AB	AB	AB	AB	AB	AB	AB	AB	AB	AA	AA	AB	AB	AB	AB	AB	AB	AB	AB
S1_56359678~S1_59867451	1A	147.357	AB	AB	AB	AB	AB	AB	AB	AB	AB	AA	AB	AB	AB	AB	AB	AB	AB	AB	AB	AA	AB	AB	AB	AB	AB	AB	AA	AB	AB	-	AB	AB	AB	AA	AA	AB	AB	AB	AB	AB	AB	-	AB	AB	AB	AB	AB
S1_61787869	1A	154.316	AB	AB	AB	AB	AB	AB	AB	AB	AB	AB	AB	AB	AB	AB	AB	AB	AB	AB	AB	AB	-	AB	-	AA	AB	AB	AA	-	AA	AB	AB	AB	AB	AA	AA	AB	AB	AB	AB	AB	AB	AB	AB	AB	AB	AB	-
S1_6060025	1A	167.508	AB	AB	AB	AA	AB	AA	AB	AB	AB	AB	AB	AA	AB	AA	AB	AB	AB	AB	AB	AB	-	AB	AB	AB	AB	-	AA	AA	AB	AB	AB	-	AB	AA	AA	AB	AB	AB	AB	AB	AB	AB	AB	AB	AB	-	-
S1_13135980	1A	171.978	AA	AB	AB	AA	AB	AA	AB	AB	AB	AB	AB	AA	AB	AA	AB	AB	AB	AB	AB	AB	AA	AB	AB	AB	AB	-	AA	AA	AB	AB	AB	AB	AB	AA	AA	AB	AB	AB	AB	AB	AB	AA	AB	AB	AB	AA	-
S1_6382073~S1_6752950~S1_6853423~S1_6987859~S1_7020527~S1_7356002~S1_7426415~S1_7634490~S1_7668074~S1_7926424	1A	174.026	-	AB	AB	AA	AB	AA	-	AB	-	AB	AB	AA	AB	AA	-	AB	AB	AB	AB	AB	AA	AB	AB	-	AB	-	AA	AA	AB	AB	AB	AB	AB	AB	AA	AB	AB	AB	AB	AB	AB	AB	AB	AB	AB	AA	AA
S1_8076743~S1_8391154~S1_8488464~S1_8595742~S1_9156903	1A	174.026	AB	AB	-	AA	AB	AA	AB	AB	AB	AB	AB	AA	AB	AA	AB	AB	AB	AB	AB	AB	AA	AB	AB	AB	AB	-	AA	AA	AB	AB	AB	AB	AB	AB	AA	AB	AB	AB	AB	AB	AB	AB	AB	AB	AB	AA	-
S1_9692303~S1_9747197	1A	174.943	AB	AB	AB	AA	AB	AA	AB	AB	AB	AB	AB	AA	AB	AA	-	AB	AB	AB	AB	-	AA	AB	AB	AB	AB	AB	AA	AA	AB	AB	AB	AA	AB	AB	AA	-	AB	AB	AB	AB	AB	AB	AB	AB	AB	AA	-
S1_9411410	1A	176.881	-	AA	AB	AA	AB	AA	AB	AB	AB	AB	AB	AA	AB	AA	AB	AB	AB	AB	AB	AB	-	AB	AB	AB	AB	AB	AA	AA	AB	AB	AB	-	AA	AB	AA	AB	AA	AB	AB	AB	AB	-	AB	AB	AB	-	-
S1_9311648~S1_9418671	1A	176.881	AB	AB	AB	AA	AB	AA	AB	AB	AB	AB	AB	AA	AB	AA	AB	AB	AB	AB	AB	AB	AA	AB	AB	AB	AB	AB	AA	AA	AB	-	AB	AA	AB	AB	AA	AB	AB	AB	AB	AB	AB	AB	AB	AB	-	AA	AA
S1_10049254	1A	182.513	AB	AB	AB	AA	AB	AA	AA	AB	AB	AB	AB	AA	AB	AA	AB	AB	AB	AA	AB	AA	AA	AB	AB	AB	AB	AB	AA	AA	AB	AB	AB	-	AB	AB	AA	AB	AB	AB	AB	AB	AB	AB	AB	AA	AB	AA	AA
S1_11110677~S1_11113096~S1_11950800	1A	186.358	AB	AB	AB	AA	AB	AA	AB	AB	AB	AB	AB	AA	AB	AA	AB	AB	AB	AA	AB	AA	AA	AB	AB	AB	AB	AB	AA	AA	AB	-	AB	AB	AB	AB	AB	AB	AB	AB	AB	AB	AA	AB	AB	AA	AB	AA	-
S1_10172236~S1_10311755	1A	186.358	AB	AB	AB	AA	AB	AA	AB	AB	AB	AB	AB	AA	AB	AA	-	AB	AB	AA	AB	AA	AA	AB	AB	AB	AB	AB	AA	AA	AB	AB	AB	AB	AB	AB	AA	AB	AB	AB	AB	AB	AA	AB	AB	AA	AB	AA	-
S1_12184204	1A	191.796	-	AB	AB	-	AB	AA	AB	AB	AB	-	AB	AA	AB	AA	AB	AB	AB	AA	AB	AA	-	AB	AB	AB	AB	AB	AA	-	AB	AA	AA	-	AB	-	AB	AB	AB	AB	AB	AA	AA	AB	AB	AA	AB	-	-
S1_11078348	1A	197.626	AB	AA	AB	AA	AB	AA	-	AB	AB	AB	AB	AA	AB	AA	AA	AA	AB	AA	AB	-	AA	AB	AB	AB	AB	AB	AA	AA	AB	AB	AA	AB	AB	-	AB	AB	AB	AB	AB	-	AA	AA	-	AA	AB	-	-
S1_26745672	1A	238.348	AA	AB	AB	AB	AB	AB	AB	AB	AB	AA	AB	AB	AB	AB	AB	AA	AA	AB	AB	AB	AB	AB	AB	AB	AB	AB	AA	AB	AB	AB	AB	AB	AB	AB	AB	AA	AB	AB	AB	AB	AA	AB	AB	AA	AB	AB	-
S1_22313091~S1_23117166~S1_23175326	1A	247.707	AA	AB	AB	AB	AB	AB	AB	-	AB	AB	AB	AB	-	AB	AB	AA	AA	AB	AB	AB	AB	AB	AB	AB	AB	AB	AA	AB	AB	AB	AB	AB	AB	AB	AB	AA	AB	AB	-	AB	AA	AB	-	AA	-	AB	AB
S1_21983109	1A	257.519	AA	AB	AB	AB	AA	AB	AB	AB	AB	AB	AB	AB	AB	AB	AB	AA	AA	AB	AB	AB	AB	AB	AB	AB	AB	AB	AA	AB	AB	AB	AB	AB	AB	AB	AB	AA	AA	AB	AB	AB	AA	AB	AA	AA	AB	AB	-
S1_62360735	1B	0	AB	AB	-	AB	AB	AB	AB	AB	AB	-	AB	AB	AB	AB	AA	AB	AB	AB	AA	AB	-	AB	AB	AA	AB	AB	AA	AA	-	AB	AB	AB	AB	AA	AA	AB	AB	-	AA	-	-	-	AB	AB	AB	AB	-
S1_58839105	1B	16.6569	AA	-	AA	AB	AB	AB	AB	-	-	AA	AB	AB	AB	AB	AA	AB	-	AB	AA	AA	AB	AB	AB	-	AB	AB	AA	AA	AB	AA	AB	AB	AB	AB	AA	AA	AB	AA	AB	AB	AB	AA	AB	AB	AB	AB	AB
S1_58336516	1B	24.8161	AA	-	AB	AB	AB	AB	AB	-	AB	AA	AB	AB	AB	AB	AA	AB	AB	AB	AA	AA	AB	AB	AB	AB	AB	AB	AA	AB	AB	AA	AB	AA	AB	AB	AA	AA	AB	AA	AB	AB	AA	AA	AB	AA	AB	AB	AB
S1_60822117~S1_60856958	1B	32.2057	AA	AB	AB	AB	AB	AB	AB	AB	AB	AA	AB	AB	AB	AB	AA	AB	AB	AB	AA	AA	AB	AB	AB	AB	AB	AB	AA	AB	AB	AA	AA	-	AB	AA	AA	AA	AB	AA	AB	AA	-	AA	AB	-	AB	AB	AB
S1_61177887	1B	44.5001	AB	AB	AB	AB	AB	AB	AB	AB	AB	AA	AB	AB	AB	AB	AA	AB	AB	AB	AA	AA	-	AB	AA	AB	AB	AB	AA	AB	AB	AA	AA	-	AB	AA	AA	AB	AB	AA	AB	AA	AA	AA	AB	AA	AB	AB	AB
S1_61600827~S1_61912969	1B	50.3672	AB	AB	AB	AB	AB	AB	AB	AB	AB	AA	AB	-	AB	AB	AA	AB	AB	AB	AA	AA	-	-	AB	AA	AB	AB	AA	-	AA	AA	AA	AA	AB	AA	AA	AB	AB	AA	AB	AA	AA	AA	AB	AA	AB	AB	AB
S1_61898805	1B	55.6123	AB	AB	AB	AB	AB	AB	AA	AB	AB	AA	AB	AB	AB	AB	AA	AB	AB	AB	AA	AA	AB	AB	AB	AA	AB	AB	AA	AA	AA	AA	AA	AA	AB	AA	AA	AB	AB	AA	AB	AA	AA	AA	AB	AA	AB	-	-
S1_60806430	1B	62.2711	AA	AB	AB	AB	AB	AB	AB	AB	AB	AA	AB	AB	AB	AB	AA	AB	AB	AB	AA	AA	AB	AB	AB	AB	AB	AB	AA	-	AB	AA	AA	AA	AB	AA	AA	AB	AB	-	AB	AA	AB	AA	AB	AB	AB	-	-
S1_60632516	1B	64.5066	-	AB	AB	-	AB	AB	AB	AB	AB	AA	AB	-	AB	AB	AA	AB	AB	AB	AA	AA	AA	AB	AB	AB	AB	-	AA	AA	-	AA	AA	AB	AB	AA	AA	AB	AB	-	AB	AA	-	AA	AA	AB	-	-	-
S1_60630167~S1_60699304~S1_60795489	1B	69.733	AB	AB	AB	AB	AB	AB	AB	AB	AB	AA	AB	AB	AB	AB	AA	AB	AB	AB	AA	AA	AB	-	AB	AB	AB	AB	AA	AB	-	AA	AA	AB	AB	AA	AA	AB	AB	AA	AB	AA	AB	AA	AB	-	AB	-	AB
S1_61912352~S1_61912540	1B	76.6744	AB	AB	AB	AB	AB	AB	AB	AB	AB	AA	AB	AB	AB	AB	AA	AB	AB	AB	AA	AB	AB	AB	AB	AA	AB	AB	AA	AB	AA	AB	AB	AB	AB	AA	AA	AB	AB	AA	AB	AB	AB	AA	AB	AB	AB	AB	AB
S1_62083096~S1_62221355~S1_62266294	1B	76.6744	AB	AB	AB	AB	AB	AB	AB	AB	AB	AA	AB	AB	AB	AB	AA	AB	AB	AB	AA	AB	AB	AB	AB	AA	AB	AB	AA	-	AA	-	AB	-	AA	AA	AA	AB	AB	AA	AB	AB	AB	AA	AB	AB	AB	AB	AB
S1_57773468	1B	85.137	-	AB	AB	AB	AB	-	AB	AB	-	AA	-	AB	AB	AB	AA	AB	AB	-	AA	AA	AB	AB	AB	AB	AB	-	AA	AB	AB	AA	AB	AB	AB	AB	AA	AB	AB	AA	AB	AB	AB	AA	AB	AB	AB	AB	-
S1_58398011	1B	89.2388	AB	AB	AB	AB	AB	AB	AB	AB	AB	AA	AB	AB	AB	AB	AA	AB	AB	AB	AA	AB	AB	AB	AB	AB	AB	AB	AA	AB	AB	AB	-	AB	AB	AB	AA	AB	AB	AA	AB	AA	AB	-	AB	AB	AB	AB	-
S1_55855914	1B	92.1716	-	AB	AB	-	AB	AB	-	AB	AB	-	AB	AB	AB	AB	AA	-	AA	AB	AA	AB	-	AB	AB	AB	AB	-	AA	AB	AB	-	AA	-	AB	AB	AA	AB	AB	-	AB	AA	AA	-	AB	AB	AB	-	-
S1_55855763	1B	93.229	AB	AB	AB	AA	AB	AB	-	AB	AB	-	AB	AB	AB	AB	AA	AB	AA	AB	AA	AB	-	AB	AB	AB	AB	AB	AA	AB	AB	AB	AA	AB	AB	AB	AA	AB	AB	AA	AB	AA	AB	-	AB	AB	AB	-	AB
S1_58063128~S1_58195112	1B	99.3604	AB	AB	AB	AB	AB	AB	AB	AB	AB	AA	AB	AB	AB	AB	AA	AB	AB	AB	AA	AB	-	AB	AB	AB	AB	AB	AA	AB	AB	AB	-	AA	AB	AB	AA	AB	AB	AA	AB	AB	AB	AA	AB	AB	AB	AB	AB
S1_58917361	1B	106.289	AB	AB	AB	AB	AB	AB	AB	AB	AB	AA	AB	AB	AB	AB	AA	AB	AB	AB	AA	AB	AB	AB	AB	AB	AB	AB	AA	AB	AB	AB	AB	AB	AB	AB	AA	AB	-	AA	AB	-	AB	AA	AB	AB	AB	AB	AB
S1_63255456~S1_63447954~S1_63950937	1B	114.862	AB	AA	AB	AB	AB	AB	AB	AB	AB	AA	AB	AB	AB	AB	AA	-	AB	AB	AA	AB	AB	AB	-	AA	-	AB	AA	AB	AA	AB	AB	-	AA	AA	AA	AB	AB	AA	AB	AB	AB	AA	AB	AB	AB	AB	AB
S1_64032317~S1_64593226	1B	115.617	AB	AA	AB	AB	AB	AB	-	AB	AB	AA	AB	AB	AB	AB	AA	AB	AB	AB	AA	AB	AB	AB	AB	AA	AB	AB	AA	AA	AA	AB	AB	AB	AA	AA	AA	AB	-	AA	AB	AB	AB	AA	AB	AB	AB	AB	AB
S1_63013870	1B	119.036	AB	AA	AB	AB	AB	AB	AB	AB	AB	AA	AB	AB	AB	AB	AA	AB	AB	AB	AA	-	AB	AA	AB	AA	AB	AB	AA	AB	AA	AB	AB	AB	AA	AA	AA	AB	AB	AA	AB	AB	AB	AA	AB	AB	AB	AB	-
S1_62661434~S1_62838734	1B	124.645	AB	AA	AB	AB	AB	AB	AB	AB	AB	AA	AB	AB	AB	AB	AA	AB	AB	AB	AA	-	AB	AB	AB	AA	AB	AB	AA	AB	AA	AB	AB	AB	AA	AA	AA	AB	AB	AA	AB	AB	AB	AA	AB	AB	AB	AB	-
S1_69074598	1C	0	AA	AB	AB	AB	AB	AB	AA	AA	AB	AB	AA	AB	AB	AB	AB	AB	AB	AB	AB	AA	AB	AB	AB	AA	AA	AB	AA	AA	AA	AA	AA	AA	AB	AA	AA	AB	AB	AA	AA	AA	AA	AB	AA	AA	AB	AB	AB
S1_67968763	1C	13.4505	AA	AB	AB	AB	AB	AB	AA	AA	AB	AB	AA	AB	AB	AB	AB	AB	AA	AB	AB	AA	AB	AB	AA	AA	AB	AB	AA	AA	AA	AA	AA	AA	AB	AA	AA	AB	AB	AA	AA	AA	AA	AB	AA	AA	AB	AB	-
S1_69072481	1C	23.237	AA	AB	AB	AB	AB	AB	AA	AA	AB	AB	AA	AB	AB	AB	AB	AB	AB	AB	AB	AA	AB	AB	AB	AA	AB	AB	AA	AB	AA	AA	AA	AA	AB	AA	AA	AB	AB	AA	AA	-	AA	-	AA	AA	AB	AB	AB
S1_69174988	1C	24.7342	AA	AB	AB	AB	AB	AB	AA	AB	AB	AB	AA	-	AB	AB	AB	AB	AB	AB	AB	AA	AB	AB	AB	AA	AB	AB	AA	AB	AA	AA	AA	AA	AB	AA	AA	AB	AB	AA	AA	AA	AA	AB	AA	AA	AB	AB	AB
S1_68343440	1C	33.8491	AA	AB	AB	AB	AB	AB	AA	AA	AB	AB	AA	AB	AB	AB	AB	AB	AA	AB	AB	AA	AB	AB	AB	AA	AB	AB	AA	AB	AA	AA	AA	AB	AB	AA	AA	AB	AB	AA	AA	AA	AB	AB	AA	AB	AB	AB	AB
S1_65493736	1C	45.8544	AA	AB	AB	AB	-	AB	AB	-	AB	AB	AB	AB	AB	AB	AB	AB	AA	AB	AA	AA	AB	AB	AB	AA	AB	AB	AA	AB	AA	AA	AA	AA	AB	AA	AA	AB	AB	AA	AA	AA	AA	AB	AA	AA	AB	AB	AB
S1_66187159	1C	53.6038	AA	AB	AB	AB	AB	AB	-	AA	-	AB	AA	AB	AA	AB	AA	AB	AA	AB	AA	AA	AB	AB	AA	AA	AB	AB	AA	AB	AA	AA	AA	AA	AB	AA	AA	AB	-	AA	AA	AA	AA	AA	AA	AA	AB	AB	-
S1_64935483	1C	74.6092	AB	-	AB	AB	AB	AB	AB	AB	AB	AB	AB	AB	AA	AB	AB	-	AA	AB	AA	AA	AB	AB	-	AA	AB	AB	-	AA	-	-	-	-	AB	AA	AA	AB	AB	-	AB	AB	-	AB	AA	AB	AB	AB	-
S1_64830050	1C	79.2289	AB	AB	AB	AB	AB	AB	AB	AB	AB	AB	AB	AB	AB	AB	AB	AB	AA	AB	-	AB	AB	AB	AA	AA	AB	AB	AA	AA	AA	AB	AB	-	AB	AA	AA	AB	AB	AA	AB	AB	AB	AB	AA	AB	AB	AB	-
S1_65309951	1C	86.8153	-	AB	-	-	AB	AB	-	AB	AB	-	AB	AA	-	AB	AB	AB	AA	AB	AA	AB	AB	AB	AB	AA	AB	AB	AA	AB	AA	AB	AB	AA	AB	AA	AA	AA	AB	AA	-	AB	-	-	AA	AB	AB	AB	-
S1_65548771~S1_65558859~S1_65573417~S1_65573746	1C	88.7015	-	AB	AB	AB	AB	AB	AB	AB	AB	-	AB	AB	AB	AB	AB	AB	AA	AB	AA	AB	AB	AB	AB	AA	AB	AB	AA	AB	AA	AB	AB	AB	AB	AA	AA	AB	AB	AA	AB	AB	AB	AB	AA	AB	AB	AB	AB
S1_66676390	1C	101.783	-	AB	AB	AB	AB	AB	AA	AA	AB	AB	AA	AB	AB	AB	AB	AB	AA	AB	AA	AA	AB	AB	AA	AA	AB	AB	AA	AB	AA	-	AA	AB	AB	AA	AA	AB	AB	AA	AA	AA	AB	AB	AA	AB	AB	AB	AB
S1_66944532	1C	103.493	AA	AB	AB	AB	AB	AB	AA	AA	AB	-	AA	AB	AB	AB	-	AB	AA	AB	AA	AA	AB	AB	AA	AA	AB	AB	AA	AB	AA	AA	-	-	AB	AA	AA	AB	AB	-	AA	AA	-	AB	AA	AA	AB	AB	-
S1_67489421	1C	105.721	AA	AB	AB	AB	AB	AB	AA	AA	AB	AB	AA	AB	AB	AB	AB	AB	AA	AB	AB	AA	AB	AB	AA	AA	AB	AB	AA	AB	AA	AA	AA	AB	AB	AA	AA	AB	AB	AA	AA	AA	AB	AB	AA	AB	AB	AB	AB
S1_68472471	1C	113.026	-	AB	AB	AB	AB	AB	AA	AA	AB	AB	AA	AB	-	-	AA	AB	AA	AB	AB	AA	AB	AB	-	AA	AB	AB	AA	AB	AA	AA	AA	AA	AB	AA	AA	AB	AB	AA	AA	AA	AB	-	AA	AB	AB	AB	AB
S1_68787848~S1_69007210	1C	115.898	AA	AB	AB	AB	AB	AB	AA	AA	AB	AB	AA	AA	AB	AB	-	AB	-	AB	AB	AA	AB	AB	AB	AA	AB	-	AA	AB	AA	AA	AA	-	AB	AA	AA	AB	AB	AA	AA	AA	AB	AB	AA	AB	AB	AB	AB
S1_66947494	1C	131.416	AA	AB	AB	AB	AB	AB	AA	AA	AB	AB	AA	-	AB	-	AB	AB	AA	AB	AA	AA	AB	AB	AA	AB	AB	AB	AA	AB	AA	AA	AA	AA	AB	AA	AA	AA	AB	-	AA	AA	AA	AB	AA	AA	AB	AB	-
S1_69146804	1C	137.163	AA	AB	AB	AB	AB	AB	AA	AA	AB	AB	AA	AB	AB	AB	AB	AB	AB	AB	AB	AA	AB	AB	AB	AA	AB	-	AA	AB	-	AA	AA	AB	AB	AA	AA	AA	AB	-	AA	AA	AB	-	AA	AB	AB	AB	AB
S1_69860554	1C	140.795	AA	AB	AB	AB	AB	AB	AA	AA	AB	AB	AA	AB	AB	AB	AB	AB	AB	AB	AB	AA	AB	AB	AB	AA	AB	AB	AA	-	AA	AA	AA	AB	AB	AA	AB	AA	AB	AA	-	AA	AB	AB	AA	AA	AB	AB	AB
S1_70240403	1C	143.728	-	AB	AB	AB	AB	AB	-	AA	AB	AB	AB	AB	AB	AB	AB	AB	AB	AB	-	AA	-	AB	-	AA	AB	AB	AA	AB	-	-	AA	-	AB	AA	AB	AA	AB	-	-	AA	-	AB	AA	AA	AB	AB	-
S1_70544254~S1_70578709~S1_70874389~S1_71002531	1C	144.793	AA	AB	AB	AB	AB	AB	AA	AA	AB	AB	AB	AB	AB	AB	AB	-	AB	AB	AB	AA	AB	AB	AB	AA	AB	AB	AB	-	AA	AA	AA	-	AB	AA	AB	AA	AB	AA	AA	AA	AB	AB	AA	AA	AB	AB	-
S1_71262852	1C	145.831	AA	AB	AB	AB	AB	AB	AA	AA	AB	AB	AB	AB	AB	AB	AB	AB	AB	AB	AB	AA	AA	AB	AB	AA	AB	AB	AB	AB	AA	AA	AA	AB	AB	AA	AB	AA	AB	AA	AA	AA	AB	AB	AA	AA	AB	AB	AB
S1_71159484~S1_71159673	1C	146.93	AA	AB	AB	AB	AB	AB	AA	AA	AB	AB	AB	AB	AB	AB	AB	AB	AB	AB	AB	AA	AA	AB	AB	AA	AB	AB	AB	AB	AA	AA	AA	AB	-	AA	AB	AA	AB	AA	AA	AA	AB	AB	AA	AA	AB	AB	AB
S1_72511583	1C	147.903	AA	AB	AB	AB	AB	AB	AA	AA	AB	AB	AA	AB	AB	AB	AB	AB	AB	AB	AB	AA	AA	-	AA	AA	AB	AB	AB	AB	-	-	AA	AA	AB	AA	AB	AA	-	-	-	AA	AB	-	AA	-	AB	AB	-
S1_72015881~S1_72290602~S1_72371505~S1_72400690	1C	147.903	AA	AB	AB	-	AB	AB	AA	AA	AB	AB	AB	AB	AB	AB	AB	AB	AB	AB	AB	AA	AA	AB	AB	AA	AB	AB	AB	-	AA	AA	AA	AA	AB	AA	AB	AA	-	AA	-	AA	AB	AB	AA	AA	AB	AB	AB
S1_71968245	1C	151.947	AA	AB	AB	AB	AB	AB	AA	AA	AB	AB	AB	AB	AB	AB	AB	AB	AB	AB	AB	AA	AA	AB	AB	AA	AB	AB	AB	AA	AA	AA	AA	AA	AB	AA	AB	AA	AB	AA	AA	AA	AB	AB	AA	AA	AB	AB	AB
S1_71182076~S1_71227852	1C	153.444	AA	AB	AB	AB	AB	AB	AA	AA	AB	AB	AB	AB	AB	AB	AB	-	AB	AB	AB	AA	-	AB	AB	AA	AB	AB	AB	AA	AA	AA	AA	-	AB	AA	AB	AA	-	AA	AA	AA	AB	AB	AA	AA	AB	AB	AB
S1_71777631	1C	163.346	AA	AB	AB	AB	AB	AB	AA	AA	AB	AB	AB	AB	AB	AB	AB	AB	AB	AB	AB	AA	AA	AB	AB	AA	AB	AB	AA	-	AA	AA	AA	AA	AB	AA	AB	AA	AB	AA	AA	AA	AB	AB	AA	AA	AB	AB	AB
S1_71560897~S1_71749304	1C	167.844	AA	AB	AB	AB	AB	AB	AA	AA	AB	-	AB	AB	AB	AB	AB	AB	AB	AB	AB	AA	AA	AB	AB	AA	AB	-	AA	AA	AA	AA	AA	AA	AB	AA	AB	AA	AB	AA	AA	AA	AA	AB	AA	AA	AB	-	-
S1_71428928~S1_71540136	1C	167.844	-	AB	AB	-	AB	AB	-	AA	AB	-	AB	AB	AB	AB	AB	AB	AB	AB	AB	AA	AA	AB	AB	AA	AB	AB	-	-	-	-	AA	AA	-	AA	AB	AA	AB	-	AA	AA	-	-	AA	AA	AB	AB	-
S1_71437035	1C	172.865	AA	AB	AB	AA	AB	-	AA	AA	AB	AB	AB	AB	AB	AB	-	AB	AB	AB	AB	AA	AA	AB	AB	AA	AB	AB	AA	AA	AA	-	AA	-	AB	-	AB	AA	AA	-	AA	AA	AA	AB	AA	AA	AB	AB	-
S1_59605027	1D	0	AA	AB	AA	AA	AA	AA	AA	AA	AA	AB	AA	AA	AA	AA	AA	AB	AA	AA	AB	AA	AA	AA	AA	AA	AA	AA	AA	AA	AA	AA	AA	AA	AB	AA	AA	AA	AB	AB	AA	AA	AA	AA	AA	AA	AA	AA	AA
S1_5081943	1D	8.0678	AA	AB	AA	AA	AA	AA	AA	AA	AA	AB	AA	AA	AA	AA	AA	AB	AA	AA	AA	AA	AA	AA	AA	AA	AA	AA	AA	AA	AA	AA	AA	-	AB	AA	AA	AA	AB	AB	AA	AA	AB	AA	AB	AA	AA	AA	AA
S1_12270740	1D	11.6286	AA	AB	AA	AA	AA	AA	AA	AA	AA	AB	AA	AA	AA	AA	AA	AA	AA	AA	AA	AA	AA	AA	AA	AA	AA	AA	AA	AA	AA	AA	AA	AA	AB	AA	-	AA	AB	AB	AA	AA	AA	AA	AA	AA	AA	AA	AA
S1_6504439	1D	40.3874	AA	AA	AA	AA	AA	AA	AA	AB	AA	AA	AB	AA	AB	AA	AA	AA	AA	AA	AA	AA	AA	AB	AA	AB	AB	AB	AA	AA	AA	AA	AA	AA	AA	AA	AA	AA	AA	AA	AB	AA	AB	AA	AA	AA	AA	AA	-
S1_50774237	1D	45.0683	AA	AA	AA	AA	AA	AA	AA	AB	AA	AA	AB	AA	AB	AA	AA	AA	AA	AA	AA	AA	AA	AB	AB	AB	AA	-	AA	AA	AB	-	AA	AA	AA	AA	AA	-	AA	-	AB	AA	AA	-	AA	-	-	-	-
S1_49903410~S1_50269832~S1_50276681	1D	55.8202	AA	AA	AA	AA	AA	AA	AB	AA	AB	AA	AB	AA	AB	AA	AA	AA	AA	AA	AA	-	AA	AB	-	AB	AB	AB	AA	AA	AB	-	AA	AA	AA	AA	AB	AA	AA	AA	AA	-	-	AA	AA	-	AA	AA	-
S1_21440520	1D	57.5769	AA	AA	AA	-	AA	AA	AB	AB	AB	AA	AB	AA	AB	-	AA	AA	AA	AA	AA	AA	AA	AB	AB	AB	AB	AB	AA	AA	-	AA	AA	AB	AA	AA	-	AA	AA	-	AA	-	-	AA	AA	-	AA	AA	-
S1_49369288	1D	62.3617	AA	AA	AA	AA	AA	AA	AB	AA	AB	AA	AB	AA	AB	AA	AA	AA	AA	AA	AA	AB	AA	AB	AB	AB	AB	AB	AA	AA	AB	AB	AB	AB	AA	AA	AB	AA	AA	AA	AA	AB	AB	-	AA	AB	AA	-	-
S1_42007602~S1_42890506~S1_45787805	1D	75.8464	AA	AA	AA	AA	AA	AA	-	AB	-	AA	AB	AA	AB	AA	AA	AA	AA	AA	AA	-	AA	-	-	-	-	AB	AA	AA	AB	AB	AA	-	AA	AA	AB	AA	AA	AA	AB	-	AA	AA	AA	AA	AA	AA	-
S1_19182813~S1_19280183~S1_19742986	1D	80.568	AA	AA	AA	AA	AA	AA	AA	AB	AA	AA	AB	AA	AB	AA	AA	AA	AA	AA	AA	AB	AA	AA	AA	AA	AA	AB	AA	AA	AA	AB	AB	AB	AA	AA	-	AA	AA	AA	AB	AB	AA	AA	AA	AA	AA	AA	-
S1_65327567	1D	100.369	AA	AA	AA	AA	AA	AA	AA	AA	AA	AA	AA	AA	AA	AA	AA	AA	AA	AB	AA	AA	AA	AA	AA	AA	AA	AA	AA	AA	AA	-	-	AA	AA	AA	AA	AA	AA	AA	AA	AB	AB	AA	AA	AB	AB	AB	-
S1_54649751	1D	114.055	AB	AA	AA	AA	AA	AA	AA	AA	AA	AA	AA	AA	AA	AA	AA	AA	AA	AA	AA	-	AA	AA	AA	AA	AA	AA	AA	AA	AA	AB	AA	AB	AA	AA	AA	AA	AA	AA	AA	-	AB	AA	AA	AB	AA	AA	-
S1_62694039	1D	128.014	-	AA	AA	AA	AA	AA	AA	AA	AA	AA	AA	AA	AA	AA	AA	AA	AA	AB	AA	AA	-	AA	AA	AA	AA	AA	AA	AB	-	-	AA	-	AA	AA	AA	AB	AA	-	AA	AA	AA	-	AA	AA	AB	-	-
S1_4464073	1D	136.564	-	AA	AA	AA	AA	AA	AA	AA	AA	AA	AA	AA	AA	AA	AA	AA	AA	AA	AA	AA	-	AA	AA	AA	AA	AA	AA	AA	AA	-	AA	-	AA	AA	-	AB	AA	AA	-	AA	-	-	AA	-	AA	-	-
S1_65914401~S1_66449596	1D	140.835	AA	AA	AA	AA	AA	AA	AA	AA	AA	AA	AA	AA	AA	AA	AA	AA	AA	-	AA	AA	AA	AA	AA	AA	AA	AA	AA	-	AA	AA	AA	AA	AA	AA	AA	AB	AA	AA	AA	AA	AA	AA	AA	AA	-	-	AB
S1_62900010	1D	144.466	AB	AA	AA	AA	AA	AA	AA	AA	AA	AA	AA	AA	AA	AA	AA	AA	AA	AA	AA	AA	AA	AA	AA	AA	AA	AA	AA	AA	AA	AA	AA	AA	AA	AA	AA	AB	AA	AA	AA	AA	AA	AA	AA	AA	AA	AA	AA
S1_54770032~S1_57914382	1D	149.401	AB	AA	AA	AA	AA	AA	AA	-	AA	AA	AB	AA	AA	AA	AA	AA	AA	AA	AA	AA	AA	-	AA	AA	AA	AA	AA	AA	AB	AA	AA	AA	AA	AA	AA	-	AA	AA	AB	AA	AA	AA	AA	AA	AA	-	-
S1_51100819~S1_52559884~S1_53280628	1D	166.566	-	AA	AA	AA	AA	AA	AB	AB	AB	AA	AB	AA	AB	AA	AA	AA	AA	AA	AA	AA	AA	-	AB	AB	AB	AB	AA	AA	AB	AA	AA	AA	AA	AA	-	-	AA	AA	AB	AA	AA	AA	AA	AA	AA	AA	AA
S2_744145	2A	0	AB	AB	AB	AB	AB	AB	AB	AB	AA	AB	AB	AB	AB	AB	AA	AA	AB	AB	AB	AB	AA	AB	AB	AB	AB	AB	AB	AA	AB	AB	AB	AB	AB	AB	AA	AB	AB	AA	AB	AB	AB	AB	AB	AB	AB	AB	AB
S2_153076	2A	12.7542	AB	AA	AB	AB	AB	-	-	AB	AA	AB	AB	AB	AB	AB	AB	AA	AB	-	AB	AB	-	-	AB	AB	AB	AB	-	AB	AB	-	AB	-	AA	AA	AA	AB	AB	AA	AB	AB	AB	AB	AB	AB	AB	-	-
S2_1810453	2A	17.3596	-	AB	AB	AB	AB	AB	AB	AB	AA	-	AB	AB	AB	AB	AB	AB	AB	AB	AB	AB	-	AB	AB	AB	AB	AB	-	AB	-	-	AB	AB	-	AA	AA	AB	AB	-	AB	AB	AB	-	AB	AB	AB	AB	AB
S2_2112837	2A	20.7396	AB	AB	AB	AB	AB	AB	AB	AB	AA	AB	AB	AB	AB	AB	AB	AB	-	AB	AB	-	AA	AB	AB	AB	AB	AB	-	-	AB	AB	AB	AB	AB	AB	AA	AB	AB	AA	-	AB	AB	AB	AB	AB	AB	AB	AB
S2_1826192	2A	24.6049	AB	AB	AB	AB	AB	AB	AB	AB	AA	AB	AB	AB	AB	AB	AB	AB	AB	AB	AB	AB	AA	AB	AB	AB	AB	AB	-	AB	AB	AB	AB	-	AB	AA	AA	AB	AB	AA	AB	AB	AB	AB	AB	AB	AB	AB	-
S2_4685750	2A	28.9867	AB	AB	AB	AB	AB	AB	AB	-	AA	AB	AB	AB	AB	AB	AA	AB	AB	AA	AB	AB	-	AB	AB	AB	AB	AB	AB	AA	AB	AB	AB	AB	AB	AA	AB	AB	AB	AA	AB	AB	-	AB	AB	AB	AB	AB	AB
S2_3982139	2A	28.9867	AB	AB	AB	AB	AB	AB	AB	AB	AA	AB	AB	AB	AB	AB	AA	AB	AB	AA	AB	AB	AA	AB	AB	AB	AB	AB	AB	-	AB	AB	AB	AB	AB	AA	-	AB	AB	-	AB	AB	-	AB	AB	AB	-	-	-
S2_2592696~S2_2596825	2A	34.2324	AA	AB	AB	AB	AB	AB	AB	AB	AA	AB	AB	AB	AB	AB	AB	AB	AB	AB	AB	AB	AA	AB	AB	AB	AB	AB	AB	-	AB	AB	AB	-	-	AB	AB	AB	AB	AA	AB	AB	AB	-	AB	AB	AB	AB	AB
S2_3030177~S2_3062423	2A	36.2025	AA	AB	AB	AB	AB	AB	AB	AB	AA	AB	AB	AB	AB	AB	AB	AB	AB	AB	AB	AB	AA	AB	AB	AB	AB	AB	AB	AB	AB	AB	AB	AB	AA	AB	AB	AB	AB	AA	AB	AB	AB	AB	AB	AB	AB	AB	AB
S2_49745922~S2_49746108	2A	50.8138	-	AB	AB	-	AB	AB	AA	AA	AA	AB	AB	AB	AA	AB	AB	AB	AB	AB	AB	AB	AB	AA	AB	AB	AB	AA	AB	AB	AA	AB	-	AB	AB	AB	AB	AB	AB	AB	AB	AB	AB	AB	AB	AB	AB	AB	-
S2_29051396~S2_37375688	2A	53.7402	AB	AB	AB	AB	AB	AB	AA	AA	AA	AB	AB	AB	AA	AB	AB	AB	AB	AB	AB	AB	AB	AA	-	AB	AB	AA	AB	AB	AA	AB	AB	AB	AB	AB	AB	AB	AB	AB	AB	AB	AB	AB	AB	AB	-	AB	-
S2_18007717	2A	53.7402	AB	AB	AB	AB	AB	AB	AA	AA	AA	AB	AB	AB	AA	AB	AB	AB	AB	AB	AB	AB	-	AA	AB	AB	AB	AA	AB	AB	AA	AB	AB	AB	AB	AB	AB	AB	AB	AB	AB	AB	AB	AB	AB	AB	AB	AB	-
S2_14948220~S2_17034604	2A	53.7402	AB	AB	AB	AB	AB	AB	AA	AA	AA	AB	AB	AB	AA	AB	AB	AB	AB	AB	AB	-	AB	AA	AB	-	AB	AA	AB	AB	AA	AB	-	AB	AB	AB	AB	AB	AB	AB	AB	AB	-	AB	AB	AB	AB	AB	AB
S2_45313448~S2_48694861	2A	56.2993	AB	AB	AB	AB	AB	AB	AA	AA	AA	-	AB	AB	AA	AB	AB	AB	AB	AB	AB	AB	AB	AA	AB	AB	AB	AA	AB	-	AA	AB	AB	AB	AB	AB	AA	AB	AB	-	AB	AB	AB	AB	AB	AB	AB	AB	AB
S2_56655116	2A	63.5676	AB	AB	AB	AB	AB	AB	AA	AA	AA	AB	AB	AB	AA	AB	AB	AB	AA	AB	AB	AB	AB	AA	AB	AB	AB	AA	AA	AB	AA	AB	AB	AB	AB	AB	AA	AB	AB	-	AB	AB	-	AB	AB	AB	AB	AB	AB
S2_55575319	2A	69.0474	AB	AB	AB	AB	AB	AB	AA	AA	AA	AB	AB	AB	-	AB	AB	AB	AA	-	-	AA	AB	AA	-	AB	AB	-	AA	AB	-	AB	AB	AB	-	AB	AB	AB	AA	AB	AB	AB	AB	AB	AB	AB	AB	AB	-
S2_64810952	2A	83.2677	-	AA	AB	AB	AB	AB	AA	AA	AA	AB	AB	AB	AB	AB	AB	AB	AB	AB	AB	AA	AB	AA	AB	AB	AB	-	AA	AB	-	-	AA	AB	AB	AB	-	AB	AB	-	AB	AB	AB	AB	AB	AB	AA	AB	AB
S2_61457735	2A	87.8688	AB	AA	AB	AB	AB	AB	AA	AA	AA	AB	AB	AB	AB	AB	AB	AB	AB	AB	AB	AB	-	AA	AB	AB	AB	AA	AA	AB	-	AB	AB	AB	AA	AB	-	AB	AB	AB	AB	-	AB	AB	AB	AB	AB	AB	AB
S2_61372066	2A	93.5644	AB	AA	AB	AB	AB	AB	AA	AA	AA	AB	AB	AB	AB	AB	AB	AB	AB	AB	AB	AB	AB	AA	AB	AB	AB	AA	AB	AB	AA	AB	AB	AB	AA	AB	AB	AB	AB	AB	AB	AB	AA	AA	AB	AB	AB	AB	AB
S2_62989324	2A	100.636	AB	AA	AB	AB	AB	AB	AB	AB	AB	AB	AB	AB	AB	-	AB	AB	AB	-	AB	AB	AB	AA	AB	AB	AB	AB	AB	AB	AB	AB	AB	-	AA	AB	AB	AB	AB	AB	AB	AB	AB	AA	AB	AB	-	AB	-
S2_68252677	2A	106.816	AB	AA	AB	AB	AB	AB	AB	AB	AB	AB	AB	AB	AB	AB	AB	AB	AB	AB	AB	AB	AB	AA	AB	AB	AB	AB	AB	AB	AB	AB	AB	AB	AB	AB	AB	AB	AB	AB	AB	AB	AB	AB	AB	AB	AB	AB	AB
S2_67318879~S2_67405150	2A	107.71	AB	AA	AB	AB	AB	AB	AB	AB	AB	AB	AB	AB	AB	AB	AB	AB	AB	AB	AB	AB	AB	AA	AB	AB	AB	AB	-	AB	AB	AB	AB	AB	AB	AB	AB	AB	AB	AB	AB	AB	AB	-	AB	AB	AB	AB	-
S2_68371073	2A	109.369	-	AA	AB	-	AB	AB	-	AB	AB	-	AB	AB	AB	AA	AB	-	AB	AB	AB	-	-	AA	AB	AB	AB	AB	AB	-	-	-	AB	AB	AB	AB	AB	AB	AB	AB	-	AB	AB	-	AB	AB	AB	-	AB
S2_69037680	2A	111.971	AA	AA	AA	AB	AB	AB	-	AB	AB	AB	AB	AB	AB	AB	AA	AB	AB	AA	AB	AB	-	AA	AB	AB	AB	-	AB	AB	-	-	AB	AB	AB	AB	AB	AB	-	AB	AB	AB	AB	-	AB	AB	AB	-	AB
S2_68798643	2A	118.505	AB	AA	AB	AB	AB	AB	AB	AB	AB	AB	AB	AB	AB	AB	AA	AB	AB	AB	AB	AA	AB	AA	AB	AB	AB	AB	AB	AB	AB	AB	AA	AB	AB	AB	AB	AB	AB	AB	AB	AB	AB	AB	AB	AB	AB	AB	AB
S2_64683384	2A	128.502	AB	AA	AB	AB	AB	AB	AB	AB	AB	AB	AB	AB	AA	AB	AB	AB	AB	AB	AB	AA	AB	AA	AB	AB	AA	AB	AA	AB	AB	-	-	AB	AB	AB	AB	AB	-	AB	AB	AB	AB	AB	AB	AB	-	-	-
S2_65110380	2A	132.808	AB	AA	AB	AB	AB	AA	AB	AB	AB	AB	AB	AB	AA	AB	AB	AB	AB	AB	AB	AA	AA	AA	AB	AB	AB	AA	AA	AB	AB	AB	AB	AB	AB	AB	AB	AB	AB	AB	AB	AB	AB	AB	AB	AB	-	AB	AB
S2_66266344~S2_66283085~S2_66419843~S2_66572337	2A	140.736	AB	-	AB	AB	AB	-	AB	AB	AB	AB	AB	AB	AB	AB	AB	AB	AB	AB	AB	AB	AB	AA	AB	AB	-	AB	AB	AB	AB	-	AB	-	AB	AB	AB	AB	AB	AB	AB	AB	AB	AB	AB	AB	AB	AB	AB
S2_69859049	2A	144.087	AB	AB	AB	AB	AB	AB	AB	AB	AB	AB	AB	AB	AB	AB	AB	AB	AB	AB	AB	AB	AB	AA	AB	AB	AB	AB	AB	AB	AB	AB	AB	AB	AB	AB	AB	AB	AB	AB	AB	AB	AB	AB	AB	AB	AB	AB	AB
S2_69639001	2A	158.646	AB	AA	AB	AA	AB	AB	-	AB	AB	-	AA	AB	AA	AB	AA	AB	AB	AB	AB	AB	AB	AA	AB	AA	AA	AB	AB	AB	AB	AB	AB	AB	AB	AB	AA	AB	AB	AB	AA	AB	AB	AB	AB	AB	AB	-	-
S2_67572885	2A	167.578	AB	AA	AB	AB	AB	AB	AA	AB	AB	AB	AA	AB	AB	AB	AB	AB	AB	AB	-	AA	AB	AA	AB	AA	AA	AB	AB	AB	AB	AB	AB	AB	AB	AB	AA	AB	AB	AB	AA	AB	AA	AB	AB	AB	AB	AB	-
S2_62736866	2A	182.51	AB	AB	AB	AB	AB	AB	AB	AB	AB	AB	AB	AB	AB	AB	AB	AB	AB	AB	AB	AA	AB	AA	AB	AB	AB	AB	AB	AB	AB	AA	AA	-	AA	AB	AB	AB	AB	AB	AB	AA	AA	AB	AB	AA	AB	AB	AB
S2_76232904	2A	200.84	AB	AB	AB	AB	AB	AA	AB	AB	AB	AB	AB	AB	AB	AA	AB	AB	AB	AB	AB	AA	AA	AB	AB	AB	AB	AB	AB	AB	AB	AB	AB	AB	AB	AB	AB	AB	AB	AB	AB	AA	AA	AB	AB	AB	AB	AB	AB
S2_77730934	2A	205.872	AB	AB	AB	AB	AB	AA	AB	AB	AB	AB	AB	AB	AB	AA	AB	AB	AB	AB	AB	AB	AA	AB	AB	AB	AB	-	-	AB	AB	AB	AB	AB	AB	AB	AA	AB	AB	AB	AB	AA	AB	-	AB	AB	AB	-	-
S2_77117869	2A	207.224	AB	AB	AB	AB	AB	AA	AB	AB	AB	AB	AB	AB	AB	AA	AB	-	AB	AB	AB	AB	AA	AB	AB	AB	AB	AB	AB	AB	AB	AB	AB	AA	AB	AB	AB	AB	AB	AB	AB	AA	AB	AB	AB	AB	AB	AB	-
S2_77026375	2A	210.493	AB	AB	AB	AB	AB	AA	AB	AB	AB	AB	AB	AB	AB	AA	AB	AA	AB	AB	AB	AB	AA	AB	AB	AB	AB	AB	AB	AB	AB	AB	AB	AB	AB	AB	AB	AB	AB	AB	AB	AB	AB	AB	AB	AB	AB	AB	-
S2_76789433~S2_76800173	2A	210.493	-	-	AB	AB	AB	AA	AB	AB	AB	AB	AB	AA	AB	AA	AB	AA	AB	AB	AB	AB	AA	AB	AB	-	AB	AB	AB	AB	AB	AB	AB	AB	AB	AB	AB	AB	AB	AB	AB	AB	AB	AB	AB	AB	AB	-	-
S2_74383855~S2_74519063	2A	216.21	AB	AB	AB	-	AB	AA	AB	AA	AB	AB	AB	AB	AB	AA	AB	AB	AB	AB	AB	AB	AA	AA	AB	AB	AB	AB	AB	AB	AB	AB	AB	AB	AB	AB	AB	AB	AB	AB	AB	AB	AB	AB	AA	AB	AB	AB	AB
S2_73828116	2A	221.57	AA	AB	AB	AB	AB	AA	AB	AA	AB	AB	AB	-	AB	AA	AB	AB	AB	AB	AB	AB	AA	AA	-	AB	AB	AB	AB	AB	AB	-	AA	-	AB	AB	AB	AB	AB	AB	AB	AB	AB	AB	AB	AB	AB	AB	-
S2_73093086	2A	229.813	AA	AB	AB	AB	AB	AA	AB	AA	AB	AB	AB	AB	AB	AA	AB	AB	AB	AB	AB	AB	AA	AA	AB	AB	AB	AB	AB	AB	AB	AB	AB	AB	AB	AB	AB	AB	AB	AB	AB	AB	AB	AB	AB	AB	AB	AB	AB
S2_73069570	2A	230.54	AA	AB	AB	AB	AB	AA	AB	AA	AB	AB	AB	AB	AB	AA	-	AB	AB	AB	-	AB	AA	AA	AB	AB	AB	-	AB	AB	AB	AB	AB	AB	AB	AB	AB	AB	AB	AB	-	AB	AB	AB	AB	AB	AB	AB	AA
S2_72959097	2A	234.042	AA	AB	AB	AB	AB	AA	AB	AA	AB	AA	AB	AB	AB	AA	AB	AB	AB	AB	AB	AB	AA	AA	AB	AB	AB	AB	AB	AB	AB	AB	AB	AB	AB	-	AB	AB	AB	AB	AB	AB	AB	-	AB	AB	-	AB	AA
S2_72907102	2A	234.159	-	AB	AB	AB	AB	AA	AB	AA	AB	AA	AB	AB	-	AA	AB	-	AB	AB	-	AB	AA	AA	AB	AB	AB	AB	AB	-	AB	AB	AB	-	AB	AB	AB	AB	AB	AB	AB	AB	AB	AB	AB	AB	AB	-	-
S2_73783726	2A	237.842	AA	AB	AB	AB	AB	AA	AB	AA	AB	AB	AB	AB	AB	AA	AB	AB	AB	AB	AB	AB	AA	AA	-	AB	AB	AB	AB	AB	AB	AB	AB	AB	AB	AB	AB	AB	AB	AB	AB	AB	AB	AB	AB	AB	AB	AB	AB
S2_71103371~S2_71277640	2A	244.753	AB	AB	AB	AB	AB	AA	AB	AB	AB	AB	AB	AB	AB	AA	AB	AB	AB	AB	AB	AB	AA	AA	AB	AB	AB	AB	AB	AB	-	AB	AB	AB	-	AB	AB	AB	AB	AB	AB	AB	AB	AB	AB	AB	-	AB	-
S2_71900510~S2_71900670	2A	250.062	AB	AB	AB	AB	AB	AA	AB	AB	AB	AB	AB	-	AB	AA	AB	AB	AB	AA	AB	AB	AA	AA	AB	AB	AB	AB	AB	AB	AB	AB	AB	AB	AB	AB	AB	AB	AB	AB	AB	AB	AB	AB	AB	AB	AB	AA	-
S2_74201212	2A	254.236	AB	AB	AB	AB	AB	AA	AB	AA	AB	AB	AB	AB	AB	AA	AB	AB	AB	AA	AB	AB	AA	AA	AB	AB	AB	AB	AB	AB	AB	AB	AB	AB	AB	AB	AB	AB	AB	AB	AB	AA	AB	AB	AB	AA	-	AA	-
S2_74702446	2A	266.257	AB	AB	AB	-	AB	AA	AB	AA	AB	AB	AB	AB	AB	AA	AB	AB	AB	AA	AB	AB	AA	AA	AB	AB	AB	AB	AB	AB	AB	AB	AA	AB	AB	AB	AB	-	AB	AB	AB	AA	AB	AB	AB	AB	-	AB	-
S2_59828355	2B	0	AB	AA	AB	AB	AB	AB	AA	AA	AA	AB	AB	AB	AA	AA	AB	AB	AB	AB	-	AA	AB	AA	AA	AB	AB	AA	AB	AB	AA	-	AA	-	AA	AB	AA	AA	AB	AB	AA	AA	AA	AB	AA	AA	AB	AB	AB
S2_61898493	2B	7.16822	-	AA	AB	AB	AB	AB	AA	AA	AA	AB	AB	AB	-	AB	AB	AB	AB	AB	AB	AA	AB	AA	AB	AB	AB	-	AB	AB	-	-	AA	-	AA	AB	AB	AA	AB	AB	AA	AA	-	-	AB	-	AB	-	AB
S2_62120449	2B	24.4567	AA	AA	AA	AB	AB	AA	AA	AA	AA	AB	AB	AB	AB	AA	AB	AB	AB	AA	AB	AA	AB	AA	-	AB	AB	AA	AB	AB	AA	AA	AA	AA	AA	AB	AA	AA	AB	AB	-	AA	AA	AB	AB	AA	AA	AA	-
S2_66429754	2B	36.7554	AA	AA	AA	AB	AB	AA	-	AA	AA	AB	AB	AA	AB	AB	AB	AB	AB	AA	AB	AA	AB	AA	AB	AB	AB	AA	AA	AB	AA	AA	AA	AA	AB	AB	AB	AA	AB	AA	AB	AA	AA	AB	AB	AA	AA	AB	-
S2_67118246	2B	43.873	AA	AA	AA	AB	AB	AA	AB	AA	AA	AB	AB	AB	AB	AB	AB	AB	AB	AA	AB	AA	AB	AA	AB	AB	AB	AA	AA	AB	AA	AA	AA	AA	AB	AB	AB	AA	AB	AB	AB	AA	AA	AB	AB	-	AB	AB	-
S2_65990422	2B	50.3717	-	AA	AB	AB	AB	AB	AB	AA	AA	AB	AB	AB	AB	AB	AB	AB	AB	AB	AB	AA	AB	AA	AB	AB	AB	-	AA	AB	AA	AB	AA	AA	AB	AB	AB	AA	AB	AB	AB	AB	-	AB	AB	AB	AB	AB	AB
S2_65744652	2B	59.277	AA	AA	AA	AB	AB	AB	AB	AA	AA	AB	AB	AB	AB	AB	AB	AB	AB	AA	AB	AA	AB	AA	AB	AB	AB	AA	AA	AB	AA	AB	AB	AB	AB	AB	AB	AA	AB	AB	AB	AB	AA	AB	AB	AB	AA	AB	-
S2_67377581	2B	72.2485	-	AA	AA	AB	AB	AB	AB	AB	AB	AB	AB	AB	AB	AB	AB	AB	AB	AA	AB	AA	-	AA	AB	AB	AB	AB	AB	AB	AB	AA	AB	-	AB	AB	AB	AA	AB	AB	AB	AB	AA	AB	AB	AB	AB	AB	-
S2_65124342	2B	79.5933	AA	AA	AB	AB	AB	AB	AB	AB	AB	AB	AB	AB	AB	AB	AB	AB	AB	AB	AB	AA	AB	AA	AB	AB	AB	AB	AB	AB	AB	AB	AB	AB	AB	AB	AB	AA	AB	AB	AB	AB	AB	AB	AB	AB	AB	AB	-
S2_66958594	2B	86.0902	AA	AA	AA	AB	AB	AB	AB	AB	AB	AB	AB	AB	AB	AB	AB	AB	AB	AA	AA	AA	AB	AA	AB	AB	AB	AB	AB	AB	AB	AB	AA	AB	AB	AB	AB	AA	-	AA	AB	AB	AB	-	AB	AB	AB	AB	-
S2_69646013	2B	93.6324	AA	AA	AA	AB	AB	AB	AB	AB	AB	AB	AB	AA	-	AB	AA	AB	AB	AA	AB	AB	-	AA	AB	AB	AB	AB	AB	AB	-	AB	AA	AB	AB	AB	AB	AA	AB	AB	AB	AB	-	-	AB	-	AB	AB	-
S2_77242837	2C	0	AB	AA	AA	AA	AA	AA	AA	AA	AA	-	AA	AA	AA	AA	AA	AA	AA	AA	AA	AB	-	AA	AA	AA	AA	-	AA	AA	AA	AB	AB	AB	AA	AA	AB	AB	AA	AA	AA	AA	AB	AA	AA	AB	AA	-	-
S2_70404235	2C	32.1062	AA	AA	AA	AA	AA	AA	AB	AA	AA	AA	AB	AA	AB	AA	AA	AA	AA	AA	AA	AB	AA	AA	AB	AB	AB	AA	AA	AA	AA	-	AA	-	AA	AA	-	AA	AA	-	AB	AA	AB	AA	AA	AB	AA	AA	-
S2_68670090	2C	35.3642	AA	AA	AA	AA	AA	AA	-	AA	AA	-	AB	AA	AB	AA	AA	AA	AA	AA	AA	AA	-	AA	AB	AB	AB	AA	AA	AA	AA	-	AA	AB	AA	AA	AB	AA	AA	-	AB	AB	AB	-	AA	AB	AA	-	-
S2_75325463	2C	39.4083	AA	AA	AA	AA	AA	AA	AB	AA	AA	AA	AB	AA	-	AA	AA	AA	AA	AA	AA	AA	AA	AA	AB	AB	AB	AB	AA	AA	AA	AA	AA	AA	AA	AA	AA	AA	AA	-	AB	AA	AA	AA	AA	AA	AA	AA	-
S2_74612680	2C	42.9819	-	AA	-	-	AA	AA	-	AA	AA	-	AB	AA	AB	AA	AA	AA	AA	AA	AA	-	-	AA	AB	AB	AB	AB	AA	-	-	-	AB	-	AA	AA	AB	-	AA	AA	-	AB	AB	-	-	-	-	-	-
S2_5658476	2C	49.0855	AA	AA	AA	AA	AA	AA	AB	AB	AB	AA	AB	AA	AB	AA	AA	AA	AA	AA	AA	AB	AA	AA	AB	AB	AB	AB	AB	AA	AB	AB	AB	AA	AA	AA	AB	AA	AA	AA	AB	AB	AB	AA	AA	AA	AA	AA	AA
S2_63084426	2C	54.4041	AA	AA	AA	AA	AA	AA	AB	AB	AB	AA	AB	AA	AB	AA	AA	AA	AA	AA	AA	AA	AA	AA	AB	AB	AB	AA	AB	AA	AB	AA	AA	AA	AA	AA	AB	AA	AA	-	AB	AA	AA	AA	AA	AA	AA	-	-
S2_62518907~S2_62828712	2C	55.4487	AA	AA	AA	AA	AA	AA	-	AB	AB	AA	AB	AA	AB	AA	AA	AA	AA	AA	AA	AA	AA	AA	AB	AB	AB	AB	AB	AA	AB	AA	AA	AA	AA	AA	AB	AA	AA	AA	AB	AA	AA	AA	AA	AA	AA	AA	AA
S2_62877543~S2_63017976~S2_63042294	2C	55.4487	AA	AA	AA	AA	AA	AA	AB	AB	AB	AA	AB	AA	-	AA	AA	AA	AA	AA	AA	-	AA	AA	AB	AB	AB	AB	AB	AA	AB	-	-	-	AA	AA	-	AA	AA	AA	AB	-	-	AA	AA	-	AA	AA	AA
S2_68176757	2C	67.0321	AA	AA	AA	AA	AA	AA	AA	AB	AB	AA	AA	AA	AA	AA	AA	AA	AA	AA	AA	AA	AA	AA	AB	AA	AA	AB	AB	AA	AB	AA	AA	-	AA	AA	AA	AA	AA	AA	AA	AA	AA	AA	AA	AA	AA	AA	-
S2_73656986	2C	81.3332	AA	AA	AA	AA	AA	AA	AA	AA	AB	AA	AA	AA	-	AA	AA	AA	AA	AA	AB	AA	AA	AA	AA	AB	AA	AA	AA	-	-	AA	AA	AA	AB	AA	AA	AA	AB	AA	-	-	AA	AB	AA	AA	AA	AA	-
S2_75542843	2C	95.2407	AB	AA	AA	AA	AA	AA	-	AA	AA	AA	AA	AA	AA	AA	AA	AA	AB	AA	AA	AA	AA	AA	AA	AA	AA	AA	AA	AA	AA	AA	-	AB	AA	AA	AB	AA	AA	AA	AA	AA	AA	AA	AA	AA	AA	AA	-
S2_8448347	2C	99.2885	AB	AA	AA	AA	AA	AA	AA	AA	AA	AA	AA	AA	AA	AA	AA	AA	AA	AA	AA	AA	AA	AA	AA	AA	AA	AA	AA	AA	AA	AB	AA	AB	AA	AA	AB	AB	AA	-	AA	-	-	AA	AA	-	AA	AA	-
S2_8953693	2C	110.188	AA	AA	AA	AA	AA	AA	AA	AA	AA	AA	AA	AA	AA	AA	AA	AA	AA	AA	AA	AA	AA	AA	AA	AA	AA	AA	AA	AA	AA	AB	AA	AB	AA	AA	AA	AA	AB	AA	AA	AB	AB	-	AA	AB	AA	AA	-
S2_65527559~S2_65826407	2C	115.255	-	AA	AA	AA	AA	AA	AA	-	AA	AA	AA	AA	AA	AA	AA	AA	AA	AA	AA	AA	AA	AA	AB	AA	AA	-	-	AA	-	AB	AA	AB	AA	AA	AA	AA	AA	-	AA	AB	AB	-	AA	AB	-	-	-
S2_72020926	2C	120.315	AA	AA	AA	AA	AA	AA	AA	AB	AB	AA	AA	AA	AA	AA	AA	AA	AA	AA	AA	AB	AA	AA	AA	AA	AA	AA	AB	AA	AA	AB	AB	AB	AA	AA	AA	AA	AA	AA	AA	AA	AB	AA	AA	AB	AA	AB	-
S2_72940692	2C	123.338	AA	AA	AA	AA	AA	AA	AA	AA	AB	AA	AA	AA	AA	AA	AA	AA	AA	AA	AA	AA	AA	AA	AA	AA	AA	AA	AB	-	AB	AB	AA	-	AA	AA	AA	AA	AA	AA	AA	AA	AB	-	AA	AB	-	-	-
S2_66397305	2C	142.358	AA	AA	AB	AA	AB	AA	AA	AB	AB	AA	AA	AA	AA	AA	AA	AA	AA	AB	AA	AA	-	AA	AB	AA	AA	AB	AB	AB	AB	-	AA	AA	AA	AA	AA	AA	AA	AA	AA	AA	AA	-	AA	-	AB	AB	-
S2_66432232	2C	148.428	-	AA	AB	AA	AB	AA	AA	AB	AB	AA	AA	AA	AA	AA	AA	AA	AA	AB	AA	AA	-	AA	AB	AA	AA	AB	AB	AB	AB	-	AA	-	AA	AA	AA	AA	AA	-	-	AA	-	AA	AA	AA	AB	AB	-
S2_65731988	2C	153.103	AB	AA	AB	AA	AB	AA	AA	AB	AB	AA	AA	AA	AA	AA	AA	AA	AA	AB	AA	AA	AA	AA	AB	AA	AA	AB	AB	AB	AB	AA	AA	AA	AA	AA	AA	AB	AA	AA	AA	AA	AA	AA	AA	AA	AB	AB	AB
S2_72744999	2C	164.352	AA	AA	AB	AA	AB	AA	AA	AA	AB	AA	AA	AA	AA	AA	AA	AA	AA	AB	AA	AA	AA	AA	AA	AA	AA	AA	AB	AB	-	AA	AA	AA	AA	AA	AA	AB	AA	AA	AA	AA	AA	AA	AA	AA	AA	AB	AB
S2_72992537	2C	173.47	AA	AA	AB	AA	AB	AA	AA	AA	AB	AA	AA	AA	AA	AA	AA	-	AA	AB	AA	AB	AA	AA	AA	AA	AA	AA	AA	AB	AB	AA	AA	AA	AA	AA	AA	AB	AA	AA	-	AB	AA	-	AA	AA	AA	AB	AB
S3_1062926~S3_1080324	3A	0	AB	AB	AB	AA	AB	AB	AA	AA	AA	AB	AA	AA	AA	AB	AB	AB	AB	AB	AB	AB	AB	AB	AB	AB	AA	AB	AB	AB	AB	AB	AB	AB	-	AB	AB	AB	AA	AB	AA	AB	AB	AB	AB	AA	AA	AB	AA
S3_1454038	3A	2.58955	AB	AB	AB	AA	AB	AB	AA	AA	AA	AB	AA	AA	AA	AB	AB	AB	AB	AB	AB	AB	AB	AB	AB	AB	AA	AB	AB	AB	AB	AB	AB	AB	AB	AB	AB	AB	AA	AB	AA	AB	AB	AB	AB	AB	AA	AB	-
S3_700571	3A	7.4976	AB	AB	AB	AA	AB	AB	AB	AB	AA	AB	AB	AA	AB	-	AB	AB	AB	-	AB	AB	AB	AB	AB	AB	AA	-	AB	AB	AB	AB	AB	AB	AA	-	AB	AB	AA	-	AB	AB	AB	AB	AB	AB	AA	-	-
S3_1774375	3A	14.2946	AB	AB	AB	AA	AB	AB	AB	AA	AB	AB	AB	AA	AA	AB	AB	AB	AB	AB	AB	AB	AB	AB	-	AB	AA	AB	AB	AB	AB	AB	AB	AB	AB	AB	AB	AB	AA	AB	AA	AB	AB	-	AB	AB	AA	-	-
S3_2054800	3A	19.4621	AB	AB	AB	AA	AB	AB	AB	AA	AB	AB	AB	AA	AA	AB	AB	AB	AB	AB	AB	AB	AB	AB	AB	-	AA	AB	AB	AB	AB	AB	AB	AB	AB	AB	AB	AB	AA	AB	AA	AB	AB	AB	AB	AB	AA	AA	-
S3_4251118	3A	32.3015	AB	AB	AB	AA	AB	AB	AB	AB	AA	AB	AB	AA	AA	AB	AB	AB	AB	AB	AB	AB	AB	AB	AB	AB	AB	AB	AB	AB	AB	AB	AB	AB	AB	AB	AB	AB	AA	AA	AA	AB	AB	AB	AB	AB	AA	AA	-
S3_4590330~S3_4592421~S3_4718512	3A	34.417	AB	AB	AB	AA	AB	AB	AB	AB	AA	AB	AB	AA	AA	AB	AB	AB	AB	AB	AB	AB	AB	-	-	AB	AB	AB	AB	AB	AB	AB	AB	AB	AB	AB	-	-	AA	AA	AA	AB	AB	AB	AB	AB	AA	AB	-
S3_5639583	3A	43.0421	AB	AB	AB	AA	AB	AB	AB	AB	AA	AB	AB	AA	AA	AB	AB	AB	AB	-	-	AB	AB	-	AB	AB	AB	-	AB	AB	AB	AB	AB	AB	AB	AA	AB	AB	AA	AA	AA	AB	AB	AB	AB	AA	AA	AB	AA
S3_5359057	3A	54.1534	AB	AB	AB	AA	AB	AB	AB	AB	AA	AB	AB	AA	AA	AB	AB	AB	AB	AB	AB	AA	AB	AB	AB	AB	-	AB	AB	AB	AB	-	AA	-	AB	AB	AB	AB	AA	AA	AA	AA	AA	AB	AB	-	AA	AB	-
S3_4126147	3A	60.8192	AB	AB	AB	AA	AB	AB	-	AB	AA	AB	AB	AA	AA	-	AB	AA	AB	AB	AB	AA	-	AB	-	AB	AB	AB	AB	AB	AB	AA	AA	-	AB	AB	AA	AB	AA	AA	AA	AA	AB	AB	AB	-	-	AB	-
S3_3827792	3A	65.4741	AB	AB	-	AA	-	AB	AB	AB	AA	AB	AB	AA	AA	AB	AB	-	AB	AB	AB	AA	AB	AB	AB	AB	AB	AB	AB	AB	AB	AB	AA	-	AB	AB	-	AB	AA	AA	AA	-	-	AB	AB	AA	AA	AA	-
S3_4894453~S3_4933195	3A	76.093	AB	AB	AB	AA	AB	AB	AB	AB	AA	AB	AB	AA	AA	AB	AB	AB	AB	AB	-	AB	AB	AB	-	AB	AB	AB	AB	AB	AB	-	AB	AB	AB	-	-	AB	AA	AA	AA	-	AB	-	AB	-	AA	AB	-
S3_5048966	3A	76.1668	AB	AB	AB	AA	AB	-	AB	AB	AA	AB	AB	-	AA	AB	AB	-	AB	AB	AB	AB	-	AB	AB	-	-	AB	AB	AB	AB	AB	-	-	AB	AB	AA	AB	AA	AA	AA	AA	AB	AB	AB	AB	AA	AB	-
S3_7418743	3A	88.6565	AB	AB	AB	AA	AB	AB	AB	AB	AA	AA	AB	AA	AB	AB	AB	-	AB	AB	AB	AB	AB	AB	AB	AA	AB	AA	-	AB	AB	AB	AB	AB	AB	AB	AB	AB	AA	AA	AA	AB	AB	AB	AB	AB	AB	AB	AA
S3_7981930	3A	94.2603	AB	AB	AB	AA	AB	AB	-	AB	AA	AA	AB	AA	AA	AB	AB	AB	AB	AB	AB	AB	AB	AB	AB	AA	AB	AA	AB	AB	AB	AB	AB	AB	AB	AB	AB	AB	AA	AA	AA	AB	AB	AB	AB	AB	AB	AB	-
S3_8639654	3A	98.5679	-	AB	AB	AA	AB	AB	AB	-	AA	AA	AB	AA	AB	AB	AB	AB	AB	AB	AB	AA	AB	AB	AB	AA	AB	AA	AB	-	AB	AA	AB	AB	AB	AB	AB	AB	AA	AA	AA	AB	-	-	AA	-	AB	-	-
S3_8579489	3A	107.907	AB	AB	AB	AA	AB	AB	-	AB	AA	AA	AB	AA	AB	AB	AB	AA	AB	AB	AB	AB	AB	AB	AB	AA	AB	AA	AB	AB	AB	AB	AB	AB	AB	AB	AB	AB	AA	AA	AA	AB	AB	AB	AB	AB	AB	AB	-
S3_7974628	3A	112.009	AB	AB	AB	AA	AB	AB	AB	AB	AA	AA	AB	AA	AB	AB	AB	AB	AB	AB	AA	AB	AB	AB	AB	AA	AB	AA	AB	AB	AB	AB	AB	-	AB	AB	AB	AB	AA	AA	AA	AB	AB	AB	-	AB	AB	AB	-
S3_7930369	3A	121.402	AB	AB	AB	AA	AB	AB	AB	AB	AA	AA	AB	AA	AB	AB	AB	AB	AB	AB	AB	AB	AB	AB	AB	AA	AB	AA	AB	AB	AB	AB	AB	AB	AB	AB	AB	AB	AA	AA	AA	AB	AB	AB	AA	AB	AB	AB	AA
S3_52466330	3A	137.182	AB	AB	AB	AB	AB	AB	AB	AB	AB	AA	AB	AB	AB	AB	AB	AB	AB	AB	AB	AB	AB	AB	AB	AA	AB	AA	AB	AB	AB	AB	AB	-	AB	AB	AB	AB	AA	-	AB	AB	-	AB	AA	AB	AB	AB	-
S3_56682323~S3_56861713	3A	148.816	AB	AB	AB	AB	AB	AB	AB	AB	AB	AB	AB	AB	AB	AB	AB	AB	AB	AB	AB	AB	AB	AB	AB	AB	AB	AB	AB	AB	AB	AB	AB	AB	AB	AA	AA	AB	AB	AB	AB	AB	AB	AB	AA	-	AB	AB	-
S3_57155624	3A	153.092	AB	AB	AB	AB	AB	AB	AB	AB	AB	AB	AB	AB	AB	AB	AB	AB	AB	AB	AB	AB	AB	AB	AB	AB	AB	AB	AB	AB	AB	AB	AB	AB	AB	AB	AA	AB	AB	AB	AB	-	AB	AB	AA	AB	AB	AB	-
S3_57193393~S3_57258601	3A	153.092	AB	AB	AB	AB	AB	AB	-	AB	AB	AB	AB	AB	-	AB	AB	AB	AB	AB	AB	AB	AB	AB	AB	AB	AB	AB	AB	AB	AB	AB	AB	AB	AB	AB	AA	AB	AB	AB	AB	AB	AB	AB	AA	AB	AB	AB	-
S3_58273651~S3_58765514~S3_58901473~S3_59242151	3A	156.48	AB	AB	AB	AB	AB	AB	AB	AB	AB	-	-	AB	AB	AB	AB	AB	-	AB	AB	AB	AB	AB	AB	AB	AB	AB	AB	AB	AB	AB	AB	AB	AB	AB	AA	AB	-	AB	AB	AB	AB	AB	AA	AB	AB	AB	-
S3_58174371	3A	156.48	AB	AB	AB	AB	AB	AB	AB	AB	AB	AB	AB	AB	AB	AB	AB	AB	AB	AB	AB	AB	AB	AB	AB	AB	AB	AB	AB	AB	AB	AB	AB	AB	AB	AB	AA	AB	AB	AB	AB	AB	AB	AB	AA	-	AB	AB	-
S3_57669990	3A	159.268	-	AB	AB	AB	AB	AB	AB	AB	AB	AB	AB	AB	AB	AB	AB	-	AB	AB	AB	AB	AB	AB	AB	AB	AB	AB	AB	AB	AB	AB	AB	AB	AB	AB	AA	-	AB	AB	AB	AB	AB	AB	AB	AB	AB	AB	-
S3_66256314~S3_66505027~S3_66508407	3A	171.795	AB	AB	AB	AB	AB	-	AB	AA	AB	AB	AB	AB	AB	AB	-	AB	AB	AB	AB	AB	AB	AB	AA	AB	AA	AA	AB	AB	AB	AB	AB	AB	AB	AB	AB	AB	AB	AB	AB	AB	AB	AB	AB	AB	AB	AB	AB
S3_66512680	3A	171.795	AB	AB	AB	AB	AB	-	AB	AA	AB	AB	AB	AB	AB	AB	AB	AB	AB	AB	AB	AB	AB	AB	AA	AB	AA	AA	AB	-	AB	AB	AB	AB	AB	AB	AB	AB	-	AB	-	AB	-	AB	AB	AB	-	AB	AB
S3_68024855	3A	179.332	AB	AB	AB	AB	AB	AB	AB	AA	AB	AB	AB	AB	AB	AB	AB	AB	AB	AA	AB	AB	AA	AB	AB	AB	AA	AA	AB	AB	AA	AB	AB	-	AB	AB	AB	AB	AB	AB	AB	AB	AB	-	AB	AB	AB	AB	AB
S3_69101586	3A	192.581	AB	AB	AB	AB	AB	AB	AB	AA	AB	AB	AB	AB	AB	AB	AB	AB	AB	AA	AB	AB	AA	AB	AB	AB	AA	AA	AB	-	AB	AA	AA	AB	AB	AB	AB	AB	AA	AB	AB	AA	AB	AB	AA	AB	AA	AB	-
S3_69257206	3A	200.193	AB	AB	AB	AB	AB	AB	AB	AA	AB	AA	AB	AB	AB	AB	AB	AB	-	AA	AB	AB	AA	AB	AB	AB	AA	AA	AB	AB	AB	AA	AA	AA	AB	AB	AB	AB	AA	AB	AB	AA	AB	AB	AA	-	AB	AB	AB
S3_69136316	3A	200.193	AB	AB	AB	AB	AB	AB	AB	AA	AB	-	AB	AB	AB	AB	AB	AB	AB	AA	AB	AB	AA	AB	AB	AB	AA	AA	AB	-	AB	AA	AA	AA	AB	AB	-	AB	AA	AB	AB	AA	AB	-	-	AB	-	AB	-
S3_70187374	3A	208.908	AB	AB	AB	AB	AB	AB	AB	AA	AB	AA	AB	AB	AB	AB	AB	AB	AB	AA	AB	AB	AA	AB	AB	AB	AA	AA	AB	AB	AB	AA	-	AA	AB	AB	AB	AB	AA	AB	-	AB	AB	AB	AA	AB	-	AB	AB
S3_68750576	3A	223.584	AB	AB	AB	AB	AB	AB	AB	AA	AB	AB	AB	-	AB	AB	AB	AB	AB	AA	AB	-	AA	AB	AB	AB	AA	AA	AB	-	AA	AB	AB	AB	-	AB	AB	AB	-	AB	AB	-	AB	AB	-	AB	AB	-	-
S3_72338955	3A	230.074	AB	AB	AB	AB	AB	AB	AB	AA	AB	AB	AB	AB	AB	AB	AB	AB	AB	AA	AB	AB	AA	AB	AB	AB	AA	AA	AB	AB	-	AB	AB	AB	AB	AB	AB	AB	AB	AB	AB	AB	AB	AB	AB	AB	-	AA	-
S3_68939746	3A	236.393	AB	AB	AB	AB	AB	AB	AB	-	AB	AB	AB	AB	AA	AB	AB	AB	AB	AA	AB	-	AA	AB	AA	AB	AA	AA	AB	AB	AB	AB	AB	AB	AB	AB	AB	AB	AB	AB	AB	AB	AB	AB	AB	AB	AB	-	-
S3_73236656	3A	245.354	AB	AB	AB	AB	AB	AB	AB	AB	AB	AB	AB	AB	AB	AB	AA	AB	AB	AA	AB	AB	AA	AB	AB	AB	AB	AB	AA	AB	AB	AB	AB	-	AB	AB	AB	AB	AB	AB	AB	AB	AB	AB	AB	AB	AB	-	-
S3_72962617	3A	253.569	AB	AB	AB	-	AB	AB	AB	AB	AB	AB	AB	AB	AB	AB	AB	AB	AB	AA	AB	AB	AA	AB	-	AB	AB	AB	AA	AB	AB	AB	AB	AB	AB	AB	-	AB	AB	AB	AB	AB	AB	AB	AB	AB	AB	AA	AB
S3_72617956	3A	256.938	AB	AB	AB	AB	AB	AB	AB	AA	AB	AB	AB	AB	AB	AB	AB	AB	AB	AA	AB	AB	AA	AB	AB	AB	AB	AA	AB	AB	AB	AB	AB	AB	AB	AB	AB	AB	AB	AB	AB	AB	AB	AB	AB	AB	AB	AA	AB
S3_73836342	3A	263.397	AB	AB	AB	AB	AB	AB	-	AB	AB	AB	AB	AB	-	AB	AB	AB	AB	AA	AB	AA	AA	-	-	AB	AB	AB	AA	AB	AB	AA	AB	-	AB	AB	AB	AB	AB	AB	AB	AA	AB	AB	AB	AA	AB	AA	-
S3_73826770	3A	263.397	AB	AB	-	AB	AB	AB	AB	AB	AB	AB	AB	AB	AB	AB	AB	-	AB	AA	AB	AA	AA	AB	AA	AB	AB	AB	AA	AB	AB	AA	AB	-	AB	AB	AB	AB	AB	AB	AB	AA	AB	-	AB	AA	AB	AA	AB
S3_74423186	3A	277.327	-	AB	AB	AB	AB	AB	-	AB	AB	-	AB	AB	AB	AB	AB	AB	AB	AA	AB	AB	-	AB	AB	AB	AB	AB	AA	AB	AB	AB	AB	AB	AB	AB	AB	AA	AB	AB	AB	AB	AB	-	AB	AB	AB	-	AB
S3_74157078	3A	278.544	-	AB	AB	-	AB	AB	AB	AB	AB	AB	AB	-	AB	AB	AB	AB	AB	AA	AB	AB	-	AB	AB	AB	AB	AB	AA	AB	AB	AB	AB	-	AB	AB	AB	AA	AB	AB	AB	AB	AA	AB	AB	AB	AB	-	-
S3_73661962	3A	281.941	AB	AB	AB	-	AB	AB	AB	AB	AB	AB	AB	AB	AB	AB	AB	AB	AB	AA	AB	AB	AA	AB	AB	AB	AB	AB	AA	AB	AB	AB	AB	AB	AB	AB	AB	AB	AB	AB	AB	AB	AB	AB	AB	AB	AB	AA	AB
S3_74311813	3A	281.941	AB	AB	AB	AB	AB	AB	AB	AB	AB	AB	AB	AB	AB	AB	AB	AB	AB	AA	AB	AB	AA	AB	AB	AB	AB	AB	AA	AB	AB	AB	AB	AB	AB	AB	AB	AB	-	AB	AB	AB	AB	-	AB	AB	-	AA	-
S3_10505659	3A	295.453	AB	AB	AB	AA	AB	AB	AB	AB	AA	AB	AB	AA	AB	AB	AB	AB	AB	AB	AB	AB	-	AB	AB	AA	AB	AA	AB	AB	AB	AB	AB	AB	AB	AB	AB	AB	AB	AB	AA	AB	AB	AB	AB	AB	-	-	-
S3_68934651	3A	312.476	-	AB	AB	-	AB	AB	AB	AA	AB	AB	AB	AB	AB	AB	AB	AB	AB	AB	AB	AB	AB	AB	-	AB	AA	AA	AB	AB	AB	-	AB	-	AB	AB	AB	AB	AB	AB	AB	AB	AB	AB	AB	-	AB	AB	AB
S3_72084184	3A	313.642	AB	AB	AB	-	AB	AB	-	AB	AB	AB	AB	AB	AB	AB	AB	AB	AB	AB	AB	AA	AB	AB	AB	AB	AA	AA	AB	AB	AB	AB	AB	-	AB	AB	-	AB	AB	AB	AB	AB	AB	AB	AB	AB	AB	AB	AB
S3_71942784	3A	330.868	AB	AB	AB	AB	AB	AB	AB	AA	AB	AB	AB	AB	AB	AB	AB	AB	AB	AA	AB	AA	AA	AB	AB	AB	AA	AA	AA	-	AB	AA	AA	-	AB	AB	AB	AB	AB	-	AB	AA	AB	AB	AB	AB	AB	AA	-
S3_70306744	3A	339.143	AB	AB	AB	AB	AB	AB	AB	AA	AB	AB	AB	AB	AB	AB	AB	AB	AB	AA	AB	AB	AA	AB	AB	AB	AA	AA	AB	AB	AB	AA	AA	AB	AB	AB	AB	AB	AB	AB	AB	AA	AB	AB	AB	AB	AB	AB	AB
S3_69900191~S3_69915163~S3_69941187	3A	340.441	AB	AB	AB	AB	AB	AB	AB	AA	AB	AB	AB	AB	AB	AB	AB	AB	AB	AA	AB	AB	AA	AB	AB	AB	AA	AA	AB	AB	AB	AA	AA	-	AB	AB	-	AB	AB	AB	AB	AA	AB	AB	AB	-	AB	AB	AB
S3_69649683	3A	344.744	AB	AB	AB	AB	AB	AB	AB	AA	AB	AB	AB	AB	AB	AB	AB	AB	AB	AA	AB	AB	AA	AB	AB	AB	AA	-	AB	AB	AB	AA	-	AB	AB	AB	AB	AB	AB	AB	AB	AA	AB	AB	AB	AB	AB	-	-
S3_12675645	3B	0	AA	AB	AB	AB	AB	AB	AB	AB	AB	AB	AB	AA	AB	AB	AB	AB	AB	AB	AB	AB	AB	AB	AB	AA	AB	AA	AB	AB	AB	AB	AB	AB	AB	AB	AB	AB	AB	-	AB	AB	AB	-	AA	AB	AB	AB	-
S3_13554201	3B	6.58792	-	AB	AB	AB	AB	AB	AB	AB	AB	AB	AB	AA	AB	AB	AB	AB	AB	AB	AB	AB	-	AB	AB	AA	AB	-	AB	-	AB	AB	AB	-	AB	AB	AB	AB	AB	AB	-	AB	AB	-	AA	AB	AB	AB	-
S3_15667229	3B	8.59253	AA	AB	AB	AB	AB	AB	AB	AB	AB	AB	AB	AA	AB	AB	AB	AB	AB	AB	AB	AB	AB	AB	AB	AA	AB	AA	AB	AB	AB	AB	AB	AB	AB	AB	AB	AB	AB	AB	AB	AB	AB	AB	AA	AB	AB	AB	-
S3_14198308	3B	8.59253	AA	AB	AB	-	AB	AB	AB	AB	AB	AB	AB	AA	AB	AB	AB	AB	AB	AB	AB	AB	AB	AB	AB	AA	AB	AA	AB	AB	AB	AB	AB	AB	AB	AB	AB	AB	AB	AB	AB	AB	AB	AB	-	-	AB	AB	-
S3_14257213~S3_15045590	3B	12.6225	-	AB	AB	AB	AB	AB	AB	AB	AB	AB	AB	AA	AB	AB	AB	AB	AB	AB	AB	AB	AB	AB	AB	AA	AB	AA	AB	AB	AB	AA	AA	AB	AB	AB	AB	AB	AB	AB	AA	AB	AB	-	AA	AB	AB	AB	-
S3_18808184	3B	20.5946	AA	AB	AB	AB	AB	AB	AB	AB	AB	AB	AB	AB	AB	AB	AB	AB	AB	AB	AB	AB	AB	AB	AB	AA	AB	AA	AB	AB	AB	AB	AA	AB	AB	AB	AB	AB	AB	AB	AB	AB	AA	AB	AA	AB	AB	AB	-
S3_28367259	3B	23.1413	-	AB	AB	AB	AB	AB	AB	AB	AB	-	AB	AB	-	AB	AB	AB	-	AB	AB	AB	AB	AB	AB	AA	AB	AA	AB	AB	AB	-	AA	AB	AB	AB	AB	AA	-	AA	AB	AB	AB	AB	AA	AB	AB	AB	-
S3_16591808	3B	26.6162	AA	AB	AB	AB	AB	AB	AB	AB	AB	AB	AB	AB	AB	AB	AB	AB	AB	AB	AB	AB	AB	AB	AB	AA	AB	AA	AB	AB	AB	AB	AA	AB	AB	AB	AB	AB	AB	AA	AB	AB	AB	AB	AA	AB	AB	AB	-
S3_60678333	3B	35.6007	AB	AB	AB	AB	AB	AB	AB	AB	AB	AB	AB	AB	AB	AB	AB	AB	AB	AB	AB	AB	AB	AB	AB	AB	AB	AA	AB	AB	AB	AB	AB	AB	AB	AB	AA	AB	AB	AB	AB	AB	AB	AB	AA	AB	AB	AB	AA
S3_50797313	3B	44.6253	AA	AB	AB	AB	AB	AB	AB	AB	AB	AB	AB	AB	AB	AB	AB	AB	AB	AB	AB	AB	AB	AB	AB	AA	AB	AA	AB	AB	AB	AB	AA	AB	AB	AB	-	AA	AB	AB	AB	AB	AB	AB	AA	AB	AB	AB	-
S3_61637679	3B	50.997	AA	AB	AB	AB	AB	AB	AB	AB	AA	AB	AB	AB	AB	AB	AB	AB	AB	AB	AB	AB	AA	AB	AB	AB	AB	AB	AB	AB	AB	AA	AA	-	AB	AB	AB	AA	AB	AB	AB	AA	AB	AB	AA	AB	AB	AB	-
S3_59298244	3B	58.8509	AB	AB	AB	AB	AB	AB	AB	AB	AB	AB	AB	AB	AB	AB	AB	AB	AB	AB	AB	AB	AB	AB	AB	AB	AB	AB	AB	AB	AB	AA	AA	AB	AB	AB	-	-	AB	AB	AB	AA	AA	-	AA	AA	AB	AB	-
S3_56391336~S3_56396996	3B	68.7532	AA	AB	AB	AB	AB	AB	AB	AB	AB	AB	AB	AB	AB	AB	AB	AB	AB	AB	AB	AB	AB	AB	AB	AB	AB	AB	AB	AB	AB	-	AA	-	AB	AB	AA	AA	AB	AB	AB	AA	AA	AB	AA	AA	AB	AB	AA
S3_55146414	3B	73.4454	-	AB	AB	AB	AB	AB	-	AB	AB	AB	-	AB	AB	AA	AB	-	AB	AB	AB	AB	AB	AB	-	AA	AB	-	AB	-	AB	AB	AB	-	AB	AB	AA	AA	AB	AB	AB	AA	AA	-	AA	-	AB	-	-
S3_54853208	3B	75.2403	AA	AB	AB	AB	AB	AB	AB	AB	AB	AB	AB	AB	AB	AB	AB	AB	AB	AB	AB	AB	-	AB	AB	AA	AB	AA	AB	AB	AB	AB	AB	AB	AB	AB	AA	AA	AB	AB	AB	AA	AA	AB	AA	AB	AB	-	-
S3_53519679	3B	77.2729	AA	AB	AB	AB	AB	AB	AB	AB	AB	-	AB	AB	AB	AB	AB	AB	AB	AB	-	AB	AB	AB	AB	AA	AB	AA	AB	AB	AB	AB	AA	AB	AB	AB	-	AA	AB	AB	-	AB	-	-	AA	AB	-	AA	-
S3_56242610	3B	83.7847	AA	AB	AB	AB	AB	AB	AB	AB	AB	AB	AB	AB	AB	AB	AB	AB	AB	AA	AB	AB	AB	AB	AB	AB	AB	AB	AB	AB	AB	AB	AB	AB	AB	AB	-	-	AB	AB	AB	AB	AB	AA	AA	AB	AB	-	-
S3_57050572	3B	86.3519	-	AB	AB	AB	AB	AB	-	AB	AB	-	AB	AB	AB	AB	AB	AB	AB	AB	AB	AB	-	AB	AB	AB	AB	-	AB	AB	AB	-	AB	-	AB	AB	AA	AB	AB	AB	AB	AB	AB	-	-	AB	-	AB	-
S3_60865254	3B	91.0059	AA	AB	AB	AB	AB	AB	AB	AB	AB	AB	AB	AB	AB	AB	AB	AB	AB	AB	AB	AA	AA	AB	AB	AB	AB	AB	AB	AB	AB	AB	AB	AA	AB	AB	AA	AA	-	-	-	AB	AB	AB	AA	AB	-	AB	-
S3_60878509	3B	92.8783	AA	AB	AB	AB	AB	AB	AB	AB	AB	AB	AB	AB	AB	AB	AB	AB	AB	AB	AB	AA	AA	AB	AB	AB	AB	AB	AB	AB	AB	AB	-	-	AB	AB	AB	AA	AB	AB	-	AB	-	-	AA	AB	AB	-	-
S3_62473952~S3_62817829~S3_62955824~S3_62981289~S3_63143292~S3_63154231~S3_63287756~S3_63321674~S3_63368934~S3_64894108~S3_65003973~S3_65034610	3B	101.763	AA	AB	AB	AB	AB	AB	-	AB	AA	AB	AB	AB	AA	AB	AB	AB	-	AA	AB	AB	AA	AB	-	AB	AA	AA	AB	AB	-	AB	-	AB	AB	-	AB	AA	AB	AB	AB	AB	AB	AB	-	AB	-	AB	AB
S3_61702694~S3_61748565	3B	104.184	AA	AB	AB	AB	AB	AB	AB	AB	AA	AB	AB	AB	AA	AB	AB	AB	AB	AB	AB	AB	AA	AB	AA	AB	AA	AA	AB	AB	AB	AB	-	AB	AB	AB	AB	AA	AB	AB	AB	-	AB	AB	AB	AB	AB	AB	AB
S3_61840574	3B	106.303	AA	AB	AB	AB	AB	AB	AB	AB	AA	AB	AB	AB	AA	AB	AB	AB	AB	AB	AB	AB	AA	AB	AA	AB	AA	AA	AB	AB	AA	AB	AB	AB	AB	AB	AB	AA	AB	AB	AB	AB	AB	-	AB	AB	AB	AB	AB
S3_62398833	3B	108.032	AA	AB	AB	AB	AB	AB	AB	AB	AA	AB	AB	AB	AA	AB	AB	AB	AB	AB	AB	AB	AA	AB	AA	AB	AA	AA	AB	AB	AB	AB	AB	AB	AB	AB	AB	AA	AA	AB	AB	AB	AB	AB	AB	AB	AB	AB	AB
S3_65304801~S3_65305001~S3_65320078~S3_65738819	3B	110.084	AA	AB	AB	AB	AB	AB	AB	AB	AA	AB	AB	AB	AA	AB	AB	AB	AB	AA	AB	-	AA	AB	AA	AB	AA	AA	AB	AB	AB	AB	AB	AB	AB	AB	AB	AA	AB	AB	AB	AB	AB	AB	AB	-	AB	AB	AB
S3_65798323	3B	112.418	AB	AB	AB	AB	AB	-	AB	AB	AA	AB	AB	-	AA	AB	AB	AB	AB	AA	AB	AB	AA	AB	AA	AB	AA	-	AB	-	AB	AB	AB	AB	AA	AB	AB	-	AB	AB	AB	-	-	-	AB	AB	AA	AB	AB
S3_68235415	3B	128.126	AA	AB	AB	AB	AB	AB	AB	AA	AB	AB	AB	AB	AB	AB	AB	AB	AB	AA	AB	AB	AA	AB	AB	AB	AA	AA	AB	AB	AB	-	AB	AB	AB	AB	AA	AA	AB	AB	AB	AB	AB	AB	AB	AB	AB	AB	AB
S3_68743105	3B	133.442	AA	AB	AB	AB	AB	AB	AB	AA	AB	AB	AB	AB	AB	AB	AB	AB	AB	AA	AB	AA	AA	AB	AB	AB	AA	AA	AB	AB	-	AB	AB	-	AB	AB	AA	AA	AB	AB	AB	AB	AB	AB	AB	AB	AB	AB	-
S3_69070206	3B	141.001	-	AB	AB	AB	AB	AB	AB	AA	AB	AB	AB	AB	AB	AB	AB	AB	AB	AA	AB	AB	AA	AB	AB	AB	AA	AA	AB	AB	AB	AA	AA	AB	AB	AB	AB	AA	AB	AB	AB	AA	AB	AB	AB	AB	AB	AB	-
S3_69475087	3B	147.821	AA	AB	AB	AB	AB	AB	AB	AA	AB	AB	AB	AB	AB	AB	AB	AB	AB	AA	AB	AA	AA	AB	AB	AB	AA	AA	AB	AB	AB	AA	AA	AA	AB	AB	AB	AA	AB	AB	AB	AA	AA	AB	AB	AB	-	AB	AB
S3_11787974	3C	0	AA	AB	AA	AA	AA	AA	AB	AB	AB	AB	AB	AA	AB	AA	AA	AB	AA	AA	AB	AA	AA	AB	AB	AA	AB	AA	AB	AA	AB	AA	AB	AB	AB	AA	AB	AB	AB	AB	AB	AB	AA	AA	AA	AA	AA	AA	-
S3_15105430	3C	7.95442	AA	AB	AA	AA	AA	AA	AB	AB	AB	AB	AB	AA	-	AA	AA	-	AA	AA	-	AB	AA	AB	AB	AA	AB	AA	AB	AA	AB	AB	AA	AB	AB	AA	AB	AB	AB	-	AA	AB	-	AA	-	AA	AA	AA	-
S3_17231413	3C	16.2898	AA	AB	AA	AA	AA	AA	AB	AB	AB	AB	AB	AA	AB	AA	AA	AB	AA	AA	AB	AB	AA	AB	AB	AA	AB	AA	AB	AA	AB	AB	AA	AB	AB	AA	AA	AB	AB	AB	AB	AB	AB	AA	AA	AB	AA	AA	AA
S3_16879461	3C	19.192	AA	AB	AA	AA	AA	AA	AB	AB	AB	AB	AB	AA	AB	AA	AA	AB	AA	AA	AB	AB	AA	AB	AA	AA	AB	AA	AB	AA	AB	AB	AA	AB	AB	AA	AA	-	AB	AB	AB	AB	AB	AA	AA	-	-	AA	-
S3_53058900	3C	22.0003	AA	AB	AA	AA	AA	AA	AB	AB	AB	AB	AB	AA	AB	AA	AA	AB	AA	AA	AB	AB	AA	AB	AB	AA	AB	AA	AB	AA	AB	AB	AA	-	AB	AA	AB	AB	AB	AB	AB	AB	AB	-	AA	AB	AA	AA	-
S3_52841277	3C	23.1497	AA	AB	AA	AA	AA	AA	AB	AB	AB	AB	AB	AA	AB	AA	AA	AB	AA	AA	AB	AB	AA	AB	AB	AA	AB	AA	AB	AA	AB	AB	AA	AB	AA	AA	AB	-	AB	-	AB	AB	AB	AA	AA	AB	AA	AA	-
S3_50452733	3C	34.2619	AA	AB	AA	AA	AA	AA	-	AB	AB	AB	AB	AA	AB	AA	AA	AB	AA	AA	AB	AA	AA	AB	AB	AA	AB	AA	AB	AA	AB	AA	AA	AB	AA	AA	-	AA	AB	-	AB	AB	AB	-	AA	AB	-	AA	-
S3_16879087	3D	0	AA	AB	AB	AB	AB	-	AA	AA	AB	AA	AA	AB	AA	AB	AB	AB	AB	AB	AB	AA	AB	AA	AB	AA	AA	AA	AB	AB	AB	AA	AA	AA	AB	AB	AB	AA	AA	AA	AA	AA	AA	AB	AA	AA	AB	AB	AA
S3_50626110	3D	9.11665	AA	AB	AB	AB	AB	AB	AA	AA	AA	AA	AA	AB	AA	AB	AB	AB	AB	AB	AB	AA	AB	AA	AA	AA	AA	AA	AA	AB	AA	AA	AA	AA	AB	AB	AA	AB	AA	AA	AA	AA	AA	AB	AA	AA	AB	AB	-
S3_56583259~S3_56716641	3D	14.8516	-	AB	AB	AB	AB	AB	-	AA	AA	-	AA	AB	AA	-	AB	AB	AB	AB	AB	AA	AA	AA	AA	AA	AA	-	AA	AB	-	-	AA	-	AB	AB	AA	AA	AA	AB	AA	AA	AA	-	AA	AA	AB	-	-
S3_57375930	3D	21.3061	-	AB	AB	AB	AB	AB	AA	AA	AA	-	AA	AB	AA	AB	AA	AB	AA	AB	AB	AA	AB	AA	-	AA	AA	-	AA	AB	-	AA	AA	-	-	AB	AA	AB	AA	-	AA	AA	-	AB	AA	AA	AB	AB	-
S3_57435185	3D	26.5977	AB	AB	AB	AB	AB	AB	AA	AA	AA	AA	AA	AB	AA	AB	AB	AB	AA	AB	AB	AB	AB	AA	AA	AA	AA	AA	AA	AB	AA	AB	AA	AB	AB	AB	AA	AB	AA	AB	AA	AA	AA	AB	AA	AA	AB	AB	AA
S3_3508310	3E	0	-	AA	AA	-	AA	AA	-	AA	AA	-	AA	AA	AA	-	AA	-	AA	AA	AA	AB	-	AA	AA	AA	AA	-	AB	AA	-	-	AB	-	-	AA	AB	AB	AA	-	AA	AA	AB	-	-	-	AA	-	-
S3_6086888~S3_7162059	3E	2.7968	AA	AA	AA	AA	AA	AA	AA	AA	AA	AA	AA	AA	AA	AA	AA	AA	AA	AA	AA	-	-	AA	AA	AA	AA	AA	AB	-	AA	-	AB	AB	-	AA	AB	AB	AA	AA	AA	AB	-	AA	AA	-	AA	AA	-
S3_8469230	3E	2.7968	AA	AA	AA	AA	AA	AA	AA	AA	AA	AA	AA	AA	AA	AA	AA	AA	AA	AA	AA	AB	-	AA	AA	AA	AA	AA	AB	AA	AA	AB	AB	-	AA	AA	AB	AB	AA	AA	AA	-	AB	-	AA	AB	AA	-	-
S3_5529567~S3_5558917~S3_5559886	3E	4.58462	AA	AA	AA	AA	AA	AA	AA	AA	AA	AA	AA	AA	AA	AA	AA	AA	AA	AA	AA	AB	AA	AA	AA	AA	AA	AA	AB	AA	AA	AB	AB	AB	AA	AA	AB	AB	AA	AA	AA	AB	AB	AA	AA	AB	AA	AA	AA
S3_63244425~S3_63418845	3E	16.9998	AA	AA	AA	AA	AA	AA	AA	AA	AA	AA	AA	AA	AA	AA	AA	AA	AA	AA	AA	AB	AA	AA	AA	AA	AA	AA	AB	AA	AA	AB	AB	-	AA	AA	AB	AA	AA	AA	AA	AB	-	AA	AA	AB	AA	AA	-
S3_67792167~S3_67995941	3E	16.9998	AA	AA	AA	AA	AA	AA	AA	AA	AA	AA	AA	AA	AA	AA	AA	AA	AA	AA	AA	-	AA	AA	AA	AA	AA	AA	-	AA	AA	AB	AB	AA	AA	AA	AB	AA	AA	AA	AA	AB	-	AA	AA	AB	AA	AA	-
S3_64339120	3E	18.2657	AA	AA	AA	AA	AA	AA	AA	AA	AA	AA	AA	AA	AA	AA	AA	AA	AA	AA	AA	AB	AA	AA	AA	AA	AA	AA	AB	AA	AA	AB	AB	AB	AA	AA	AB	AA	AA	AA	AA	AB	AB	AA	AA	AB	AA	AA	-
S3_4015390	3E	23.0706	-	AA	AA	AA	AA	AA	AA	AA	AA	AA	AA	AA	AA	-	AA	AA	AA	AA	AA	AB	AA	AA	AA	AA	AA	AA	AB	AA	AA	AB	AA	AB	AA	AA	AB	-	AA	-	AA	AA	-	-	-	AB	AA	AA	-
S3_7329449~S3_8005572	3E	28.9527	AB	AA	AA	AA	AA	AA	AA	AA	AA	AA	AA	AA	AA	AA	AA	AA	AA	AA	AA	AA	AA	AA	AA	AA	AA	AA	-	AA	AA	-	AA	AB	AA	AA	AB	AA	AA	AA	AA	AA	-	AA	AA	AA	AA	AA	-
S3_64769662	3E	30.2636	AA	AA	AA	AA	AA	AA	AA	AA	AA	AA	AA	-	AA	AA	AA	-	AA	AA	AA	AB	AA	AA	AA	AA	AA	AA	-	-	AA	AB	AB	-	AA	AA	AB	AA	AA	-	AA	AB	AA	AA	AA	AA	AA	AA	-
S3_63650501	3E	45.3732	AA	AA	AA	AA	AA	AA	AB	AB	AA	AA	AB	AA	AA	AA	AA	AA	AA	AA	AA	AA	AA	AB	AA	AB	AA	AA	-	AA	AB	AA	AA	-	AA	AA	AB	AA	AA	AA	AB	AA	AA	AA	AA	-	AA	AA	-
S3_61484890	3E	49.7933	AA	AA	AA	AA	AA	AA	AB	AB	AA	AA	AB	AA	AA	AA	AA	AA	AA	AA	AA	AA	AA	AB	AA	AB	AA	AA	AA	AA	AB	AB	AB	-	AA	AA	AB	AA	AA	AA	AB	AB	AB	AA	AA	AB	AA	AA	-
S3_323067	3E	58.8425	AA	AA	AA	AA	AA	AA	AB	AB	AA	AA	AB	AA	AB	AA	AA	AA	AA	AA	AA	AB	AA	AB	AB	AB	AA	AB	AB	AA	AB	AB	AB	AB	AA	AA	AB	AA	AA	AA	AB	AB	AB	AA	AA	AA	AA	AA	-
S3_68951732	3E	65.6077	AA	AA	AA	AA	AA	AA	AB	AA	AB	AA	AB	AA	AB	AA	AA	AA	AA	AA	AA	AA	AA	AB	AB	AB	AA	AA	AB	AA	AB	AB	AB	AB	AA	AA	AA	AA	AA	-	AB	AB	AB	AA	AA	AB	AA	AA	-
S3_68546647	3E	75.5061	-	AB	AA	AA	AA	AA	AB	AA	-	AB	AB	AA	AB	-	AA	AA	AB	AA	AB	AA	AA	AB	-	AB	AA	AA	AB	AA	AB	AB	AB	AB	AA	AA	AA	AA	AB	AB	AB	AB	AB	AA	AB	AB	AA	AA	AA
S3_68285023	3E	81.0094	-	AB	-	AA	AA	AA	-	AA	AB	-	AB	AA	-	AA	AA	AA	AB	-	AB	AA	-	AB	AA	-	-	-	AB	AA	AB	AB	-	AB	AA	AA	AB	AA	AB	AB	AB	AB	-	AA	AB	AB	AA	AA	-
S3_67610044	3E	98.2722	AA	AA	AA	AA	AA	AA	-	AA	AB	AA	AB	AA	AB	AA	AA	AA	AA	AA	AA	AB	AA	AB	AB	AB	AA	AA	AB	AA	AB	AA	AA	AB	AA	AA	AB	AA	AA	AA	AB	AA	AB	AA	AA	AB	AA	AA	-
S3_71280511	3E	101.043	AA	AA	AA	AA	AA	AA	AB	AA	AB	AA	AB	AA	AB	AA	AA	AA	AA	AA	AA	AA	AA	AB	AB	AB	AA	AA	AB	AA	AB	AA	AA	AA	AA	AA	AB	AA	AA	AA	AB	AA	AA	AA	AA	AA	AA	AA	AA
S3_58852861	3E	112.001	AA	AA	AA	AA	AA	AA	AA	AB	AB	AA	AB	AA	AA	AA	AA	AA	AA	AA	AA	AB	AA	AB	AA	AB	AA	AB	AB	AA	AB	AA	AA	AB	AA	AA	AA	AA	AA	-	AB	AA	AA	-	AA	AA	AA	AA	-
S3_59866867	3E	125.92	AB	AA	AA	AA	AA	AA	AB	AB	AB	AA	AB	AA	AB	AA	AA	AA	AA	AA	AA	AB	AA	AB	AB	AB	AB	AA	AB	AA	AB	AB	-	AB	AA	AA	AA	AB	AA	AA	-	AB	-	AA	AA	AA	AA	AA	-
S3_16878280	3E	132.513	AA	AA	AA	AA	AA	AA	AB	AB	AB	AA	AB	AA	AB	AA	AA	AA	AA	AA	AA	AB	AA	AB	AB	AA	AB	AA	AB	AA	AB	AB	AA	AB	AA	AA	AA	AB	AA	AA	AB	AB	AA	AA	AA	AA	AA	AA	-
S3_10011376	3E	146.81	AA	AA	AA	AA	AA	AA	AB	AB	AA	AA	AB	AA	AB	AA	AA	AA	AA	AA	AA	AA	AA	AB	AA	AA	AB	AA	AB	-	AB	AB	AB	AA	AA	AA	AB	AA	AA	AA	AA	AB	AA	AA	AA	AB	AA	AA	-
S3_10033835	3E	151.362	AA	AA	AA	AA	AA	AA	AB	AB	AA	AA	AB	AA	AB	AA	AA	AA	AA	AA	AA	AB	AA	AB	AB	AA	AB	AA	AB	AA	AB	AB	AA	AA	AA	AA	-	AA	AA	AA	AA	AB	AB	AA	AA	AB	AA	AA	AA
S3_10111379	3E	155.459	AA	AA	AA	AA	AA	AA	AA	AB	AA	AA	AB	AA	AB	AA	AA	AA	AA	AA	AA	AB	AA	AB	-	AA	AB	AA	AB	AA	AB	AB	AB	AA	AA	AA	-	AA	AA	-	AA	AB	AB	AA	AA	AB	AA	AA	-
S3_10073929	3E	158.589	AA	AA	AA	AA	AA	AA	AA	AB	AA	AA	AB	AA	AB	AA	AA	AA	AA	AA	AA	AB	-	AA	AB	AA	AB	AA	AB	AA	AB	AA	AB	-	AA	AA	AB	AA	AA	AA	AA	AB	AB	-	AA	AB	AA	-	-
S3_64222330	3E	175.269	AA	AA	AA	AA	AA	AA	AB	AB	AA	AA	AB	AA	AA	AA	AA	AA	AA	AA	AA	AA	AA	AB	AA	AB	AA	AA	AB	AA	AB	AB	AB	AA	AA	AA	AA	AA	AA	AA	AB	AB	AB	-	AA	AB	AA	AA	-
S3_55110379	3E	190.271	-	AA	AA	AA	AA	AA	AA	AA	AA	-	AA	AA	AA	AA	AA	AA	AA	AA	AA	AA	AA	AA	AA	AA	AA	AA	AA	AA	AA	-	AB	-	AA	AA	AA	AA	AA	-	AA	AA	AA	AA	AA	AB	AA	-	-
S3_55559091	3E	194.125	AA	AA	AA	AA	AA	AA	AA	AA	AA	AA	AA	AA	AA	AA	AA	AA	AA	AA	AA	AB	AA	AA	AA	AA	AA	AA	AA	AA	AA	AB	-	-	AA	AA	AA	AA	AA	AA	AA	AB	AB	AA	AA	AA	AA	AA	AA
S3_5416047	3E	197.53	AA	AA	AA	AA	AA	AA	AA	AA	AA	AA	AA	AA	AA	AA	AA	AA	AA	AA	AA	AB	AA	AA	AA	AA	AA	AA	AA	AA	AA	AB	AA	-	AA	AA	-	AB	AA	AA	AA	-	AB	-	AA	AB	AA	AA	-
S3_9647975	3E	199.862	AA	AA	AA	AA	AA	AA	AA	AA	AA	AA	AA	AA	AA	AA	AA	AA	AA	AA	AA	AB	-	AA	AA	AA	AA	AA	AA	AA	AA	AB	AA	AA	AA	AA	AA	AA	AA	AA	AA	AB	AB	AA	AA	AB	-	AA	-
S3_59743949	3E	205.656	AA	AA	-	AA	AA	AA	AA	AA	AA	AA	AA	AA	AA	AA	AA	-	AA	AA	AA	AA	AA	AA	AA	AA	AA	AA	AA	AA	AA	AB	-	AB	AA	AA	AA	AA	AA	-	AA	AB	AB	AA	AA	AB	AA	AA	-
S3_4067114~S3_4542414	3E	210.433	AA	AA	AA	AA	AA	AA	AA	AA	AA	AA	AA	AA	AA	AA	AA	AA	AA	AA	AA	AA	-	AA	AA	AA	AA	AA	AA	AA	AA	AA	AB	AB	AA	AA	AA	-	AA	AA	AA	AB	AA	AA	AA	AA	AA	-	-
S3_2766900	3E	224.952	-	AA	AA	AA	AA	AA	AA	AA	AA	AB	AA	AA	AA	AA	AA	AA	AB	AA	AA	AA	AA	AA	AA	AA	AA	AA	AB	AA	AA	AA	AB	AA	AB	AA	-	AA	AA	-	AA	-	AA	AB	AB	AA	AA	AA	-
S4_214220	4A	0	AB	AA	AA	AA	AA	AB	AB	AB	AB	AB	AB	AB	AB	AB	AB	AB	AB	AA	AB	AB	AA	AB	AB	AB	AB	AB	AB	AA	AB	AB	AB	AB	AA	AB	AB	AB	-	AB	AB	AB	AA	-	-	AB	AB	-	-
S4_805881~S4_806010	4A	8.10402	AB	AB	AA	AA	AA	AB	AB	AB	AB	AB	AB	AB	AB	AB	AB	AB	AB	AA	AB	AB	AB	AB	AB	AB	AB	AB	AB	AB	AB	AB	AB	AB	AA	AB	AB	AB	AB	AB	AB	AB	AB	-	AB	AB	AB	AA	-
S4_863757	4A	13.7491	AB	AB	AA	AA	AA	AB	AB	AB	AB	AB	AB	AB	AB	AB	AB	AB	AB	AA	AB	AB	AB	AB	AB	AB	-	AB	AB	AB	AB	AB	AB	AB	AA	AA	AB	AB	AB	AB	AB	AB	AB	AA	AB	AB	AB	AA	-
S4_2024341	4A	19.137	AB	AB	AA	AA	AA	AB	AB	AB	AB	AB	AB	AB	AB	AB	AB	AB	AB	AA	AB	AB	AB	AB	AB	AB	AB	AB	AB	AB	AB	AB	AB	AB	AA	AB	AB	AB	AB	AB	AB	AB	AB	AA	AB	AB	AA	AA	-
S4_2245750	4A	27.8411	AA	AB	AA	AA	AA	AA	AB	AB	AB	AB	AB	AB	AB	AB	AB	AB	AB	AA	AB	AB	AA	AB	AB	AB	AB	AB	-	AA	AB	AB	AB	AB	AA	AA	AB	AB	AB	AB	AB	AB	AB	AA	AB	AB	AA	AA	-
S4_4098742	4A	45.0492	AA	AB	AB	AA	AA	AB	AB	AB	AB	AB	AB	AB	AB	AB	AB	AB	AB	AA	AB	AB	-	AB	AB	AB	-	AB	AB	AB	AB	AB	AB	AB	AB	AB	-	AB	AB	AB	AB	AB	AB	AB	-	AB	-	AB	-
S4_4308416	4A	52.835	AA	AB	AB	AA	AA	AB	AB	AB	AB	AB	AB	AA	AB	AA	AB	AB	AB	AA	AB	AB	AB	AB	AB	AB	AB	AB	AB	AB	AB	AB	AB	AB	AB	AB	-	AB	AB	AA	AB	AB	AB	AB	-	AB	AA	AA	-
S4_4321566	4A	60.278	AB	AB	AB	AA	AA	AB	AB	AB	AB	AB	AB	AB	AB	AB	AB	AB	AB	AA	AB	AB	AB	AB	-	AB	AB	AB	AB	AB	AB	AB	AB	AB	AB	AB	-	AB	AB	AA	AB	AB	AB	-	AB	AB	AB	AA	-
S4_4555155	4A	66.5974	AB	AB	AB	AA	AA	AB	AB	AB	AB	AB	AB	AB	AB	AB	AB	AB	AB	AA	AB	AB	AB	AB	AB	AB	AB	AB	AB	AB	AB	AB	AB	AB	AB	AB	AB	AB	-	AA	AB	AB	AB	AB	AA	AB	AB	AA	AA
S4_5066063	4A	76.4509	AB	AB	AB	AA	AA	AB	AB	AB	AB	AB	AB	AB	AB	AB	AB	AB	AB	AA	AB	AB	AB	AB	AB	AB	AB	AB	AA	AB	AB	AB	AB	AB	AB	AB	AB	AB	AB	AA	AB	AB	AB	AB	AA	AB	AB	AA	-
S4_4271211	4A	85.2559	-	AB	AB	-	AA	AB	AB	AB	AB	AB	AB	AB	AB	AB	AB	AB	AB	AA	AB	AB	-	AB	AB	AB	AB	-	AB	AA	-	AB	AB	AB	AB	AB	AB	AB	AB	AB	AB	AB	AB	-	AB	AB	AB	-	-
S4_34245489	4A	104.97	AB	AB	AB	-	AB	AB	AB	AB	AB	AB	AB	AB	AB	AB	AB	AA	AB	-	AB	AA	AA	AB	AB	AB	AB	AB	AB	AB	AB	AB	AB	AA	AB	-	AB	AB	AB	AA	AB	AB	AB	AB	AB	AB	AB	AB	-
S4_32653887	4A	120.948	AB	AB	AB	AA	AB	AB	AB	AB	AB	AB	AB	AB	-	AB	AB	-	AB	AB	AB	AB	AB	AB	AB	-	AB	AB	AB	AB	AB	AB	AA	AB	AB	AB	AB	AB	AB	AB	AB	AB	-	AB	AB	AB	AA	-	AB
S4_45556066	4A	135.979	AB	AB	AB	AB	AB	AB	AA	AB	AB	AB	AB	AB	AB	AB	AB	AB	-	AB	AB	AB	AB	AB	AA	AB	AB	AB	AB	AB	AA	AB	AA	-	AB	AB	AB	AB	AB	AB	AB	-	AB	AB	AB	AB	-	AB	AB
S4_65720396	4A	148.724	AB	AB	AB	AB	AB	AB	AB	AB	AB	AB	AB	AB	AB	AB	AB	AB	AB	AB	AB	AB	-	AB	AB	AB	AB	AB	-	AA	AB	AB	-	-	AB	AA	AA	AB	AB	-	AB	AA	AA	AB	AB	AB	AB	AB	-
S4_55529640	4B	0	AB	AB	AB	AB	AA	-	AA	AA	AA	AB	AA	AB	AA	AA	AB	-	AB	AA	-	AA	AB	AA	AA	AA	AA	AA	AA	-	AA	AB	AB	AB	AA	AB	AB	AB	AA	-	-	AB	AB	AB	AA	AB	AB	AB	-
S4_53357528	4B	2.37747	AB	AB	AB	AB	AA	AB	AA	AA	AA	AB	AA	AB	AA	AB	AB	AB	AB	AA	AB	AB	AB	AA	AA	AA	AA	AA	AA	AB	AA	AB	AB	AB	AA	AB	AB	AB	AA	AB	AA	AB	AB	AB	AA	AB	AB	AB	AB
S4_46095359~S4_47802139	4B	19.245	AB	AA	AB	AB	AA	AB	AB	AB	AB	AB	AA	AB	AB	AB	AB	AB	-	AA	AB	AA	AB	AA	AA	AA	AA	AA	AA	AB	AB	AB	-	-	AA	AB	-	AB	AA	AB	AB	AB	AB	AB	AA	AB	AB	AB	-
S4_13332472	4B	19.245	AB	AA	AB	AB	AA	AB	AB	AB	AB	AB	AA	AB	AB	AB	AB	AB	AB	AA	AA	AA	AB	AA	AA	AA	AA	AA	AA	AB	AB	AB	AB	-	AA	-	AB	AB	AA	AB	AB	AB	AB	-	AA	-	AB	AB	AA
S4_42960669	4B	29.0181	-	AA	AB	AB	AA	AB	AB	AB	AB	-	AA	AB	-	AB	AB	-	-	AA	AA	AA	AB	AA	AB	AA	AA	AA	AA	AB	AB	AB	-	-	AA	AB	AB	AB	AA	AB	AB	AA	AA	AB	AA	AA	AB	AB	-
S4_14956507~S4_20161018	4B	29.0181	AB	AA	AB	AB	AA	AB	AB	AB	AB	AB	AA	AB	AB	AB	AB	AB	AB	AA	AB	AA	AB	AA	AB	AA	AA	AA	AA	AB	AB	AB	AB	-	AA	-	-	AB	AA	AB	AB	AA	AA	AB	AA	AA	AB	AB	AA
S4_40570512	4B	39.0538	AB	AA	AB	AB	AA	AB	AB	AB	AB	AB	AA	AB	AB	-	AB	AB	AB	AA	AB	AA	AB	AA	AB	AA	AA	AA	AA	AB	AB	AB	AB	AB	AA	AB	AB	AB	AA	AB	AB	AB	AB	AB	AA	AB	AB	AB	AA
S4_8893237	4B	49.7776	-	AA	AB	AB	AA	AB	AB	AB	AB	AB	AB	AB	AB	AB	AB	AB	AB	AA	AB	AB	AB	AA	AB	AA	AA	AA	AB	AB	AB	AB	AB	AB	AA	AB	AB	AB	AA	-	AB	AB	AB	AB	AA	AB	AB	AA	-
S4_10117077	4B	59.6336	AB	AA	AB	AB	AA	AB	AA	AA	AB	AB	AB	AB	-	AB	AA	-	AB	AA	AB	AB	AB	AA	AA	AA	AA	AA	AA	AB	AA	AB	AA	AB	AA	AB	-	AB	AA	AB	AB	AB	AB	AB	AA	AB	AB	-	-
S4_53529686	4B	73.1514	AB	AB	AB	AB	AA	AB	AA	AA	AB	AB	AA	AB	AB	AB	AB	AB	AB	AA	AB	AB	AB	AB	AA	AB	AA	AA	AA	AB	AA	AB	AB	AB	AA	AB	AB	AB	AA	AB	AB	AB	AB	-	AA	AB	AA	AB	AB
S4_53419257	4B	78.0164	AB	AB	AB	AB	AA	AB	AA	AA	AB	AA	AA	AA	AB	AB	AB	AB	AB	AA	AB	AB	AB	AB	AA	AB	AA	AA	AA	AB	AA	AB	AB	AB	AA	AB	AB	AB	AA	AB	AB	AB	AB	-	AA	AB	AB	AB	-
S4_53666207	4B	84.2653	AB	AB	AB	AB	AA	AB	AA	AA	AB	AB	AA	AB	AB	AB	AB	AB	AB	AA	AB	AB	AB	AB	AA	AB	AA	AA	AA	AB	AA	AB	AB	-	AA	AB	AB	AB	AA	AB	AB	AB	AB	AB	AA	AB	AB	AB	AA
S4_55420204	4B	90.6188	AB	AB	AB	AB	AA	AB	AA	AA	AB	AB	AA	AB	AB	AB	AB	AB	AB	AA	AB	AB	AB	AB	AA	AB	AA	AA	AA	AB	AA	AB	AB	AB	AB	AB	AB	-	AB	AB	AB	AB	AB	AB	AB	AB	AB	AB	-
S4_50729469	4B	93.6228	AB	AB	AB	AB	AA	AB	-	AA	AB	AB	AA	AB	AB	AB	AB	AB	AB	AA	AB	AA	AB	AA	AA	AA	AA	AA	AA	AA	AA	AB	AB	AA	AB	AB	AB	AB	AB	AB	AB	-	-	AB	AB	AB	AB	AB	-
S4_55435164	4B	96.2368	AB	AB	AB	AB	AA	AB	AA	AA	AB	-	AA	AB	AB	AB	AB	AB	AB	AA	AB	AA	-	AB	AA	AB	AA	-	AA	AB	AA	AB	AB	-	AB	AB	AB	AB	AB	AB	-	AB	AB	AB	AB	AB	AB	AB	-
S4_52452869	4B	101.661	AB	AB	AB	AB	AA	AB	AA	AA	AB	AB	AA	AB	AB	AB	AB	-	AB	AA	AB	AA	AB	AB	AA	AB	AA	AA	AA	AB	AA	AB	AB	AA	AB	AB	AB	AB	-	AB	AB	-	AB	AB	AB	AB	AB	AB	-
S4_52620467	4B	104.866	AB	AB	AB	AA	AA	AB	AA	AA	AA	AB	AA	AB	AA	AB	AB	AB	AB	-	AB	AA	AB	AB	AA	AB	AA	AA	AA	-	-	AB	AB	AB	-	AA	-	AB	AB	-	AB	AB	-	-	AB	AB	AB	AB	-
S4_55892669	4B	115.748	AB	AB	AB	AB	AA	AB	AB	AA	-	AB	AA	AB	AB	AB	AA	-	AB	AA	AB	AA	AB	AB	AA	AB	AA	AA	AA	AB	AA	AB	AB	AB	AB	AB	AB	AB	AB	AB	AB	AB	AB	AA	AB	AB	AB	AB	AB
S4_56292024~S4_56292426	4B	117.747	AB	AB	AB	AB	AA	AB	AB	AA	AB	AB	AA	-	AB	AB	AA	-	AB	AA	AB	AB	AB	AB	AA	AB	AA	AA	AA	AB	AA	AB	AB	AB	AB	AB	AA	AB	AB	AB	AA	AB	AB	-	AB	AB	AB	-	AB
S4_57391596	4B	121.806	AB	AB	AB	AB	AA	AB	AB	AA	AB	AB	AA	AB	AB	AB	AA	AB	AA	AA	AB	AB	AB	AB	AA	AB	AA	AA	AA	AB	AA	AB	AB	AB	AB	AB	AB	AB	AB	AB	AB	AB	AB	AA	AB	AB	AB	AB	AB
S4_58586683	4B	125.649	AB	AB	AB	AB	AB	AB	AB	AA	AB	AB	AA	AB	AB	AB	AA	AB	AA	AA	AB	AB	AB	AB	AA	AB	AA	AA	AA	AB	AA	AB	AB	AB	AB	AB	AB	AB	AB	AA	AB	AB	AA	AA	AB	AB	-	AB	-
S4_58321183	4B	133.814	AB	AB	AA	AB	AB	AB	AB	AA	AB	AB	AA	AA	AB	AB	AA	AB	AA	AA	AB	AA	AB	AB	AA	AB	AA	AA	AA	AB	AA	AB	AB	-	AB	AA	AB	AB	AB	AB	AB	AB	AA	AA	AB	AB	AB	AB	-
S4_58910354	4B	142.71	AB	AB	AB	AB	AB	AB	AB	AA	AB	AA	AA	AB	AB	-	AA	AA	AA	AA	AB	AA	AB	AB	AA	AB	-	AA	AA	AB	AA	AB	AB	AA	AB	AA	AA	AB	-	AB	AB	AB	AB	AA	AB	AB	AB	AB	-
S4_59914449	4B	153.681	AB	-	AB	AB	-	AB	AB	AA	AB	AB	AA	AB	AB	AB	AA	AB	AA	AA	AB	AA	AB	AB	AA	AB	AA	AB	AA	AB	AA	AB	AB	AB	AB	AB	AB	AB	AB	AB	AB	AB	AB	AA	AB	AB	AB	AB	AA
S4_61222252	4B	159.059	AB	AB	AB	AB	AB	AB	AB	AA	AB	AB	AA	AB	AB	AB	AA	AB	AA	AA	AB	AA	AB	AB	AA	AB	AA	AB	AA	AB	AA	AA	AB	AB	AB	AB	AB	AB	AB	AB	AB	AB	AA	AA	AB	AB	AB	AB	AB
S4_61185460	4B	160.047	AB	AB	AB	AB	AB	AB	-	AA	AB	AB	AA	AB	AB	AB	AA	AB	AA	AA	AB	AA	AB	AB	AA	AB	AA	AB	AA	AB	AA	AA	AB	AB	AB	AB	AB	AB	AB	AB	-	AB	AA	-	AB	AB	AB	AB	-
S4_61174282	4B	161.845	AB	AB	AB	AB	AB	AB	AB	AA	AB	AB	AA	AB	AB	AB	AA	AB	AA	AA	AB	AA	AB	AB	AA	AB	AA	AB	AA	AB	AA	AA	AB	AB	AB	AB	AB	AB	AB	AB	AB	AB	AA	-	AB	AB	AB	AB	AB
S4_61115744	4B	169.9	-	-	AB	AB	AB	AB	-	AA	AB	AB	AA	-	AB	-	AA	-	AA	AA	AB	AA	-	AB	AA	AB	AA	AB	AA	AB	-	AA	AB	-	AB	AB	AB	AB	AB	-	AB	AB	AA	-	AA	-	AB	-	AB
S4_59149048	4B	186.094	AA	-	AB	AB	AB	AB	AB	AA	AB	AB	AA	AB	AB	AB	AA	AB	AA	AA	AB	AA	AB	AB	AA	AB	AA	AB	AA	AB	AA	AB	AB	AB	AB	AB	AA	AA	AB	-	AB	AB	AB	AA	AB	AB	AB	AB	AB
S4_60169823~S4_60405232	4B	199.46	AA	AB	AB	AB	AB	AB	AB	AA	AB	AB	AA	AB	AB	AB	AA	AB	AA	AA	AB	AA	AB	AB	AA	AB	AA	AB	AA	AB	AA	AB	AB	AB	AB	AB	AB	AB	AB	AB	AB	AB	AB	AA	AB	AB	AB	AB	AB
S4_58874777~S4_58898267	4B	204.276	-	AB	AB	AB	AB	AB	AB	AA	AB	AB	AA	AB	AB	AB	AA	AB	AA	AA	AB	AA	AB	AB	AA	AB	AA	AA	AA	AB	AA	-	AB	AB	AB	AB	AB	AB	AB	AB	AA	AB	AB	AA	AB	AB	AB	AB	-
S4_57563981	4B	210.069	AB	AB	AB	AB	AA	AB	AB	AA	AB	AB	AA	AB	AB	AB	AA	-	AA	AA	-	-	AA	AB	AA	AB	AA	AA	AA	AB	AA	AB	-	AB	AB	-	AB	AB	AB	AB	AB	AB	AB	AA	AA	AB	AB	AB	AB
S4_58471090	4B	217.479	AB	AB	AB	AB	AB	AB	-	AA	AB	AB	AA	AB	AB	AB	AA	AB	AA	AA	AB	AA	AB	AB	AA	AB	AA	AA	AA	AB	AA	AA	-	AB	AB	AB	AB	AB	AB	AB	AA	AB	AA	-	AB	AB	AB	-	-
S4_61407366	4B	228.009	AB	AB	-	AB	AB	AB	AB	AA	AB	AB	AA	-	AB	AB	AA	AA	AA	AA	AB	AA	AB	AB	AA	-	AA	AB	AA	AB	AA	AA	AB	AB	AB	AA	-	AB	AB	AB	AB	AB	AA	AA	AB	AB	AB	-	-
S4_62960068	4B	240.348	AB	AB	AB	AA	AB	AB	AB	AA	AB	AA	AA	AB	AB	AB	AA	AA	AB	AA	AB	AA	AB	AB	AA	AB	AA	AB	AB	AB	AA	AA	AB	AB	AB	AB	AB	AB	AB	AB	AB	AB	AA	AA	AB	AB	AA	AA	AB
S4_63093608	4B	250.321	AB	AB	AB	AB	AB	AB	AB	AA	AB	-	AA	-	AB	AB	AA	AB	AB	AA	AB	AA	AB	AB	AA	AB	AA	AB	AB	AB	-	AA	AA	-	AB	AA	AB	AB	AB	AB	AB	AA	AA	-	AB	-	-	AB	AB
S4_63936049~S4_64139457~S4_64423184~S4_64434265	4B	254.673	AB	AB	-	-	AB	AB	AB	AA	AB	AA	AA	-	-	AB	AA	AB	AB	AA	AB	AA	-	AB	AA	AB	AA	AB	AB	AB	AA	AA	AA	AA	AB	AB	AB	AB	AB	AB	AB	AA	AA	AA	AB	AA	AA	AB	AB
S4_64876657	4B	259.641	AB	-	AB	AB	-	AB	AB	AA	AB	AA	AA	AB	AB	AB	AA	AB	AB	AA	AB	AA	AB	AB	AA	AB	AA	AB	AB	AB	AA	AA	AA	AA	AB	AB	AB	-	AB	AB	AB	AA	AA	AB	AB	AA	AA	AB	AB
S4_64899883	4B	259.641	-	AB	AB	AB	AB	AB	AB	AA	AB	AA	AA	AB	-	-	AA	AB	AB	AA	AB	AA	AB	AB	AA	AB	AA	AB	AB	AB	AA	-	AA	AA	AB	AB	AB	AB	-	AB	AB	-	-	AB	AB	-	-	AB	-
S4_67721136	4B	277.253	-	AB	AB	AB	-	AB	AB	AA	AA	AB	AA	AB	AB	AB	AB	AB	AB	AB	AB	AA	AB	AB	AA	AB	AA	AB	AB	AB	AA	AA	AA	AA	AB	AB	AB	AA	AB	AB	AB	AA	AA	AB	AB	AA	AB	AB	AB
S4_67233964	4B	285.201	AB	AB	AB	AB	AB	AB	AB	AA	AA	AB	AA	AB	AB	AB	AB	AB	AB	AB	AB	AA	AB	AB	AA	AB	AA	AB	AB	AB	AA	AA	AA	AA	AB	AB	AB	AA	AB	-	AB	AA	AA	AB	AB	AA	-	AB	AB
S4_67177196	4B	289.873	AB	AB	AB	AB	AB	AB	AB	AA	AA	AB	AA	AB	AB	AB	AB	AB	AB	AB	AB	AA	AB	AB	AA	AB	AA	AB	AB	AB	AA	AA	AA	AA	AB	AB	AB	AA	AB	AB	AB	AA	AA	AB	AB	AA	AB	AB	AB
S4_56564366	4C	0	AB	AB	AB	AA	AA	AA	AA	AA	AA	AA	AA	AB	AA	AA	AA	AB	AA	AA	AB	AA	AB	AA	AA	AA	AA	AA	AA	AB	AA	AA	AB	AB	AA	AB	-	AA	AA	AB	-	AB	AA	-	AA	AB	-	AA	-
S4_56901024	4C	4.87211	-	AB	AB	-	AA	AA	AA	AA	AA	-	AA	AB	AA	-	AA	AB	AA	AA	AB	AB	-	AA	AA	AA	AA	-	AA	AB	-	AB	AB	AB	-	AB	AA	AB	AA	AB	AA	AB	AB	AA	AA	AB	AA	AA	AA
S4_59931550	4C	12.9685	AB	AB	AB	AA	AA	AA	AA	AA	AA	AA	AA	AB	AA	AA	AA	AB	AA	AA	AB	AA	-	AA	AA	AA	AA	AA	AA	AB	AA	AB	AB	AB	-	-	AB	AB	AA	AB	AA	AB	AB	AA	AA	AB	AA	AA	-
S4_17481905	4C	46.0778	AB	AA	AA	AA	AA	AA	AA	AA	AB	AB	AA	AA	AB	AA	AB	AA	AA	AA	AB	AA	-	AA	AA	AA	AA	AA	AA	AA	AA	AB	AB	AB	AA	AA	AB	AB	AA	-	AB	AB	AB	AA	AA	AB	AA	AA	AA
S4_20736365	4C	52.3598	AB	AA	AA	AA	AA	AA	AA	AA	AB	AA	AA	AA	AA	AA	AB	AA	AA	AA	AB	AA	AA	AA	AA	AA	AA	AA	AA	AA	AA	AB	AB	-	AA	AA	AB	AB	AA	AB	-	AA	AA	-	AA	AA	AA	AA	-
S4_11348327	4C	54.8896	AB	AA	AA	AA	AA	AA	AA	AA	AB	AB	AA	AA	-	AA	AA	AA	AA	AA	AB	AA	AA	AA	AA	AA	AA	AA	AA	AA	AA	AB	AB	-	AA	AA	AB	AB	AA	AB	AB	AA	AA	AA	AA	AA	AA	AA	-
S4_64787660	4C	80.3933	AB	AB	AA	AA	AA	AA	-	AA	AA	AA	AA	AA	AA	AA	AA	AB	AB	AA	AA	AA	-	AA	AA	AA	AA	AA	AA	AA	-	-	AA	-	AA	AA	AB	AB	AB	AB	-	AA	AA	-	AB	AA	-	-	-
S4_63786468	4C	96.8585	-	AB	-	-	AB	AB	-	AA	AA	-	AA	-	-	AB	AA	AB	AB	AA	AB	AA	-	AA	AA	AA	AA	-	AA	AB	-	-	AA	-	AB	AA	AB	AB	AB	AB	-	AA	AA	-	AB	-	AA	AA	-
S4_63725988~S4_63772961	4C	101.023	AB	AB	AA	AA	AB	AB	AA	AA	AA	AA	AA	AA	AA	AB	AA	AB	AB	AA	AB	AA	AA	AA	-	AA	AA	AA	AA	AB	AA	AA	AA	AA	AB	AA	AB	AB	AB	AB	AA	AA	AA	AA	AB	AA	AA	AB	AB
S4_64787956	4C	111.406	AB	AB	AA	AA	AA	AA	AA	AA	AA	AA	AA	AA	AA	AA	AA	AB	AB	AA	AB	AA	AA	AA	AA	AA	AA	AA	AA	AA	AA	AA	AA	AA	AB	AA	AB	AB	AB	AB	AA	AA	AA	-	AB	AA	AA	-	-
S4_62765750	4C	115.462	AB	AB	AA	AA	AA	AA	AA	AA	AA	AA	AA	AA	AA	AA	AA	AB	AB	AA	AB	AA	AA	AA	AA	AA	AA	AA	AA	AA	AA	AA	AA	-	AB	AA	AB	AB	AA	AB	AA	AA	AA	-	AB	AA	AA	AA	-
S4_65038519	4C	123.655	AB	AB	AA	AA	AA	AA	AA	AA	AA	AA	AA	AA	AA	AA	AA	AA	AB	AA	AB	AA	AA	AA	AA	AA	AA	AA	-	AA	AA	AA	AA	AA	AB	AA	AB	AA	AB	AB	AA	AA	AA	AB	AB	AA	AA	AA	-
S4_60791173	4C	138.709	AA	AB	AA	AA	AA	AA	AB	AA	AA	AB	AA	AA	AA	AA	AA	AA	AA	AA	AB	AA	AA	AA	AA	AA	AA	AA	AA	AA	AA	AA	AA	AA	AB	AA	-	AA	AB	-	AA	AA	AA	AA	AB	AA	AA	AA	AA
S4_3328895	4D	0	-	AA	AA	AA	AA	AA	AB	AB	AA	AA	AA	AA	AB	AA	AA	AA	AA	AA	AA	AA	AA	AA	AA	AB	AA	-	AB	AA	AB	AA	-	-	AA	AA	AA	-	AA	AA	AA	AA	AA	-	AA	-	AA	-	-
S4_3167797	4D	9.44019	AB	AA	AA	AA	AA	AA	AB	AB	AA	AA	AA	AA	AB	AA	AA	AA	AA	AA	AA	AB	AA	AA	AA	AB	AA	AA	-	AA	AA	AA	AA	AB	AA	AA	AA	AB	AA	AA	AA	AB	AB	-	AA	AB	AA	AA	AA
S4_13332617~S4_13601836~S4_16621183	4D	25.7652	AB	AA	AA	AA	AA	AA	AA	AA	AA	AA	AA	AA	AA	AA	AA	AA	AA	AA	AA	AA	AA	AA	AA	AA	AA	AA	AA	AA	AA	AB	AB	AB	AA	AA	AB	AB	AA	AA	AA	AB	AB	AA	AA	AB	AA	AA	-
S4_12584425	4D	26.7294	AB	AA	AA	AA	AA	AA	AA	AA	AA	AA	AA	AA	AA	AA	AA	AA	AA	AA	AA	AB	AA	AA	AA	AA	AA	AA	AA	AA	AA	AB	AB	AB	AA	AA	AB	AB	AA	-	AA	AB	AB	AA	AA	AB	AA	AA	-
S4_54079594	4D	31.5032	AB	AA	AA	AA	AA	AA	AA	AA	AA	AA	AA	AA	AA	AA	AA	AA	AA	AA	AA	AA	AA	AA	AA	AA	AA	AA	AA	AA	AA	AB	AA	AB	AA	AA	AA	AB	AA	AA	AA	AB	AB	AA	AA	AB	AA	AA	AA
S4_8741878	4D	39.5335	AA	AA	AA	AA	AA	AA	AA	AA	AA	-	AA	AA	AA	AA	AA	AA	AA	AA	AA	AB	AA	AA	AA	AA	AA	-	AA	AA	AA	AA	AA	AB	AA	AA	AB	AA	AA	-	AA	AB	AB	-	AA	AB	-	-	-
S4_65522654~S4_65814835	4D	42.5729	-	AA	AA	AA	AA	AA	AA	AA	AA	AA	AA	AA	AA	AA	AA	AA	AA	AA	AA	AA	AA	AA	AA	AA	AA	AA	AA	AA	AA	AB	AA	AB	AA	AA	-	-	AA	AA	AA	AB	AA	AA	AA	AA	AA	AA	-
S4_62367065	4D	52.8522	AA	AA	AA	AA	AB	AB	AA	AA	AA	AA	AA	AA	AA	AA	AA	AA	AA	AA	AA	AA	AA	AA	AA	AA	AA	AA	AA	AB	AA	AA	AA	AA	AA	AA	AB	AB	AA	AA	AA	AA	AA	AA	AA	AA	AB	AB	-
S4_16899809	4D	76.9947	AA	AA	AA	AA	AA	AA	AA	AB	AB	AA	AB	AA	AB	AA	AA	AA	AA	AA	AA	AA	AA	AA	AA	AA	AB	AB	AA	AA	AA	AA	AA	AB	AA	AA	AA	AA	AA	AA	-	AB	AA	AA	AA	AA	AA	AA	AA
S4_52370344	4D	92.8005	AA	AA	AA	AA	AA	AA	AA	AB	AB	AA	AB	AA	AB	AA	AA	AA	AA	AA	AA	AB	AA	AB	AB	AB	AB	AB	AB	AA	AB	AA	AB	-	AA	AA	AB	AA	AA	AA	AB	AB	AB	AA	AA	AA	AA	AA	-
S4_12861174	4D	94.52	-	AA	AA	AA	AA	AA	AA	AB	AB	AA	AB	AA	AB	AA	AA	AA	AA	AA	AA	-	-	AB	AB	AB	AB	AB	AB	AA	AB	-	-	-	AA	AA	AB	-	AA	-	AB	AA	-	AA	AA	AA	-	-	-
S4_1398138	4D	107.437	AA	AA	AA	AA	AA	AA	AB	AA	AB	AA	AB	AA	AB	AA	AA	AA	AA	AA	AA	AA	AA	AB	AB	AB	AB	AB	AA	AA	AB	AA	AA	-	AA	AA	AA	AA	AA	AA	AB	AA	AA	AA	AA	AA	-	AA	-
S4_3371725	4D	111.861	AA	AA	AA	AA	AA	-	AB	AB	AB	-	AA	AA	AB	AA	-	-	AA	AA	-	-	AA	AB	-	AB	-	AB	AA	-	AB	-	AA	AA	AA	AA	AB	AA	AA	AA	AB	AA	AA	AA	AA	AA	AA	AA	AA
S4_53405669	4D	119.587	AA	AA	AA	AA	AA	AA	AA	AA	AB	AA	AA	AA	AB	AA	AA	AA	AA	AA	AA	AA	-	AB	AA	AB	AA	AA	AA	AA	AA	AA	AA	-	AA	AA	-	-	AA	AA	AB	AA	AA	-	AA	AA	-	AA	-
S4_53104572~S4_53197812	4D	126.491	AB	AA	AA	AA	AA	AA	AA	AA	AB	AA	AA	AA	AB	AA	AA	AA	AA	AA	AA	AA	AA	AB	AA	AB	AA	AA	AA	AA	AA	AA	AA	AA	AA	AA	AB	AB	AA	AA	AB	AA	AA	AA	AA	AA	AA	AA	-
S4_58977324	4D	129.785	-	AA	AA	AA	AA	AA	AB	AA	AB	AA	AA	AA	AB	AA	AA	AA	AA	AA	AA	AA	-	AB	AA	AB	AA	AA	AA	AA	-	AA	AA	-	AA	AA	AB	AB	AA	-	AB	AA	AA	-	AA	-	AA	-	-
S4_58889406	4D	132.368	-	-	AA	AA	AA	AA	AB	AA	AB	-	AA	-	AB	AA	AA	AA	AA	AA	-	-	-	AB	AA	AB	AA	AA	AA	-	-	AA	-	-	-	AA	AB	-	AA	-	AB	-	-	-	AA	-	AA	-	-
S4_53065935	4D	136.427	AB	AA	AA	AA	AA	AA	AA	AA	AB	AA	AA	AA	AB	AA	AA	AA	AA	AA	AA	AA	AA	AB	AA	AB	AA	AA	AA	AA	AA	AA	AA	AA	AA	AA	AB	AB	AA	AA	-	AA	AA	AA	AA	AA	AA	AA	-
S4_3382927	4D	150.327	AA	AA	AA	AA	AA	AA	AA	AB	AB	AA	-	AA	-	AA	AA	AA	AA	AA	AA	AA	AA	-	-	AB	AB	AA	AB	AA	AA	AA	AA	-	AA	AA	-	AA	AA	AA	-	AA	-	AA	AA	AA	AA	AA	-
S4_3383121	4D	150.327	AA	AA	AA	AA	AA	AA	AA	AB	AB	AA	-	AA	-	AA	AA	AA	AA	AA	AA	AA	AA	-	AA	AB	AB	AA	AB	AA	AA	AA	AA	AA	AA	AA	AB	AA	AA	AA	-	AA	AA	AA	AA	AA	AA	AA	AA
S4_4826988	4D	158.015	-	AA	AA	AA	AA	AA	-	AB	AB	AA	AB	AA	AB	AA	AA	AA	AA	AA	AA	AA	AA	AB	-	AB	AB	AB	AA	AA	AB	-	AA	AA	AA	AA	AB	AB	AA	AA	AB	AA	AA	-	AA	AA	-	-	-
S4_61117008	4D	171.628	AB	AA	AA	AA	AA	AA	AA	AA	AA	AA	AA	AA	AA	AA	AA	AA	AA	AA	AA	AA	AA	AA	AA	AA	AA	AA	AA	AA	AA	AA	AA	AA	AA	AA	AB	AB	AA	AA	AA	AA	AA	AA	AA	AA	AA	AA	-
S4_12954386	4D	171.628	AB	AA	AA	AA	AA	AA	AA	AA	AA	AA	AA	AA	AA	AA	AA	AA	AA	AA	AA	AA	AA	AA	AA	AA	AA	AA	AA	AA	AA	-	-	AA	AA	AA	AB	AB	AA	AA	AA	AA	AA	AA	AA	AA	-	AA	-
S4_1313164	4D	178.621	-	AA	AA	AA	AA	AB	-	AA	AA	AA	AA	-	-	-	AA	AA	AA	AA	AA	AA	AB	AA	AA	AA	AA	-	AA	AB	AA	AA	AA	AB	-	AB	AB	AB	AA	AA	AA	AA	AA	AA	AA	AB	AA	AA	AA
S4_1403525	4D	180.238	AA	AA	AA	AA	AA	AB	AA	AA	AA	AA	AA	-	AA	AB	AA	AA	AA	AA	AA	AA	AB	AA	AA	AA	AA	AA	AA	AB	AA	AA	AA	AA	AA	AB	AA	AB	AA	-	AA	AA	AA	AA	AA	AA	AA	AA	-
S4_63012832	4D	192.08	AB	AA	AA	-	AA	AA	AA	AA	AA	AA	AA	AA	AA	AA	AA	AA	AA	AA	AA	AA	AB	AA	AA	AA	AA	AA	AA	-	AA	AA	AA	-	AA	-	AA	AB	AA	AA	AA	AA	AA	AA	AA	AA	AA	AA	AA
S4_66981526	4D	203.581	AB	AA	AA	AA	AA	AA	AA	AA	AA	AA	AA	AA	AA	-	AA	AA	AA	AA	AA	AA	AA	AA	AA	AA	AA	AA	AB	AA	AA	AA	AA	AA	AA	AA	AB	AA	AA	AA	AA	AA	AA	AA	AA	AA	AA	AA	AA
S4_66856106	4D	217.771	AA	AA	AA	AA	AA	AA	AA	AA	AA	AA	AA	AA	AA	AA	AA	AA	AA	AA	AA	AA	AA	AA	AA	AA	AA	AA	AB	AA	AA	AB	AA	AB	AA	AA	AB	AA	AA	AA	AA	AB	AA	AA	AA	AA	AA	AA	-
S4_62800036	4D	231.629	-	AA	AA	AA	AB	AA	-	AA	AA	AA	AA	AB	AA	AB	AA	AA	AA	AA	AA	AA	AA	AA	AA	AA	AA	AA	AA	-	AA	AA	AA	-	AA	-	AB	AA	AA	AA	AA	AA	AA	AA	AA	AA	AA	-	-
S4_65052853	4D	255.356	-	AA	AB	AB	AA	AA	AB	AA	AB	AA	AA	AA	AB	-	AA	AA	AA	AA	AA	AA	AA	AB	AA	AB	AA	-	AB	AB	-	-	AA	-	AA	AB	AB	-	AA	AA	AA	AA	AB	-	AA	-	-	AA	-
S4_62176230	4D	262.829	AA	AA	AB	AB	AB	AB	AB	AA	AB	-	AA	-	AB	AB	AA	AA	AA	AA	AA	AA	AB	AB	AA	AB	AA	AB	AB	AB	AA	AA	-	-	AA	AB	-	AA	AA	-	AB	AB	-	-	AA	AB	-	AB	-
S4_63166387	4D	270.167	AA	AA	AB	AB	AA	AA	AB	AA	AB	AA	AA	AB	AB	AA	AA	AA	AA	AA	AA	AA	AB	AB	AA	AB	AA	AB	AB	AB	AA	AA	AA	AA	AA	AB	AB	AA	AA	AA	AB	AA	AA	AA	AA	AA	AA	-	-
S4_64036600	4D	273.975	-	AA	AA	AB	AA	AA	AB	AA	AB	AA	AA	AB	AB	AA	AA	-	AA	AA	AA	AA	AB	-	AA	AB	AA	AA	AB	AB	AA	-	AA	-	AA	AB	AB	AA	AA	AA	-	AA	AA	AA	AA	AA	AA	-	-
S4_63383933~S4_63384094	4D	285.479	AA	AA	AB	AB	AA	AA	AA	AA	AA	AA	AA	AB	AA	AA	AA	AA	AA	AA	AA	AA	AB	AA	AA	AA	AA	AA	AA	AB	AA	AA	AA	-	AA	AB	AB	AA	AA	-	AA	AA	AA	AA	AA	AA	AA	AA	-
S4_63805259	4D	285.479	AA	AA	AB	AB	AA	AA	AA	AA	AA	AA	AA	-	AA	AA	AA	AA	AA	AA	AA	AA	AB	AA	AA	AA	AA	AA	AA	AB	AA	-	AA	AA	AA	AB	AB	AA	AA	-	AA	AA	AA	-	AA	AA	AA	-	-
S4_58764349	4D	300.369	AA	AA	AB	AA	AA	AA	AA	AA	AA	AA	AA	AB	AA	AA	AA	AA	AA	AA	-	AA	AB	AA	AA	AA	AA	AA	AA	AB	AA	AA	AA	AA	AA	AB	AA	AB	AA	AA	AA	AA	AA	AA	AA	AA	AA	AA	AA
S4_62529365	4D	319.758	AB	AA	AB	AB	AA	AA	AA	AA	AA	AA	AA	AB	AA	AA	AA	AA	AA	AA	AA	AA	AB	AA	AA	AA	AA	AA	AA	AB	AA	AA	AB	AB	AA	AB	AB	AB	AA	AA	AA	AB	AA	AA	AA	AB	AA	AA	-
S4_60689590	4D	327.701	AB	AA	AA	AA	AA	AA	AA	AA	AA	AA	AA	AA	AA	AA	AA	-	AA	AA	AA	AA	AA	AA	-	AA	AA	AA	-	-	AA	AA	AB	AB	AA	-	AB	AB	AA	AA	-	AB	AA	-	AA	AB	AA	AA	-
S5_47764708	5A	0	AB	AB	AB	AB	AB	AB	AB	AB	AB	AB	AB	AB	AB	AB	AB	-	AA	AB	AA	AB	AB	AB	-	AB	AB	AB	AB	AB	AB	AB	AB	-	AB	AB	-	AB	AB	AB	AB	AB	AA	AA	AB	AB	AB	AB	-
S5_35996091	5A	13.0233	AB	AB	AB	AB	AB	AB	AB	AB	AB	AB	AB	AB	AB	AB	-	AB	AB	AB	-	AB	-	AB	AB	AB	AB	AB	AB	-	AB	AB	AB	AB	AB	AB	AB	AB	AB	AB	-	-	AA	AB	AA	AB	AB	AB	-
S5_60011353	5A	31.8275	AB	AB	AA	AB	AB	AB	AB	-	AB	AB	AB	AB	AB	AB	AB	AB	AB	AB	AB	AB	-	AB	AB	AB	AB	AB	AB	AB	AA	AB	AB	AB	AB	AB	AB	AA	AB	AB	AB	AB	AA	AB	AB	AB	AB	AA	AB
S5_60168621	5A	41.6991	AB	AB	AA	AB	AB	AB	AB	AB	AB	AB	AB	-	AB	AB	AB	AB	AB	-	AB	AB	AA	AB	-	AB	AB	AB	AB	AB	AA	AB	AB	AB	AB	AB	AB	AA	AB	AB	AB	AB	AB	-	AB	AB	AB	AB	-
S5_61417202	5A	59.5535	AB	AB	AA	AB	AB	AA	AB	AB	AB	AB	AB	AA	AB	AB	AB	AB	AB	AB	AB	AB	AB	AB	AB	AA	AB	AB	AB	AA	AA	AB	AB	AB	AB	AA	AB	AB	AB	AB	AB	AB	AB	AB	AB	AB	AB	-	AB
S5_48524003	5B	0	AA	AB	AB	AA	AA	AB	AA	AA	AA	AA	AA	AB	AA	AB	AB	AB	AA	AA	AB	AA	AA	AA	AA	AA	AA	AA	AB	AB	AA	AA	AA	AA	AA	AB	AA	AA	AB	AB	AA	AA	AA	AB	AA	AA	AB	AB	AB
S5_48877440	5B	4.2841	AA	AB	AB	AA	AA	AB	AA	AA	AA	AA	AA	AB	AA	-	AB	AB	AA	AA	AB	AA	AA	AA	AA	AA	AA	AA	AB	AB	AA	AA	AA	AA	AA	AB	AA	AA	AB	AB	AA	AA	AA	AB	AA	AA	AB	AB	AB
S5_17202110	5B	4.2841	AA	AB	AB	AA	AA	AB	AA	AA	AA	AA	AA	AB	AA	AB	AB	AB	AA	AA	AB	AA	AA	AA	AA	AA	AA	AA	AB	AB	AA	AA	AA	AA	AA	AB	AA	AA	AB	AB	AA	AA	AA	AB	AA	AA	AB	AB	AB
S5_11146338~S5_13001134	5B	11.7139	AA	AB	AB	AA	AA	AB	AA	-	AA	AA	-	AB	AA	AB	AB	AB	AA	AA	AB	AA	AA	-	AA	AA	AA	AA	AB	-	AA	AA	AA	-	AA	AB	AB	AA	AB	-	AA	AA	-	AB	AA	-	AB	AB	-
S5_49760086	5B	26.2126	AA	AB	AA	AA	AA	AB	AA	AB	AA	AA	AA	AB	AA	AA	-	AA	AA	AA	AA	AB	AA	AB	AA	AA	AA	-	AB	AA	AA	AA	AA	AA	AA	AB	-	AA	AB	-	AA	-	-	-	AA	AB	AB	AB	AB
S5_49634005	5B	32.5272	AA	AB	AA	AA	AA	AB	AA	AB	AA	AA	AB	AB	AA	AB	AB	AA	AA	AA	AB	AB	AA	AB	AA	AA	AA	AA	AA	AA	AA	AA	AB	AA	AA	AB	-	AA	AB	-	AA	AB	AB	AB	AA	AB	AB	-	-
S5_50288587	5B	42.8303	AA	-	AB	AA	AA	AB	AA	AB	AA	AA	AB	AB	AA	-	AB	AB	AA	AA	AB	AB	AA	AB	AA	AA	AA	-	AB	AB	-	AB	AB	-	AA	AB	AB	AA	AB	-	AA	AB	AB	AB	AA	AB	AB	AB	-
S5_43791383	5B	42.8303	AA	AB	AB	AA	AA	AB	AA	AB	AA	AA	AB	AB	AA	AB	AB	AB	AA	AA	AB	AB	AA	AB	AA	AA	AA	AA	AB	AB	AA	AB	AB	AA	AA	AB	AB	AA	AB	AB	AA	AB	AB	AB	AA	AB	AB	AB	AB
S5_45595222~S5_45709039	5B	45.8628	AA	AB	AB	AA	AA	AB	AA	AB	AA	AA	AB	-	AA	AB	AB	AB	AA	AA	AB	AB	AA	AB	AA	AA	AA	AA	AB	AB	AA	-	AA	AB	AA	AB	AB	AA	AB	AB	AA	-	AB	AB	AA	AB	AB	AB	AB
S5_21927593	5B	47.1608	-	AB	AB	AA	AA	AB	AA	AB	AA	AA	AB	AB	AA	AB	AB	AB	AA	AA	AB	AB	-	AB	AA	AA	AA	AA	AB	AB	AA	-	AB	AB	AA	AB	AB	AA	AB	AB	AA	AB	AB	AA	AA	AA	AB	-	-
S5_18755188	5B	47.1608	-	AB	AB	AA	AA	AB	-	AB	AA	-	AB	-	AA	AB	AB	AB	AA	AA	AB	AB	-	-	-	AA	AA	AA	AB	AB	AA	-	-	AB	-	AB	AB	AA	AB	AB	-	AB	AB	AB	AA	-	-	-	-
S5_44133605	5B	48.7312	AA	AB	AB	AA	AA	AB	-	AB	AA	AA	AB	AB	AA	AA	AB	AB	AA	AA	AB	AA	AA	-	AA	AA	AA	AA	AB	AB	AA	AB	AB	-	AA	AB	AB	AA	AB	AB	AA	AA	AB	-	AA	AA	-	-	-
S5_26835417	5B	55.3258	AA	AB	AB	AA	AA	AB	AA	AB	AA	AA	AB	AB	AA	AB	AB	AB	AA	AA	AB	AB	AA	AB	AA	AA	AA	AA	AA	AB	AA	AB	AB	AB	AA	AB	AB	AA	AB	AB	AA	AB	AB	AB	AA	AA	AB	AB	AB
S5_51148296	5B	61.957	AA	AB	AB	AA	AA	AB	AA	AB	AA	AA	AA	AB	AA	AB	AB	AA	AA	AA	AB	AB	AA	AB	AA	AA	AA	AA	AA	AB	AA	AA	AA	AB	AA	AB	AB	AA	AB	-	AA	AB	AB	-	AA	AB	AB	AB	AB
S5_20605365	5B	64.7969	AA	AB	AB	AA	AA	AB	AA	AB	AA	AA	AB	-	AA	AB	AB	AB	AA	AA	AB	AA	AA	AB	AA	AA	AA	AA	AA	AB	AA	AA	AA	AB	AA	AB	AB	AA	AB	AB	AA	AA	AB	AA	AA	AA	AB	AB	AB
S5_5379903	5B	78.0914	AA	AB	AB	AA	AA	AB	AA	AB	AA	AA	AB	AB	AA	AB	AB	AB	AA	AA	AB	AA	AA	AB	AA	AA	AA	AA	AA	AA	AA	AA	AB	-	AA	AB	AB	AA	AB	AA	AA	AB	AB	AA	AA	AA	AB	AA	-
S5_2552542	5C	0	AA	AA	AA	AA	AA	-	-	AA	AA	AA	AA	AA	AA	AA	AA	AA	AA	AA	AA	-	AA	AA	AA	AA	AA	AA	AB	AA	AA	-	AA	-	AA	AA	AA	AA	AA	AA	AA	AA	AA	AA	AA	AB	AA	AA	-
S5_54509359	5C	5.55716	AA	AA	AA	AA	AA	AA	AA	AA	AA	AA	AA	AA	AA	AA	-	AA	AA	AA	AA	AA	AA	AA	AA	AA	AA	AA	AB	AB	AA	AA	AA	-	AA	AA	AA	AA	AA	AA	AA	AA	-	AA	AA	AA	AA	AA	-
S5_3145871	5C	8.90839	AA	AA	-	AA	AA	AA	AA	AA	AA	AA	AA	AA	AA	AA	AA	AA	AA	AA	AA	AA	-	AA	AA	AA	AA	AA	AB	AA	AA	AA	AA	AA	AA	AA	AA	AA	AA	AA	AA	AA	AA	AA	AA	AA	AA	AA	-
S5_7349936~S5_11626618~S5_11742131	5C	12.6669	AA	AA	AA	AA	AA	AA	AA	-	AA	AA	-	AA	-	AA	AA	AA	AA	AA	AA	-	AA	-	AA	AA	AA	AA	AB	AA	AA	-	-	-	AA	AA	-	AA	AA	AA	AA	AA	-	AA	AA	AA	AA	AA	-
S5_6834437	5C	17.018	AA	AA	AA	AA	AA	AA	AA	AA	AA	-	AA	-	AA	AA	AA	AA	AA	-	AA	AB	AA	AA	AA	AA	AA	AA	AB	AA	AA	AB	AB	AB	AA	AA	AA	AA	AA	AA	-	AB	AB	-	AA	AB	-	-	-
S5_13728677~S5_15074735	5C	30.4267	AA	AA	AA	AA	AA	AA	AA	AB	AA	AA	AB	AA	AA	AA	AA	AA	AA	AA	AA	AA	AA	AB	AA	AA	AA	AA	-	AA	AA	AA	AA	-	AA	AA	AB	AA	AA	AA	AA	AA	AB	AA	AA	AA	AA	AA	AA
S5_6480251	5C	34.0431	AA	AA	AA	AA	AA	AA	AA	AB	AA	AA	AB	AA	AA	AA	AA	AA	AA	AA	AA	AA	AA	AB	AA	AA	AA	AA	AA	-	AA	AA	AB	AB	AA	AA	AB	AA	AA	AA	AA	AB	AB	AA	AA	AB	AA	AA	-
S5_16916463~S5_18474858~S5_19246944	5C	36.9404	AA	AA	AA	AA	AA	AA	AA	AB	AA	AA	AB	AA	AA	AA	AA	AA	AA	AA	AA	AB	AA	AB	AA	AA	AA	AA	AA	AA	AA	AB	AB	AB	AA	AA	AB	AA	AA	AA	AA	AB	AB	AA	AA	AB	AA	AA	AA
S5_58673706	5C	40.9083	AA	AA	AA	AA	AA	AA	AB	AB	AA	-	AA	AA	AB	AA	AA	AA	AA	AA	AA	AB	AA	AB	AA	AA	AA	-	AA	AA	-	AB	AB	AA	-	AA	AB	-	AA	-	AA	AB	-	-	AA	AB	-	AA	-
S5_1649230	5C	43.5354	AA	AA	AA	AA	AA	AA	AA	AB	AA	AA	AA	AA	AA	AA	AA	AA	AA	AA	AA	AB	AA	AB	AA	AA	AA	AA	AA	AA	AA	AB	AA	AB	AA	AA	AB	AA	AA	AA	AA	AB	AA	AA	AA	AB	AA	AA	-
S5_2410302	5C	47.9607	AA	AA	AA	AA	AA	AA	AA	AB	AA	AA	AA	AA	AA	AA	AA	AA	AA	AA	AA	AA	AA	AA	AA	AA	AA	-	AA	AA	AA	AA	AA	-	AA	AA	AB	AA	AA	AA	AA	-	AB	AA	AA	AB	AA	AA	-
S5_1520736	5C	55.7332	AA	AA	AA	AA	AA	AA	AB	AB	AA	AA	AA	AA	AA	AA	AA	AA	AA	AA	AA	AA	AA	AB	AA	AA	AA	AB	AB	AA	AA	AB	AB	AB	AA	AA	AB	AA	AA	AA	AA	AB	AB	AA	AA	AB	AA	AA	AA
S5_61890521	5C	71.9907	AB	AA	AA	AA	AA	AA	AB	AB	AB	AA	AB	AA	AB	AA	AA	AA	AA	AA	AA	AB	AA	AB	AB	AA	AB	AB	AB	AA	AA	AB	AB	AB	AA	AA	AB	AB	AA	AA	AB	AB	AB	AA	AA	AB	AA	AA	-
S5_55213444	5C	94.703	AB	AA	AA	AA	AA	AA	AA	AB	AA	AA	AA	AA	AA	AA	AA	AA	AA	AA	AA	AB	AA	AB	AA	AA	AA	AA	AB	AA	AA	AA	AA	AA	AA	AA	-	AA	AA	AA	AA	AA	AA	AA	AA	AB	AA	AA	-
S5_53372793~S5_54442154	5C	103.318	AB	AA	AA	AA	AA	AA	AA	AA	AA	AA	AA	AA	AA	AA	AA	AA	AA	AA	AA	AB	AA	AA	AA	AA	AA	AA	AA	AA	AA	-	AA	-	AA	AA	AA	AA	AA	AA	AA	AB	AA	AA	AA	AB	AA	AA	-
S5_56333777	5C	109.79	AA	AA	AA	AA	AA	AA	AA	AA	-	AA	AA	AA	AA	AA	AA	AA	AA	AA	AA	AA	AA	AA	AA	AA	AA	AA	AB	AA	AA	AA	AA	AA	AA	AA	AA	AA	AA	AA	AA	AB	AA	AA	AA	AA	AA	AA	AA
S5_5710784	5C	118.235	AB	AA	AA	AA	AA	AA	AA	AA	AA	AA	AA	AA	AA	AA	AA	AA	AA	AA	AA	AA	AA	AA	AA	AA	AA	AA	AB	AA	AA	AB	AA	AB	AA	AA	AA	AA	AA	AA	AA	AA	AB	AA	AA	AA	AA	AA	AA
S5_5396970	5C	126.677	AB	AA	AA	AA	AA	AA	AA	AB	AA	AA	-	AA	AA	AA	AA	AA	AA	AA	AA	-	AA	AA	AA	AA	AA	AA	AA	-	AA	AB	AA	-	AA	AA	AB	AA	AA	AA	AA	AA	AB	AA	AA	-	AA	AA	AA
S5_62185637	5C	135.569	AB	AA	AA	AA	AA	AA	AA	AA	AA	AA	AA	AA	AA	AA	AA	AA	AA	AA	AA	AB	AA	AA	AA	AA	AA	AA	AA	AA	AA	AA	AA	AA	AA	AA	AA	AB	AA	AA	AA	AB	AB	AA	AA	AB	AA	AA	-
S6_53947376	6A	0	AA	AB	AA	AB	AB	AA	AA	AA	AA	AB	AA	AA	AA	AA	AB	AA	AB	AB	AB	AB	AA	AA	AA	AA	AA	AA	AB	AA	AA	AB	-	AB	AB	AB	AB	AA	AB	AA	AA	AA	AB	AA	AB	-	AB	AA	AB
S6_53907963	6A	23.0454	AA	AB	AA	AB	AB	AA	AA	AA	AA	AB	AA	AA	AA	AA	AB	AB	AB	AB	AB	AA	-	AA	AA	AA	AA	AA	AB	AA	AA	AA	AA	-	AB	AB	AB	AB	AB	AB	AA	AA	AB	AB	AB	-	AB	-	AB
S6_54263849	6A	32.6018	AA	AB	AA	AB	AB	AA	AA	AA	AA	AB	AA	AA	AA	AB	AB	AB	AB	AB	AB	AA	AB	AA	AA	AA	AA	AA	AB	-	AA	AA	AA	AA	AB	AB	AB	AB	AB	AB	AA	AA	AA	AB	AB	AA	AB	AB	AB
S6_54072224	6A	48.5544	AA	AB	AA	AB	AB	AA	AB	AA	AB	AB	AB	AA	AA	AB	AB	AB	AB	AB	AB	AB	AB	AA	AA	AB	AB	AA	AB	AA	AA	AB	AA	-	AB	AB	AB	AB	-	-	AB	AA	AB	AB	AB	AB	AB	-	-
S6_54150644	6A	58.5834	AA	AB	AA	AB	AB	AA	AB	AA	AB	AB	AB	AA	AA	AB	AB	AB	AB	AB	AB	AA	AB	AA	AA	AB	AB	AA	AB	AB	AA	AA	AA	AA	AB	AB	AB	AB	AB	AB	AB	AA	AA	AB	AB	AA	AB	AB	-
S6_54210692	6A	62.6301	AA	AB	AA	AB	AB	AA	AB	AA	AB	AB	AB	AA	AA	AB	AA	AB	AB	AB	AB	AA	AB	AA	AA	AB	AB	AA	AB	AB	AA	AA	AA	-	AB	AB	AB	AB	AB	AB	AB	AA	AA	AB	AB	AA	AB	AB	AB
S6_54242767	6A	68.5351	AA	AB	AA	AB	AB	AA	AA	AA	AB	AB	AB	AA	AA	AA	AB	AB	AB	AB	AB	AA	AB	AA	AA	AB	-	AA	AB	AB	AA	AA	AA	-	AB	AB	AB	AB	AB	AB	AB	AA	AA	AA	AB	AA	AB	AB	AB
S6_54243204	6A	77.5774	AA	AB	AA	AB	AB	AA	AA	AA	AB	AB	AB	AA	AA	AB	AB	AB	AB	AB	AB	AB	AB	AA	AA	AB	AB	AA	AB	AB	AA	AB	AA	AB	AB	AB	AB	AB	AB	AB	AB	AA	AA	AB	AB	AB	AB	AB	AB
S6_54502820	6A	78.9613	AA	AB	AB	AB	AB	AA	AA	AA	AB	AB	AB	AA	AA	AB	AB	AB	AB	AB	AB	AB	AB	AA	AA	AB	AB	AA	AB	AB	AA	AB	AA	AB	AB	AB	AB	AB	AB	AB	AB	AA	AA	AB	AB	AB	AB	AB	AB
S6_55041707	6A	85.766	AA	AB	AB	AB	AB	AA	AA	AA	AB	AB	AB	AA	AA	AB	AB	AB	AB	AB	AB	AB	AB	AA	AA	AB	AB	AA	AB	AB	AA	AB	AA	AB	AB	AB	AB	AB	AB	AB	AB	AA	AB	AB	AB	AB	-	AB	-
S6_54856201	6A	87.7817	AA	AB	AB	AB	AB	AA	AA	AA	AB	AB	AB	AA	AB	AB	-	-	AB	AB	AB	AB	AB	AA	AA	AB	AB	AA	AB	AB	AA	-	AA	AA	AB	AB	AB	AB	AB	AB	AB	AA	AB	AB	AB	AB	AB	AB	-
S6_55390557~S6_55794251	6A	93.9993	AA	AB	AB	AB	AB	AB	AA	AA	AB	AB	AB	AA	AA	AB	AB	AB	AB	AB	AB	AB	AB	AA	AB	AB	AB	AA	AB	AB	AA	AB	-	AB	AB	AB	AB	AB	AB	AB	AA	-	AB	AB	AB	AB	AB	AB	-
S6_55862094	6A	98.9493	AA	AB	AB	AB	AB	AB	AB	AA	AB	AB	AB	AA	AA	AB	AB	AB	AB	AB	AB	AB	AB	AA	AB	AB	AB	AA	AB	-	AA	AB	AB	AA	AB	AB	AB	AB	AB	AB	AA	-	AB	AB	AB	AB	AB	AB	AB
S6_56308299	6A	106.096	AA	AB	AB	AB	AB	AB	AA	AA	AB	AB	AB	AA	AA	AB	AB	AB	AB	AB	AB	AB	AB	AA	AB	AB	AB	AA	AB	AB	AA	AB	AB	AB	AB	AB	AB	AB	AB	AB	AA	AB	AB	AB	AB	AB	AB	AA	AB
S6_56494712	6A	112.315	AA	AB	AB	AB	AB	AB	AA	AA	AB	AB	AB	AA	AA	AA	AB	AA	AB	AB	AB	AB	AA	AA	AB	AB	-	AA	AB	AA	AA	AB	AB	AB	AB	AA	AB	AB	AB	AB	AA	AB	AB	-	AB	AB	AB	AA	-
S6_56234867	6A	113.845	AA	AB	AB	AB	AB	AB	-	AA	AB	AB	AB	AA	AA	AA	AB	AB	AB	AB	AB	AB	-	AA	AB	AB	AB	AA	AB	AA	-	AB	AB	-	AB	AA	AB	AB	AB	AB	AA	AB	AB	AB	AB	AB	AB	-	AB
S6_57182238	6A	121.408	-	AB	AB	AB	AB	AB	AA	AA	AB	AB	AB	-	-	AA	AB	-	AB	AB	AB	AB	AA	AA	AB	AB	AA	AA	AB	AA	-	AB	AA	AB	AB	AA	AB	AB	-	-	-	AA	AB	AB	-	-	AA	-	-
S6_58140308~S6_58155004	6A	131.751	AA	AB	-	AB	AB	AB	AA	AA	AB	AB	AB	AA	AA	-	AB	-	AB	AB	AB	AB	AB	AA	AB	AB	AB	AA	AB	AA	AA	AB	AB	AB	AB	AB	AB	AA	AB	AB	AA	AB	AB	-	AB	AB	AA	AB	-
S6_58205506	6A	135.133	AA	AB	AB	AB	AB	AB	AA	AA	AB	AB	AB	AA	AA	AB	AB	AB	AB	AB	AB	AB	AB	AA	AB	AB	AB	AA	AB	AB	AA	AB	AB	AB	AB	AB	AB	AA	AB	AB	AA	AB	AB	AB	AB	-	AA	-	AB
S6_58440379	6A	139.189	AA	AB	AB	AB	AB	AB	-	AA	AB	AB	AB	AA	AA	AB	AB	AB	AB	AB	AB	AB	AB	AA	AB	AB	AB	AA	AB	AB	AA	AB	AB	AB	AB	AB	AB	AA	AB	AB	AA	AB	AB	AB	AB	AB	AA	AB	AB
S6_58738149	6A	147.276	AA	AB	AA	AB	AB	AB	AA	AA	AB	-	AB	AA	AA	AA	AB	AB	AB	AB	AB	AB	-	AB	AB	AB	AB	AA	AB	AB	AA	AB	AB	AB	AB	AA	AB	AA	AB	AB	AA	AB	AB	AA	AB	AB	AA	AB	-
S6_56643168	6A	157.093	AA	-	AA	AB	AB	-	AA	AA	-	AB	-	AA	AA	AB	AB	AB	AB	AB	AB	AB	AB	AA	-	AA	AB	AA	AB	AB	AA	AB	AB	AB	AB	AA	AB	-	AB	AB	AA	AB	AB	AA	AB	AB	AA	AB	-
S6_57499373	6A	180.152	AA	AB	AB	AB	AB	AB	AA	AA	AA	AB	AA	AA	AA	AA	AB	AB	AB	AB	AB	AB	AA	AA	AA	AA	AA	AA	AB	AB	AA	AB	AA	AB	AB	AA	AB	AA	AB	AB	AA	AA	AB	AB	AB	AB	AB	AA	AB
S6_57499067	6A	182.165	AA	AB	AB	AB	AB	AB	AA	AA	AA	-	AA	AA	AA	AA	AB	AB	AB	AB	AB	AA	AA	AA	AA	AA	AA	AA	AB	-	AA	-	AA	-	AB	AA	AB	AA	AB	AB	AA	AA	AB	AB	AB	-	AB	AA	AB
S6_60610255	6A	196.562	AA	AB	AB	AB	AB	AB	AB	AB	AA	AB	AA	AA	AA	-	AB	AB	AB	AB	AB	AA	AB	AA	AA	AA	AA	-	AB	AB	-	AB	AA	AB	AB	AB	AB	AA	AB	AB	AA	AA	AB	AB	AB	AB	AA	-	-
S6_60334027~S6_60422826~S6_60498838~S6_60528759	6A	205.485	AA	-	AB	AB	AB	AB	AB	AB	AA	AB	AB	AA	AB	-	AB	AB	AB	AB	-	-	-	AA	AA	AA	AB	AB	AB	AB	AB	AB	AA	AB	AB	AB	AB	AA	AB	AB	AA	AA	-	AB	AB	-	AA	AB	-
S6_61108079	6A	215.37	AB	AA	AB	AB	AB	AB	AB	AB	AA	AB	AB	AA	AB	AB	AB	AA	AB	AB	AB	-	AB	AA	AA	AA	AB	AB	AB	AB	AB	AB	-	AB	AB	AB	AB	AA	AA	AB	AA	AA	AB	AB	AB	AB	AA	AB	AB
S6_4292628	6B	0	AB	AA	AA	AB	AA	AA	AB	AA	AB	AA	AA	AB	AB	AB	AA	AA	AA	AB	AA	AA	AA	AB	AB	AB	AB	AB	AA	AA	AB	AA	AA	-	AA	AA	AA	AB	AA	-	AB	AA	-	AA	AA	AA	-	AA	-
S6_3327280	6B	11.3351	AB	AA	AA	AA	AB	AA	AB	AA	AB	AA	AA	AA	AB	AB	AA	AA	AA	AA	AA	AA	AA	AB	AB	AB	AB	AB	AA	-	AB	AA	AA	AA	AA	AA	AA	AB	AA	AA	AB	AA	AA	AA	AA	AA	AB	AB	-
S6_3185305	6B	24.6845	AA	AA	AA	-	AB	AA	AB	AA	AB	AA	AA	AA	AB	AB	AA	AA	AA	-	AA	AA	AA	AB	AB	AB	AB	AB	AA	AB	-	AA	AA	AA	AA	AA	AA	AB	AA	AA	AB	-	AA	AA	AA	AA	AB	AB	AB
S6_3363295	6B	34.1679	AA	AA	AA	AB	AB	AA	AB	AA	AB	AA	AA	AB	AB	AB	AA	AA	AA	-	AA	AB	AA	AB	AB	AB	AB	AB	AA	AB	AB	AA	AA	AA	AA	AA	AA	AB	AA	-	AB	AB	AB	AA	AA	AA	AB	AB	AB
S6_1970777	6B	52.257	AA	AA	AA	AB	AB	AA	AB	AB	AB	AB	AA	-	AB	AB	AA	AA	AA	AB	AA	AB	AA	AB	AB	AB	AB	AB	AB	AB	AB	-	AA	AA	AA	AA	AA	AB	AA	-	AB	AB	AB	AA	AA	AA	AB	AB	AB
S6_14527703~S6_36770500	6B	59.5544	AA	AA	AA	AB	AB	AA	AB	AB	AB	AB	AA	AB	AB	AB	AA	AA	AA	AB	AA	AB	AA	AB	AB	AB	AB	AB	AB	AB	AB	AB	AA	AA	AA	AA	AA	AB	AA	AA	AB	AB	AB	AA	AA	AA	AB	AB	AB
S6_37245941	6B	60.5889	AA	AA	AA	AB	AB	AA	AB	AB	AB	AB	AA	AB	AB	AB	AA	AA	AA	AB	AA	AB	AA	AB	AB	AB	AB	AB	AB	AB	AB	AB	AA	-	-	AA	AA	AB	AA	-	AB	AB	AB	-	AA	AA	AB	AB	-
S6_41892179~S6_42153422	6B	70.6728	AA	AA	AA	AB	AB	AA	AB	AB	AB	AB	AA	AB	AB	AB	AB	AA	AA	AB	AA	AB	AA	AB	-	AB	AB	AB	AB	AB	AB	AB	AA	AA	AA	AA	AA	AA	AA	AA	AB	AB	AB	AA	AA	AA	AB	AB	AB
S6_40800373	6B	77.5915	AA	AA	AA	AA	AB	AA	AB	AB	AB	AB	AA	AA	AB	-	AA	AA	AA	AA	AA	AB	-	-	AB	AB	AB	-	AB	AB	AB	AA	AA	AA	AA	-	AA	AA	AA	-	AB	AB	-	AA	AA	AA	AB	AA	AB
S6_42382998~S6_43160977~S6_44310800	6B	82.1038	AA	AA	AA	-	AB	AA	AB	AB	AB	AB	AA	-	-	AB	AB	AA	AA	-	AA	AA	AA	AB	AB	AB	AB	AB	AB	AB	AB	AA	AA	AA	AA	AA	AA	AA	AA	AA	AB	AA	AA	AA	AA	AA	AB	-	AB
S6_45264939	6B	85.0398	AA	AA	AA	AA	AB	AA	AB	AB	AB	AB	AA	AB	AB	AB	AB	AA	AA	AB	AA	AA	AA	AB	-	AB	AB	AB	AB	AB	-	AA	AA	AA	AA	AB	AA	AA	AA	AA	AB	AA	AA	AA	AA	AA	AB	-	-
S6_47011071	6B	104.895	-	AA	AA	AB	AB	AA	AB	AB	AB	AB	AA	AB	AB	-	-	AA	AA	AB	AA	AA	-	-	AB	AB	AB	AA	AB	-	-	-	AA	AA	AA	AA	AA	AB	AA	AA	AB	AA	AA	-	AA	AA	AB	-	AB
S6_47239380	6B	112.547	AB	AA	AA	AB	AB	AA	AB	AB	AB	AB	AA	AB	AB	AB	AB	AA	AA	AB	AA	AA	AA	AB	AB	AB	AB	AB	AB	AB	-	AA	AA	AA	AA	AB	AB	AB	AA	AA	AB	AA	AA	-	AA	AA	AB	AB	-
S6_50892527	6B	127.731	AA	AA	AA	AB	AB	AA	AB	AB	AB	AB	AB	AB	AA	-	-	AA	AA	AB	AA	AB	AA	AB	AB	AB	AB	AB	AB	AB	AB	AB	-	AA	AA	AB	AB	AB	AA	AB	AB	-	AA	AA	AA	AA	-	AB	AB
S6_51751708	6B	135.943	-	AA	AA	AB	AB	AA	AB	AA	AB	AB	AB	AB	AA	-	AB	AA	AA	AB	AA	AB	AB	AB	AB	AB	AB	AB	AB	AB	AB	AB	AB	AB	AA	AB	AB	AB	AA	AB	AB	AB	AB	AA	AA	AB	AB	AB	-
S6_50760232	6B	140.698	-	AA	AA	AB	AB	AA	AB	AB	AB	AB	AB	AB	AA	AB	AB	AA	AA	AB	AA	AB	AB	AB	AB	AB	AB	AB	AB	AB	AB	-	AB	AB	-	AB	AA	AB	AA	AB	AB	AB	AB	AA	AA	AB	-	AB	-
S6_51485900	6B	142.929	-	AA	AA	AB	AB	AA	AB	AB	AB	AB	AB	AB	AA	AB	AB	AA	AA	AB	AA	AB	AB	AB	AB	AB	AB	AB	AB	AB	AB	AB	AB	AA	AA	AB	-	AB	AA	AB	-	AB	-	-	AA	AA	AB	AB	-
S6_52847333	6C	0	AB	AB	AA	AB	AB	AA	AB	AA	AB	AA	AB	AA	AA	AB	AA	AB	AB	AB	AA	AB	AB	AA	AA	AB	AB	AA	AB	AB	AA	AB	AA	AB	AA	AB	AB	AB	AA	AB	AB	AA	AB	AB	AB	AB	AB	AB	-
S6_52457746~S6_52584907	6C	6.07824	AB	AB	AA	AB	AB	AA	AB	AA	AB	AA	AB	AA	AA	AB	AA	AB	AB	AB	AA	AB	AB	AA	AA	AB	AB	AA	AB	AB	AA	AB	AA	AB	AB	AB	AB	AB	AA	AB	AB	AA	AB	AB	AB	AB	AB	AB	-
S6_52229652	6C	19.728	AA	AB	AA	AB	AB	AA	AB	AA	AB	AA	AB	AA	AA	AB	AA	AB	AB	AB	AA	AB	AB	AA	AA	AB	AB	AA	AB	AB	AA	AB	AA	AA	AB	AB	AB	AB	AA	AB	AB	AA	AA	AB	AB	AB	AB	AB	AB
S6_53034386	6C	30.1398	-	AB	AA	AB	AB	AA	-	AA	AB	-	AB	AA	AA	AB	AA	AA	AB	AB	AA	AB	-	AA	AA	AB	AB	-	AB	AB	-	-	AA	-	AB	AB	AB	AA	AA	-	-	AA	AA	-	AB	AB	AB	-	-
S6_52441790	6C	42.675	AB	AB	AA	AB	AB	AA	AB	AA	AB	AA	AB	AA	AA	AB	AA	AA	AB	AB	AA	AA	AB	AA	AA	-	AB	AA	AB	-	AA	AA	AA	AA	AB	AB	AB	AB	AA	AB	AB	AA	AA	AB	AB	AA	AB	AB	-
S6_52501431	6C	49.585	AB	AB	AA	AB	AB	AA	AA	AA	AB	AA	AB	AA	AA	AA	AA	AB	AB	-	AA	AA	AB	AA	-	AB	-	-	AB	AB	AA	AA	AA	-	AB	AB	-	-	AA	AB	AB	AA	AA	-	AB	AA	AB	AB	-
S6_52614570~S6_52618561	6C	59.5521	AB	AB	AA	AB	AB	AA	AB	AA	AB	AA	AB	AA	AA	AA	AA	AB	AB	AB	AA	AA	AA	AA	AA	AB	AB	AA	AB	AA	AA	AA	AA	AA	AB	AB	AB	AB	AA	-	AB	AA	AA	AB	AB	AA	-	AA	AA
S6_48323502~S6_48611532	6D	0	AA	AA	AA	AA	AA	AA	AB	AB	AB	AA	AA	AA	AB	AA	AA	AA	AA	AA	AA	AA	AA	AB	AB	AB	AB	AB	-	AA	AB	-	AA	AA	AA	AA	AB	-	AA	AA	AB	AA	-	AA	AA	-	AA	AA	-
S6_7463802	6D	7.57685	AA	AA	AA	AA	AA	AA	AB	AB	AB	AA	AA	AA	AB	AA	AA	AA	AA	AA	AA	AA	AA	AB	AB	AB	AB	AB	AA	AA	AB	AA	AA	AA	AA	AA	AA	AA	AA	AA	AB	AA	AA	AA	AA	AA	AA	AA	-
S6_3163968	6D	8.02077	AA	AA	AA	AA	AA	AA	AB	AA	AB	AA	AA	AA	AB	AA	AA	AA	AA	AA	AA	AA	AA	AB	AB	AB	AB	AB	AA	AA	AB	AA	AA	-	AA	AA	AA	AA	AA	AA	AB	AA	AA	AA	AA	AA	AA	AA	-
S6_42674817	6D	14.5529	-	AA	-	-	AA	AA	-	AB	AB	-	AA	-	AB	AA	AA	-	AA	-	-	-	-	AB	-	AB	AB	AA	AB	-	AA	-	-	-	AA	AA	AA	-	AA	-	-	AA	AA	-	AA	-	-	-	-
S6_40800219	6D	14.5529	-	AA	AA	AA	AA	AA	AB	AB	AB	AA	AA	AA	AB	AA	AA	AA	AA	AA	AA	AB	AA	AB	AB	AB	AB	AA	AB	AA	-	AB	AA	AA	AA	AA	AA	AA	AA	AA	AB	-	AA	AA	AA	AA	AA	AA	-
S6_58949495	6D	25.5126	AA	AA	AA	AA	AA	AA	AA	AB	AA	AA	AB	-	AB	AA	AA	-	AA	AA	AA	AA	-	AA	AA	AA	AA	AA	AB	AA	AA	AA	AA	-	AA	AA	AB	AA	AA	-	AB	AA	AA	AA	AA	AA	AA	-	-
S6_59525008	6D	34.0769	AA	AA	AA	AA	AA	-	AB	AA	AA	AA	AA	AA	AA	AA	AA	AA	AA	AA	AA	AA	AA	AA	AA	AA	AA	AA	AB	AA	AA	AB	AA	-	AA	AA	AB	AA	AA	-	AA	AA	AB	-	AA	-	AA	-	-
S6_58218417	6D	38.25	AA	AA	AA	AA	AA	AA	AA	AA	AA	AA	AA	AA	AA	AA	AA	AA	AA	AA	AA	AA	AA	AA	AA	AA	AA	AA	AA	AA	AA	AB	AA	AB	AA	AA	AB	AA	AA	-	AA	AA	AA	AA	AA	AA	AA	AA	-
S6_58127697	6D	44.4626	AA	AA	AA	AA	AA	AA	AA	AA	AA	AA	AA	AA	AA	AA	AA	AA	AA	AA	AA	AA	AA	AA	AA	AA	AA	AA	AB	AA	AA	AA	AA	-	AA	AA	AB	AA	AA	AA	AA	AA	AA	AA	AA	AA	AA	AA	-
S6_1338714	6D	53.5246	AB	AA	AA	AA	AA	AA	AA	AA	AA	AA	AA	AA	AA	AA	AA	AA	AA	AA	AA	AA	AA	AA	AA	AA	AA	AA	AA	AA	AA	AA	AA	AA	AA	AA	AA	AB	AA	AA	AA	AA	AA	-	AA	AA	AA	AA	-
S6_3900433	6D	56.7694	AA	AA	AA	AA	AA	AA	AA	AA	AA	AA	AA	AA	AA	-	AA	AA	AA	AA	AA	AA	-	AA	AA	AA	AA	AA	AB	AA	-	AA	AA	AA	AA	AA	-	AB	AA	-	AA	AA	-	-	AA	AA	AA	-	-
S6_49604937	6D	79.3593	-	AA	AA	AB	AA	AA	-	AA	AA	AA	AA	AB	AA	AA	AA	AA	AA	AB	AA	AB	AA	AA	AA	AA	AA	AA	AB	AA	-	AB	AA	AB	AA	AB	AB	AB	AA	AA	AA	AA	AB	-	AA	AB	AB	-	-
S6_49715477	6D	91.9935	AA	AA	AA	AB	AA	AA	AB	AB	AB	AA	AA	AB	AA	AA	AA	AA	AA	AB	AA	AB	AA	AB	AB	AB	AB	AB	AB	AA	AB	AB	AA	AB	AA	AB	AB	AB	AA	AA	AB	AA	AB	AA	AA	AB	AB	AA	AB
S6_50139885	6D	105.632	AB	AA	AA	AB	AB	AA	-	AB	AB	AA	AA	AB	AA	AA	AA	AA	AA	AB	AA	AB	AA	AB	AB	AB	AB	AB	AB	AA	AB	AB	-	-	AA	AB	AA	-	AA	-	AB	AB	AB	AA	AA	AB	AB	-	-
S6_49964543	6D	114.167	AB	AA	AA	AB	AB	AA	-	AB	AB	AA	AA	AB	AA	AB	AA	AA	AA	AB	AA	AB	AB	AB	AB	AB	AB	AB	AB	AB	AB	AB	AB	AB	AA	AB	AB	AB	AA	AA	AB	AB	AB	AA	AA	AB	AB	AB	AB
S6_49815215	6D	120.215	-	AA	AA	AB	AB	AA	AB	AB	AB	AA	AA	AA	AA	AB	AA	AA	AA	AA	AA	AB	AB	AB	AB	AB	AB	AB	AB	AB	AB	AB	AA	AB	AA	AB	AB	AB	AA	-	AB	AA	AB	-	AA	AB	AB	AB	-
S6_48744635	6D	145.481	AB	AA	AA	AB	AB	AA	AA	AA	AA	AA	AA	AB	AA	AB	AA	AA	AA	AB	AA	AB	AA	AA	AA	AA	AA	AA	AB	-	AA	AB	AB	AB	AA	AB	AB	AB	AA	AA	AA	AB	-	AA	AA	AB	AB	AB	AB
S6_49236466	6D	152.857	AA	AA	-	AB	AB	AA	AA	AA	AA	AA	AA	AB	AA	AA	AA	AA	AA	-	AA	AB	AB	AA	AA	AA	-	AA	AB	AB	AA	AB	-	AA	AA	AA	-	AB	AA	AA	AA	AB	-	AA	AA	-	AB	AB	AB
S6_48741391	6D	166.894	-	AA	AA	AB	AA	AA	AA	AA	AA	AA	AA	AB	AA	-	AA	AA	AA	AB	AA	AB	AA	AA	AA	AA	AA	AA	AB	AA	AA	AB	AB	AB	AA	AB	-	-	AA	-	AA	AB	-	-	AA	AB	AB	AA	-
S6_50174436	6D	185.922	AA	AA	AA	AB	AB	AA	AA	AA	AA	AA	AA	AB	AA	AA	AA	AA	AA	AB	AA	AA	AA	AA	AA	AA	AA	AA	AB	AA	AA	AA	AA	AA	AA	AB	AB	AA	AA	AA	AA	AA	AA	AA	AA	AA	AB	AA	AB
S6_53570812	6D	190.945	AA	AA	AA	AB	AB	AA	AA	AA	AA	AA	AA	AA	AA	AA	AA	AA	AA	AB	AA	AA	AA	AA	AA	AA	AA	AA	AB	AA	AA	AA	AA	AA	AA	AB	AB	AA	AA	AA	AA	AA	AB	AA	AA	AA	AB	AA	AB
S6_58868853	6D	207.778	AA	AA	AA	AB	AB	AA	AA	AA	AB	AA	AB	AA	AA	AB	AA	AA	AA	AB	AA	AA	AB	AB	AB	AB	AB	AA	AB	AA	AA	AA	-	AA	AA	AB	AB	AA	AA	AA	AA	AA	AB	AA	AA	AA	AA	AB	-
S6_58868689	6D	211.298	AA	AA	AA	AB	AB	AA	AA	AA	AB	AA	AB	AA	AA	AB	AA	AA	AA	AB	AA	AA	-	-	AB	AB	AB	AA	AB	AA	AA	AA	AA	-	AA	AB	AB	-	AA	-	AA	AA	AB	AA	AA	AA	AB	-	-
S6_58729665	6D	217.964	AA	AA	AA	AA	AA	AA	AA	AA	AB	AA	AB	AA	AA	AA	AA	AA	-	AA	AA	AA	AA	AB	AB	AB	AB	AA	-	AA	AA	AA	AA	AA	AA	AA	-	AA	AA	AA	AA	AA	AB	-	AA	AA	AA	-	-
S6_59791015	6D	245.377	AA	AA	AA	AB	AB	AB	AB	AB	AA	AA	AB	AA	AB	AB	AA	AA	AA	AB	AA	AB	AB	AA	AA	AA	AB	AB	AB	AA	AB	AB	AB	AB	AA	AB	-	AA	AA	AA	AA	-	AB	AA	AA	AB	AA	AB	AA
S6_60698536	6D	251.272	AA	AA	AA	AB	AB	AB	AB	AB	AA	AA	AB	AA	AB	AB	AA	AA	AA	AB	AA	AB	AB	AA	AA	AA	AB	AB	AB	AA	AB	AB	AA	AB	AA	AB	AB	AA	AA	-	AA	AA	AB	AA	AA	AB	AA	AB	AA
S6_61762870	6D	264.891	AA	AA	AA	AA	AA	AA	-	AB	AA	AA	AB	AA	AB	AA	AA	AA	AA	AA	AA	AA	AA	AA	AA	AA	AB	AB	AB	AA	AB	AB	AA	AB	AA	AA	AB	AA	AA	AA	AA	AA	AB	AA	AA	AB	AA	AA	-
S7_1198438	7A	0	AB	AB	AB	AB	AB	-	AB	AB	AB	AA	AB	AB	AB	AB	AB	AB	AA	AB	AA	AB	AB	AB	AB	AB	AB	AB	AB	AB	AB	AB	AB	AB	AA	AB	AB	AB	AB	AB	AB	AB	AB	AB	AA	AB	AB	AB	-
S7_2805740	7A	13.9664	AB	AB	AB	AB	AB	AB	AB	AB	AB	AB	AB	AB	AB	AB	AB	AB	AB	AB	AB	AB	AB	AB	AB	AB	AB	AB	AB	AB	AB	AB	AB	AB	AB	AB	AB	AB	AB	AB	AB	AB	AB	-	AA	AB	AB	AB	AB
S7_6858502	7A	20.378	AB	AB	AB	AA	AB	AB	AB	AB	AB	AB	AB	AB	AB	AB	AB	AB	AA	AB	AB	AB	AB	AB	-	AB	AB	AB	AB	AB	AB	AB	AB	AB	AB	AB	AB	AB	AB	-	-	AB	AB	AB	AB	AB	-	AB	AB
S7_49554054	7A	21.5628	-	AB	AB	AB	AB	AB	AB	AB	AB	-	AB	AB	AB	AB	AB	AB	AA	AB	AB	AB	AB	AB	AB	AB	AB	-	AB	AB	AB	AB	AB	-	AB	AB	AB	-	AB	AB	AB	AB	AB	-	-	AB	AB	-	-
S7_14222884	7A	22.5851	AB	AB	AB	-	AB	AB	-	AB	AB	AB	AB	AB	-	-	AB	AB	AA	AB	AB	AB	AB	AB	AB	AB	AB	AB	AB	AB	AB	AB	AB	-	AB	AB	AB	AB	AB	AB	AB	AB	AB	AB	AB	AB	-	AB	AB
S7_37954160~S7_40446563	7A	25.3708	AB	AB	AB	-	AB	AB	AB	AB	AB	AB	AB	AB	AB	AB	AB	AB	AA	AB	AB	AB	-	AB	AB	AB	AB	AB	AB	AB	AB	AB	AB	AB	AB	AB	AA	AB	AB	-	AB	-	AB	AB	AB	AB	AB	AB	AB
S7_7618595	7A	31.9803	AB	AB	AB	AB	AB	AA	AB	AB	AB	AB	AB	AB	AA	AB	AB	AB	AA	-	AB	-	AB	AB	AA	AB	AB	AB	AB	AB	-	AA	AB	AB	AB	AB	AB	AB	AB	AB	AA	AB	AB	AB	AB	AB	-	AB	AB
S7_9718047~S7_14061192	7A	39.3066	AB	AB	AB	AB	AB	AB	AB	AB	AB	AB	AB	AB	AB	AB	AB	AB	AA	AB	AB	AB	AA	AB	AB	AB	AB	AB	AB	AB	AB	AB	AB	AB	AB	AB	AB	AB	AB	AB	AB	AB	AB	AB	AB	AB	-	AB	AB
S7_7549323	7A	47.7301	AB	AB	AB	AB	AB	AB	AB	AB	AB	AB	AB	-	AB	AB	AB	AB	AA	AB	AB	AB	AA	AB	AB	AB	AB	AB	AB	AB	AB	AB	AA	AA	AB	AB	AB	AB	AB	AB	AB	AB	AA	AB	AB	AA	-	AB	AB
S7_4307190	7A	60.7823	-	AB	AB	AA	AB	AB	-	AA	AB	AB	AB	AB	AB	AB	AB	-	AB	AB	AB	AB	AB	AB	-	AB	AB	AB	AB	AB	-	AB	-	AB	AB	AB	AB	AB	AB	AB	AB	AB	AB	AB	AB	AA	AB	AB	-
S7_53629637	7A	66.9763	AB	AB	AB	AB	AB	-	AB	AB	AB	AB	AB	AA	AB	AB	AB	AB	AB	AB	AB	AB	AB	AB	AB	AB	AB	AB	AB	AB	AB	AB	AA	AB	AB	AB	AB	AB	AB	AB	AB	AA	AB	AB	AB	AA	AB	AB	-
S7_53460852	7A	83.0417	AB	AB	AB	AB	AB	-	AB	AB	AB	AB	AB	AB	AB	AB	AA	AA	AB	AB	AB	AB	AB	AB	AB	AB	AB	AB	AB	AB	AB	AB	AA	AB	AB	AB	AB	AB	AB	AB	AB	AB	AB	AB	AB	AA	AB	AB	AB
S7_57736640	7A	92.0474	AB	AB	-	AB	-	AB	AB	AB	AB	AB	AB	-	AB	AB	AB	AA	AB	AA	AB	AB	AA	AB	AB	AB	AB	AB	AB	AB	AB	AB	AB	AB	AB	-	AB	AB	AB	AB	AB	AB	AB	AA	AB	-	AB	AB	-
S7_61092965	7A	105.144	AB	AB	AB	AB	AB	AB	AB	AB	-	AB	AB	AB	AB	AA	AB	AB	AB	AA	AB	AB	-	AB	AB	AB	AB	AB	AB	AB	AB	AB	AB	-	AA	AB	-	AB	AB	AB	AB	AB	AB	AB	-	AB	AA	AA	-
S7_61421003	7A	117.165	AB	-	AB	AB	AB	AB	AB	AB	AB	AB	AB	AB	AB	AA	AB	AB	AB	AA	AB	AB	AA	AB	AB	AB	AB	AB	AB	AB	AA	AB	AB	AB	AB	AB	AB	AB	AB	AB	AB	AB	AA	AB	AB	AB	AA	-	AB
S7_56916581	7A	124.548	AB	AB	-	AB	-	AB	AB	AB	AB	AB	AB	AB	AB	AA	AA	AA	AB	AA	AA	AB	AB	AB	AB	AB	AB	AB	-	AB	AB	-	AB	AB	AB	-	AB	AB	AB	-	AB	AB	AB	AB	AB	AB	AA	AB	-
S7_55922560	7A	129.019	AB	AB	-	AB	-	AB	AB	AB	AB	AB	AB	AB	AB	AA	AB	AB	AB	AB	AA	AB	AB	AB	AB	AB	AB	AB	AB	-	AB	-	AB	AB	AB	-	AB	AB	AB	AB	AB	-	AB	AB	AB	AB	AA	AB	-
S7_62805058	7A	143.316	-	AB	AB	AB	AB	AB	AB	AB	AB	AA	AB	AB	-	-	AB	AB	AB	AB	AB	AA	AB	AB	AA	AB	AB	AB	AA	AB	AB	AB	AB	AB	AB	AB	AB	-	AB	AB	AB	AB	AB	-	AB	-	-	AB	AB
S7_61343682	7A	151.79	AB	AB	AB	AB	AB	AB	AB	AB	AB	AA	AB	AB	AB	AA	AB	AB	AB	AA	AB	AB	AB	AB	AB	AB	AB	AB	AB	AB	AB	AB	AB	AB	AB	AB	AB	AB	AB	AB	AB	AB	AA	AB	AB	AB	AA	AB	AB
S7_61834136~S7_61890945~S7_61898633	7A	153.014	AB	AB	AB	AB	AB	AB	AB	AB	AB	AA	AB	-	AB	AA	AB	AB	AB	AA	AB	AB	AB	AB	AB	AB	AB	AB	AB	AB	-	AB	AA	AB	AB	AB	AB	AB	AA	AB	-	AB	AB	AB	AB	AB	AA	AB	AB
S7_62653275	7A	156.344	AA	AB	AB	AB	AB	AB	AB	AB	AB	AA	AB	AB	AB	AA	AB	AB	AB	AA	AB	AB	AB	AB	-	AB	AB	AB	AB	AB	AB	AB	AB	AB	AB	AB	-	AB	AA	AB	AB	AB	AB	AB	AB	AB	AA	-	AB
S7_62653459	7A	158.197	AA	AB	AB	AB	AB	AB	AA	AB	AB	AA	AB	AB	AB	AA	AB	AB	AB	AA	AB	AB	AB	AB	AB	AB	AB	AB	AB	AB	-	AA	AB	AA	AB	AB	AB	AB	AA	AB	AB	-	AB	AA	AB	AB	AA	AB	AB
S7_62414092~S7_62548600	7A	168.112	AB	AB	AB	AB	AB	AB	AB	AB	AB	AA	AB	AB	AB	AA	AB	AB	AB	AA	AB	AB	-	AB	AB	AB	AB	AB	AB	AB	AB	AB	-	AB	AB	AB	-	AB	AA	AB	AB	AB	AB	AB	AB	AB	AA	AA	-
S7_56580161	7A	182.464	AB	AB	AB	AB	AB	AA	AB	AB	AB	AB	AB	AB	AB	AA	AB	AB	AA	AA	AA	AB	AB	AB	AB	AB	AB	AB	AB	AB	AB	AB	AB	AB	AB	AB	AB	AB	AA	AA	AB	AB	AB	AB	AA	AB	AB	AB	-
S7_58068859~S7_58142603	7B	0	AA	AA	AB	AB	AB	AB	AB	AA	AA	AB	AB	AB	AA	AB	AB	AA	AA	AB	AB	AA	AB	AA	AA	AB	AB	AB	AB	AB	AA	AA	AA	AA	AB	AB	AB	AA	AB	AB	AA	AA	AA	AB	AB	AA	AB	AB	-
S7_59182729	7B	13.2455	AA	AA	AB	AB	AB	AB	AB	AA	AA	AB	AB	AB	AA	AB	AB	AB	AB	AB	AB	AA	AB	AA	AA	AB	AB	AB	AB	AB	AA	AA	AA	AA	AB	AB	AB	AA	AB	AB	AA	AA	AA	AB	AB	AA	-	AB	AB
S7_59089839	7B	21.0272	AA	AA	AB	AB	AB	AB	AB	AA	AA	AB	AB	AB	AA	AB	AB	AB	AB	AB	AB	AB	AB	AA	AA	AB	AB	-	AB	AB	AA	AA	AB	-	-	AB	AB	AA	AB	AB	AA	AA	AB	AB	AB	AB	AB	-	AB
S7_59520081	7B	30.5342	AA	AA	AB	AA	AB	AB	-	AA	AA	AB	AB	AB	AA	AB	AB	AB	AB	AB	AB	AB	AB	AA	AA	AB	AB	AB	AB	AB	-	AB	AB	AB	AB	AB	AB	-	AB	AB	AA	AB	AB	AB	AB	AB	AA	AB	-
S7_6968898	7C	0	AB	AB	AB	AB	AB	-	AB	AA	AB	AA	AB	AB	AA	AA	AB	-	AA	AA	AB	AB	AB	AB	AA	AB	AB	AB	AB	AB	AA	AB	AA	AB	AB	AB	AB	AB	AA	-	AB	AB	AA	AB	AA	AA	-	-	AB
S7_36898408	7C	16.0871	AB	AB	AB	AB	AB	AA	AB	AA	AA	AA	AB	AB	AA	AA	AB	AB	AA	AA	AA	AA	AB	AB	AA	AB	AB	AB	AB	AB	AA	AA	AA	AA	AB	AB	AB	AB	AA	AA	AA	AA	AA	AB	AA	AA	-	AA	AB
S7_55545489	7C	19.5043	-	AB	-	AB	-	AA	-	AA	AA	-	AB	AB	AA	AA	AB	-	AA	-	AA	AA	-	AB	AA	AB	AB	-	AB	AB	-	-	-	-	-	-	AB	-	AA	-	AA	-	-	-	AA	-	-	-	-
S7_18378976	7D	0	AB	AB	AA	AA	AA	AA	AA	AA	AA	AA	AA	AA	AA	AA	AB	AB	AA	AA	AA	AB	AA	AA	AA	AA	AA	AA	AA	AA	AA	AB	AB	AB	AB	AA	AA	AB	AA	AA	AA	AB	AB	AB	AA	AB	-	AA	-
S7_21671483	7D	1e-07	AB	AB	AA	AA	AA	AA	AA	AA	AA	AA	AA	AA	AA	AA	AB	AB	AA	AA	AA	AB	AA	AA	AA	AA	AA	AA	AA	AA	AA	AB	AB	AB	AB	AA	AA	AB	AA	AA	AA	AB	AB	AB	AA	AB	AA	AA	-
S7_36466627	7D	11.2539	AB	AB	AA	AA	AA	AA	AA	AA	AA	AA	AA	AA	AA	AA	AB	AA	AA	AA	AA	AA	AA	AA	AA	AA	AA	AA	AA	AA	AA	-	AA	-	AB	AA	AA	AB	AA	AA	AA	AB	AA	AA	AA	AA	AA	AA	-
S7_58087954	7D	21.5192	AA	AB	AA	AA	AA	AA	AA	AA	AA	AA	AA	AA	AA	AA	AB	AB	AA	AA	AA	AA	AA	AA	AA	AA	AA	AA	AA	AA	AA	AA	AA	-	AB	AA	AA	AA	AA	AA	AA	AA	AA	AB	AA	AA	AA	AA	-
S7_20099662	7D	25.5426	-	AB	AA	AA	AA	AA	AA	AA	AA	AA	AA	AA	AA	AA	AA	AA	AA	AA	AA	AA	AA	AA	AA	AA	AA	AA	AA	AA	AA	AB	AA	AB	AB	AA	AA	AA	AA	AA	AA	AB	AA	AB	AA	AA	AA	AA	-
S7_9984892	7D	39.9897	AA	AA	AA	AA	AA	AA	AA	AA	AA	AA	AA	-	AA	AA	AA	-	AA	AA	AA	AB	AA	AA	AA	AA	AA	AA	AA	AA	AA	AB	AB	AB	AA	AA	AA	AA	AA	AA	AA	AB	AB	AA	AA	-	AA	AA	-
S7_63420740	7D	52.1737	-	AA	AB	AA	AA	AB	-	AA	AA	AA	AA	AB	AA	AA	AA	-	-	AA	AA	-	-	AA	-	AA	-	AA	AA	AB	-	-	-	-	AA	AA	-	-	AA	-	AA	-	-	AA	AA	-	AA	-	-
S7_63121928	7D	52.1737	AA	AA	AB	AA	AA	AB	AA	-	AA	AA	AA	AB	AA	AA	AA	AA	AA	AA	AA	AB	AA	AA	AA	AA	AA	AA	AA	AB	AA	AA	AA	AB	AA	AA	AA	AA	AA	AA	AA	AA	AB	-	AA	AB	AA	AA	-
S7_61720197	7D	72.2403	AA	AB	AA	AB	AB	AB	AA	AA	AB	AA	AA	AA	AA	AA	AA	AA	AB	AA	AA	AA	AA	AA	AA	AB	AA	-	AB	AA	AA	AA	AA	AA	AA	AA	AA	AA	AA	AA	AA	-	AA	AA	AA	AA	AA	-	AB
S7_20815295	7D	85.0776	AA	AA	AA	AA	AB	AA	AA	AA	AA	AA	AA	AA	AA	-	AA	AA	AA	AA	-	-	AA	AA	AA	AA	AA	AA	AB	AA	AA	AA	AA	-	AA	AA	-	AA	AA	AA	-	AA	-	-	AA	AA	-	AA	-
S7_6616516~S7_6858650~S7_8240512	7D	102.029	AA	AA	AA	AA	AA	AA	AB	AA	AA	AA	AB	AA	AA	AA	AA	AA	AA	AA	AA	AA	-	AB	AA	AB	AB	AB	AB	AA	AA	AA	AA	AA	-	AA	AB	AA	AA	AA	AA	AA	AA	AA	AA	AA	AA	AA	-
S7_60840027	7D	113.963	AA	AA	AB	AA	AA	AB	AB	AA	AA	AA	AB	AA	AA	AA	AA	AA	AA	AA	AA	AA	AA	AA	AA	AB	AB	AA	AB	AA	AA	AA	AA	AA	AA	AB	AA	AA	AA	AA	AA	AB	AA	AA	AA	AA	AA	AA	-
S7_58436529	7D	128.302	AA	AA	AB	AB	AB	AA	AB	AA	AA	AA	AB	AB	AA	AA	AA	AA	AA	AA	AA	AA	AB	AA	AA	AB	AB	AB	AB	AB	AA	AB	AA	-	AA	AB	AA	AA	AA	AA	AA	AB	AA	AA	AA	AA	AA	AB	-
S7_57736881	7D	133.187	AA	AA	AB	AB	-	AA	AB	AA	AA	AA	AB	AB	AA	AA	AA	-	AA	AA	AA	AB	-	AA	AA	AB	AB	AB	AB	AB	AA	AA	AA	AA	AA	AB	AB	AA	AA	AA	AA	AA	AB	AA	AA	AB	AA	AB	AB
S7_56469256	7D	136.111	AA	AA	AB	AB	AB	AA	-	AA	AA	AA	AB	AB	AA	AA	AA	AA	AA	AA	AA	AA	AB	AA	AA	AB	AB	AB	AB	AB	AA	AA	AA	-	AA	AB	AB	AA	AA	AA	AA	AA	AA	AA	AA	AA	AA	AA	AB
S7_57866027	7D	137.704	-	AA	AB	AB	AB	AA	AB	AA	AA	AA	AB	AB	AA	AA	AA	AA	AA	AA	AA	AA	AB	AA	AA	AB	-	AB	AB	AB	AA	AA	AA	-	AA	AB	AB	-	AA	-	-	AA	AA	-	AA	-	AA	-	-
S7_55644599	7D	139.185	-	AA	AB	AB	AB	AA	AB	AA	AA	AA	AB	AB	AA	AA	AA	AA	AA	AA	AA	AA	AB	AA	AA	AB	AB	AB	AB	AB	-	AA	AA	-	AA	AB	AB	AA	AA	-	AA	AA	AA	AA	AA	AA	AA	AB	-
S7_58620694	7D	139.185	AA	AA	AB	AB	AB	AA	AB	AA	AA	AA	AB	AB	AA	AA	AA	AA	AA	AA	AA	AA	AB	AA	AA	AB	AB	AB	AB	AB	AA	AA	AA	AA	AA	AB	AB	AA	AA	AA	AA	AA	AA	AA	AA	AA	AA	-	AB
S7_37909272	7D	144.41	AA	AA	AB	AA	AB	AA	AB	AA	AA	-	AB	AB	AA	AA	AA	AA	AA	AA	AA	AA	AB	AB	AA	AB	AB	AB	AB	AB	AA	AA	AA	-	AA	AB	AB	AA	AA	-	AA	AA	AA	-	AA	AA	-	AB	AB
S7_50018315	7D	149.776	AA	AA	AB	AB	AB	AA	AA	AA	AA	AA	AB	AB	AA	AA	AA	AA	AA	AA	AA	AB	AB	AB	AA	AB	AB	AB	AB	AB	AA	AB	AA	AB	AA	AB	AB	AA	AA	AA	AA	AA	AB	AA	AA	AA	AA	AB	-
S7_11726102	7D	162.271	AA	AA	AB	AB	AB	AA	AB	AB	AB	AA	AB	AB	AB	AA	AA	AA	AA	AA	AA	AA	AB	AB	-	AB	AB	AA	AB	AB	AB	AB	AA	-	AA	-	AA	AA	AA	AA	AB	AA	AA	AA	AA	AA	AA	AB	-
S7_55137047	7D	164.527	AA	AA	AB	AB	AB	AA	AB	AB	AB	AA	AB	-	AB	AA	AA	AA	AA	AA	AA	AB	AB	AB	AB	AB	AB	-	AB	AB	AB	AB	AA	AB	AA	AB	AB	AA	-	AA	AB	AA	AB	AA	AA	AA	-	AB	AB
S7_55025320	7D	177.303	AB	AA	-	AB	AB	AA	AB	AB	AB	AA	AB	AB	AB	AA	AA	AA	AA	AA	AA	AB	AB	AB	AB	AB	AB	AB	AB	AB	AA	AB	AA	AB	AA	AB	AB	AB	AA	AA	AB	AA	AB	AA	AA	AA	AA	AB	AB
S7_11975519	7D	192.363	AB	AA	AB	AB	AB	AA	AB	AB	AB	AA	AB	AB	AB	AA	AA	AA	AA	AA	AA	AB	AB	AB	AB	AB	AB	AB	AB	AB	AB	AB	AB	AB	AA	AB	AB	AB	AA	AA	AB	AB	AB	-	AA	AB	AA	AB	-
S7_10563868	7D	205.858	AB	AB	AB	AA	AB	AA	-	AB	AB	-	AB	AB	AB	AA	AB	AB	AA	AA	AA	AB	-	AB	AB	AB	AB	-	AB	AB	-	AB	AA	AB	-	AB	AB	AB	AA	AA	AB	AA	AB	AB	AA	-	AA	AB	-
S7_57208351	7D	223.53	AB	AB	AB	AB	AB	AA	AB	AB	AB	AB	AB	AB	AB	-	AB	-	AB	AA	AA	AB	AB	AB	AB	AB	AB	AB	AB	AB	AB	-	AB	AB	AA	AB	AB	AB	AA	AA	AB	AA	AB	AA	AA	AB	AA	AB	-
S8_876560	8A	0	AA	AB	AB	AB	AB	AB	AB	AB	AA	AB	AB	AB	AB	AA	AB	AB	AB	AB	AB	-	AB	AB	AB	AB	AB	-	AB	AB	AB	-	AA	-	AB	AB	AB	AA	AB	AB	AB	AB	AB	-	AB	AA	AB	-	AB
S8_4608602	8A	26.0492	AB	AB	AB	AB	AB	AB	AA	AA	AA	AB	AA	-	-	AB	AB	AB	AB	AB	AB	AA	AB	AA	AA	AB	AB	AA	AB	AB	AB	AA	AA	-	AB	AB	AB	AB	AB	AB	AB	AA	AA	AB	AB	AA	AA	AB	-
S8_4608452	8A	32.8254	AB	AB	AB	-	AB	AB	AA	AA	AA	AB	AA	AB	AB	-	AB	AB	AB	-	AB	AA	AB	AA	AB	AB	AB	AA	-	AB	-	-	AA	AA	AB	AB	AA	AB	AB	AB	AB	AA	AA	AB	AB	-	-	-	-
S8_53313525	8A	44.0757	AB	AB	AB	AB	AB	AB	AA	AA	AA	AB	AA	AB	AA	AB	AB	AB	AB	AB	AB	AA	AB	AA	AA	AA	AA	-	AB	AB	AA	AA	AA	-	AB	AB	AB	AB	AB	-	-	-	-	AB	AB	AA	AB	AB	-
S8_51121608	8A	56.3023	AB	AB	AB	AB	AB	AB	AB	AB	AB	AB	AB	AB	AB	AB	AB	AB	AB	AB	AB	AA	AB	AB	AB	AB	AB	AB	AB	AB	AA	AA	AA	-	AB	AB	AB	AB	AB	AB	AB	AA	AA	AB	AB	AA	AB	-	AB
S8_51305269~S8_51380513~S8_51417001	8A	58.0829	AB	AB	AB	AB	AB	AB	-	AB	AB	AB	AB	-	-	AB	AB	AB	AB	AB	AB	AA	AB	-	AB	AB	AB	AB	AB	AB	AA	AB	AA	AA	AB	AB	-	AB	AB	AB	AB	AA	AA	AB	AB	AA	AB	AB	AB
S8_51417449~S8_51428750	8A	58.0829	AB	AB	AB	AB	AB	AB	AA	-	-	AB	-	AB	-	AB	AB	AB	AB	AB	AB	AA	AB	-	-	-	AB	-	AB	AB	AA	AB	AA	AA	AB	AB	AB	AB	AB	AB	-	AA	AA	AB	AB	AA	AB	AB	AB
S8_55366198	8A	63.3372	AB	AB	AB	AB	AB	AB	AA	AB	AA	AB	AB	AB	AB	AB	AB	AB	AB	AB	AB	AB	AB	AB	AB	AB	AB	AB	AB	AB	AA	-	AB	AA	AB	AB	AB	AB	-	AB	AB	AA	AA	AB	-	AB	AB	AB	AB
S8_53748095	8A	67.7472	AB	AB	AB	AB	AB	AB	AB	AB	AA	AB	AB	AB	AB	AB	AB	AB	AB	AB	AB	AA	AB	AB	-	AB	AB	AB	AB	AB	AA	AB	-	AA	AB	AB	AB	AB	AB	AB	-	AA	AB	AB	AB	AA	AB	AB	AB
S8_1084774	8A	81.5525	AB	AB	AB	AB	AB	AB	AB	AB	AA	AB	AB	AB	AB	AB	AB	AB	AB	AB	AB	AA	-	AB	AB	AB	AB	AB	AB	-	AB	AA	AA	-	AB	AB	AB	AB	-	AB	AB	AB	AB	AA	AB	AB	AB	AB	-
S8_1075540	8A	93.5173	AB	AB	AB	AB	AB	AB	AB	AB	AA	AB	AB	AB	AB	-	AB	AB	AB	AB	AB	AB	-	AB	AB	AB	AB	AB	AB	AB	-	AB	AB	AB	-	AB	-	AB	AB	AB	AB	AB	AB	AA	AB	AB	AB	AB	-
S8_748631	8A	100.422	-	AB	AB	AB	AB	AB	AB	AB	AA	AB	AB	AB	AB	AB	AB	AB	AB	AB	AB	AB	-	AB	AB	AB	AB	AB	AB	AB	AA	-	AA	-	AB	AB	AB	AB	AB	-	AB	AB	AB	AA	AB	AB	AB	AA	AB
S8_37307745	8A	122.187	AB	AB	AB	AB	AB	AA	AB	AB	AB	AB	AB	AA	AB	AB	AB	AB	AB	AB	AB	AB	AB	AB	AB	AB	AB	AB	AB	AB	AA	AB	AA	AA	AA	AA	-	AB	AB	AB	AB	AB	AB	-	AB	-	AB	AB	-
S8_37876620	8A	132.571	-	AB	AB	AB	AB	AA	AB	AB	-	AB	AB	AA	AB	AB	AB	AB	AB	AB	AB	AB	-	-	-	AB	AB	AB	AB	-	-	AB	AB	AA	AA	AA	AB	AB	AB	AB	AB	AB	AB	AB	AB	AB	AB	-	-
S8_16334087	8A	132.571	AB	AB	AB	-	-	AA	AB	AB	AB	AB	AB	AA	AB	AB	AB	AB	AB	AB	AB	AB	AB	AB	AB	AB	AB	AB	AB	AB	AA	AB	-	AA	AA	AA	AB	AB	AB	AB	AB	AB	AB	-	AB	AB	AB	AB	-
S8_11551047	8A	142.621	AB	AB	AB	AB	AB	-	AB	AB	AB	AB	AB	AA	AA	AB	AB	AB	AB	-	AB	AB	AB	AB	-	AB	AB	AB	-	-	AA	AB	AB	AB	AB	AB	AB	AB	AB	AB	AB	-	AB	AB	AB	AB	-	-	-
S8_41159227	8A	147.027	AB	AB	AB	AB	AB	AA	AB	AB	AB	AB	AB	AA	AB	AB	AB	AB	AB	AB	AB	AB	AB	AB	AB	AB	AB	AB	AB	AB	AA	AB	AB	AA	AB	AA	AB	AB	AB	AB	AB	AB	AB	AB	AB	AB	AB	AA	-
S8_6196114	8A	149.452	-	AB	AB	-	AB	AB	AB	AB	AB	-	AB	AA	AB	AA	AB	AB	AB	-	-	AB	AB	AB	AB	AB	AB	-	-	-	-	-	AB	AB	-	AB	AB	AA	AB	AB	AB	AB	AB	-	AB	AB	AB	-	-
S8_42986305	8A	149.452	AB	AB	AB	AB	AB	AA	-	AB	AB	AB	AB	AA	AB	AB	AB	AB	AB	-	AB	-	AB	AB	AB	AB	AB	AB	-	AB	AA	AB	AB	-	AB	AA	AB	AB	AB	AB	AB	-	AB	AB	AB	AB	AB	-	-
S8_41273697	8A	150.955	AB	AB	AB	-	AB	AA	AB	AB	AB	AB	AB	AA	AB	AB	AB	AB	AB	AB	AB	AB	-	AB	AB	AB	AB	-	AB	-	-	-	AB	AB	AB	AA	AB	AB	AB	AB	AB	AB	AB	AB	AB	AB	AB	AB	-
S8_162578	8A	170.378	-	AB	AB	AB	AB	AB	-	AA	AA	AB	AA	AA	AB	AB	AB	AB	AB	AB	AB	AB	-	AA	AB	AB	AB	AA	AB	AB	AB	-	AB	-	-	AB	-	AB	AB	AB	AB	AB	-	-	AB	-	AA	-	AA
S8_4847529	8A	176.703	AB	AB	AB	-	AB	AB	-	AA	AA	AB	AA	AB	AB	-	AB	AB	AB	-	AB	AB	AB	AA	AB	AB	AB	AA	-	AB	AB	AB	AB	AB	AB	AB	AB	AB	AB	AB	AA	AB	-	AB	AB	-	AB	AB	-
S8_2451842	8A	186.067	AB	AB	AB	AB	AB	AB	AA	AA	AA	AB	AA	AB	AB	AB	AB	AA	AB	AB	AB	AB	AB	AA	AB	AB	AB	AA	AB	AB	AB	AB	AB	AB	AA	AB	AA	AB	AB	AB	-	AA	AA	AB	AA	-	AB	-	AB
S8_1726064	8A	190.307	AB	AA	AB	AB	AB	AB	AA	AA	AA	AB	AA	AB	AB	AB	AB	AA	-	AB	AB	AB	AB	AA	AB	AB	AB	-	AB	AB	-	AB	AB	AB	AB	AB	AA	AB	AB	-	AB	AA	-	AB	-	AB	AA	-	-
S8_1813552	8A	206.137	AB	AB	AB	AB	AB	AB	-	AB	AA	AB	AB	-	AA	AB	AB	AB	AB	AB	AB	AB	-	AB	AB	AB	AB	AB	AB	AB	AB	-	AB	AB	-	AB	AB	AB	AB	-	AA	AA	AA	-	AB	AB	AB	-	AB
S8_41417560	8A	217.809	AB	AB	AB	AB	AB	AB	AB	AB	AB	AB	AB	AB	-	AB	-	AB	AB	AA	AB	AB	-	AB	AB	AB	AB	AB	AA	AA	AB	AA	AB	-	AB	AB	AB	-	AB	AB	AB	AA	AB	AA	AB	AB	AB	AB	AB
S8_14556229	8A	224.273	AB	AB	AB	AB	AB	AB	AB	AB	AB	AB	AB	AB	AB	AB	AB	-	AB	AB	-	AB	AB	AB	AB	AB	AB	AB	AB	AB	AB	AB	AB	AB	AB	AB	AB	AB	AB	AB	AB	AB	AB	AB	AB	-	AB	AB	-
S8_41697619	8A	232.848	AB	-	-	-	AB	-	AB	-	AB	AB	-	-	AB	AB	AB	AB	AB	-	-	-	AB	AA	-	AB	AB	AB	-	AB	-	-	-	-	AA	AB	AB	AB	AB	AB	AB	AB	AB	AB	AB	AB	AB	AB	-
S8_45322860	8A	236.305	AB	AB	AB	AB	AB	AA	AB	AB	AB	AB	AB	AA	AB	AB	AB	AB	AB	AB	AB	AB	AB	AB	AB	AB	AB	AB	AB	AB	AA	AB	AB	AB	AB	AA	AB	AB	AB	AB	AB	AB	AB	AB	AB	AB	AB	AB	AA
S8_44723812	8A	247.364	AB	AB	AB	AB	AB	AA	AA	AB	AB	AB	AB	AA	AB	AB	AB	-	AB	AB	AB	AA	AB	AB	AB	AB	AB	AB	AB	AB	AA	AB	AB	AB	AB	AA	AB	AB	AB	AB	-	-	AB	AB	AB	AB	AB	AB	-
S8_1808533	8A	269.247	AB	AB	AB	AA	AB	AA	AB	AB	AA	AB	AB	AA	AA	AA	AB	AB	AB	AB	AB	AB	AA	AB	AA	AB	AB	AB	AB	AB	AA	AB	AB	-	AB	AA	AB	AB	AB	AB	AA	AA	AA	AB	AB	AB	AB	AB	-
S8_4800118	8B	0	AB	AB	AB	-	AB	AB	AA	AA	AA	AA	AA	AB	AB	-	AA	AB	AA	AB	AB	AB	-	AA	AB	AB	AB	-	AB	AB	AB	AB	AB	-	AB	AB	AB	AB	AA	-	AB	-	-	-	AB	AB	AB	AB	-
S8_6056426	8B	16.1823	AA	AB	AB	-	AB	AB	AB	AA	AA	AA	AA	AB	AB	AB	AA	AB	AA	-	AB	AB	AB	AA	AB	-	-	AA	-	AB	AA	AB	AB	AB	AB	AB	AB	AA	AA	AA	AB	AB	AB	AA	AB	AB	AB	AB	AB
S8_6056282	8B	25.018	-	AB	AB	AB	AB	AB	AB	AA	AA	-	AA	AB	AB	AB	AA	AB	AA	AB	AB	AB	AB	AA	AB	AB	AB	-	AB	AA	AA	AB	AB	AB	AB	AA	AA	AA	AA	-	AB	AB	AB	-	AB	AB	AB	AB	-
S8_6053716	8B	33.2385	-	AB	AA	AB	AB	AB	AB	AA	AA	AA	AA	AB	AB	AB	AA	-	AA	AB	AA	-	AB	AA	AB	AA	AB	AA	-	-	AA	AA	AB	-	AB	-	-	AA	AA	-	AA	AB	AB	-	-	AB	-	AB	-
S8_5265160	8B	53.9674	AA	AB	AB	AB	-	AB	AB	AB	AB	AA	AB	AB	AB	AB	AA	AB	AA	AB	AB	AA	AB	AB	AB	AB	AB	AB	AB	AB	AB	AA	AA	AA	AB	AB	AA	AA	AA	-	AB	AA	AA	AA	AB	AA	AB	AB	AB
S8_6028183	8B	70.1817	AA	AB	AB	AB	AB	AB	AB	AA	AA	AA	AA	AB	AB	AB	AA	AB	AA	AB	AB	AA	AB	AA	AA	AB	AB	AA	AB	AA	AA	AA	AA	AA	AB	AB	AA	AA	AA	AA	AB	AA	AA	AA	AB	AA	AB	AB	AB
S8_45743084	8B	85.6669	AA	AA	AB	-	AA	AA	AB	AA	AA	AA	AA	AA	AB	AB	AA	AA	AA	AB	AA	AA	-	AA	AA	AB	AB	AA	AB	AA	AA	AA	AA	AA	AA	AA	-	-	AA	-	-	AA	AA	-	AA	-	AB	AA	-
S8_1075351	8B	104.605	-	AA	AB	AB	AB	AB	-	AA	AA	AA	AA	AB	AB	-	AA	AA	AA	AB	AA	AB	-	AA	-	AB	AB	-	AB	AB	-	AB	AB	AB	-	AA	AA	AA	AA	AA	AB	AA	-	AA	AA	-	-	-	AB
S8_1293001~S8_1751335~S8_2579259~S8_2580157	8B	113.241	AA	AA	AB	AB	AB	AB	AA	AA	AA	AA	-	AB	AB	AB	AA	AA	AA	AB	AA	-	AB	AA	AB	AB	AB	AA	AB	AB	AB	AA	AA	AA	AA	AB	-	AA	AA	AA	-	AA	AA	AA	AA	AA	AA	AA	AB
S8_2986253	8B	131.759	AA	AA	AA	AA	AA	AA	AA	AA	AA	AA	AA	-	AB	AA	AA	AA	AA	-	-	AA	AA	AA	AB	AA	AB	AA	AB	AA	AB	-	AA	AA	AA	AA	AA	AA	AA	AA	AB	AA	AA	AA	AA	AA	AA	AA	AA
S8_17092210	8B	145.384	AA	AA	-	-	AA	AA	AA	AA	AA	AA	AA	AA	AA	AA	AA	AA	AA	AA	AA	AA	AA	AA	AA	AA	AA	AA	AA	AA	AA	AA	AA	AA	AA	AA	AA	AA	AB	-	AA	-	AA	AA	AA	-	-	AA	-
S8_47509071	8B	153.44	-	AA	AA	AA	AA	AA	AA	AA	AA	AA	AA	AA	AA	AA	AA	AA	AA	AA	AA	AA	AA	AA	AB	AB	AB	AA	AB	AA	-	AA	AA	-	AA	AA	-	AA	AA	AA	AA	AA	AA	-	AA	AA	AA	-	-
S8_53290743	8B	179.385	AA	AA	AA	AA	AA	AA	AB	AB	AB	AA	AB	AA	AB	AB	AA	AA	AA	AB	AA	AA	AA	AB	AB	AB	AB	AB	AB	AB	AA	AA	AA	AA	AA	AB	AA	AA	AA	AA	AB	AA	AA	AA	AA	AA	AB	AA	-
S8_51624027	8B	186.81	AA	AA	AB	AA	AA	AA	-	AB	AB	AA	AB	AA	AB	AB	AA	AA	AA	AB	AA	AA	AA	AB	AB	AB	AB	AB	AB	-	-	AA	AA	AA	AA	AB	AA	AA	AA	-	AB	AA	AA	-	AA	AA	AB	AB	-
S8_51620380	8B	192.337	AA	AA	AB	AA	AA	AA	AA	AB	AB	AA	AB	AA	AB	-	AA	AA	AA	AB	AA	AA	AA	AB	AB	AB	AB	AB	AB	AB	AA	AA	AA	AA	AA	AA	AA	AB	AA	-	-	AA	AA	AA	AA	AA	-	AA	-
S8_46033408	8B	221.386	AA	AA	AA	AA	AA	AA	AA	AB	-	AA	AB	AA	AB	AA	AA	AA	AA	AA	AA	AB	AA	AB	AB	AB	AB	AB	AB	AA	AA	AB	AB	AB	AA	AA	AA	AA	AA	AA	AB	AB	AB	AA	AA	AB	AA	AA	AA
S8_34506182	8B	235.671	AB	AA	AB	AB	AA	AA	AB	AB	AB	AA	AB	AA	AB	AB	AA	AA	AA	AB	AA	AB	AB	AB	AB	AB	AB	AB	AB	AA	AA	AB	AB	AB	AA	AA	AA	AB	AA	AA	AB	AB	AB	-	AA	AB	AB	AA	-
S8_11305400	8B	242.602	AA	AA	AB	AB	AA	AA	AB	AB	AB	AA	AB	AA	AB	AB	AA	AA	AA	AB	AA	AB	AB	AB	AB	AB	AB	AB	AB	AA	AA	AB	AB	-	AA	AA	AA	AA	AA	AA	AB	-	AB	AA	AA	-	AB	AA	-
S8_15600483	8B	246.486	-	AA	AB	AA	AA	AA	AB	AB	AB	-	AB	AA	AB	AB	AA	AA	AA	AB	AA	AB	AB	AB	AB	AB	AB	AB	AB	AA	AA	AA	AB	AB	AA	AA	AA	AA	AA	-	AB	AB	AB	-	-	AB	AB	-	-
S8_11025012	8B	263.534	-	AA	AB	-	AA	AA	AB	AA	AA	-	AA	AA	AB	AB	AA	AA	AA	AB	AA	AB	-	AA	AB	AB	-	AA	AB	-	-	AA	AB	-	-	AA	AA	-	AA	-	AB	AB	AB	-	AA	AA	AB	-	-
S8_38561334	8B	281.824	AA	AB	AB	AB	AB	AA	AB	AA	AA	AA	AA	AA	AB	AB	AA	AA	AB	AB	AB	AB	AB	AA	AB	AB	AB	AA	AB	AB	AA	AA	AB	AB	AA	AA	AB	AA	AA	AA	AB	AB	AB	AA	AA	AA	AB	AB	AA
S8_47878656	8B	299.037	AA	AB	AB	AA	AA	AA	AB	AA	AA	-	AA	AA	AA	AA	AA	AA	AB	AB	AB	AB	-	AA	-	AB	AB	-	AB	-	AA	AA	AB	AB	AA	AB	-	AA	AA	-	-	-	AB	-	-	-	AB	AB	-
S9_51824578	9A	0	AB	AB	AB	AB	AB	AB	AB	AB	AB	AB	AB	AB	AB	AB	AB	AB	AB	AB	AA	AB	AA	AB	AB	AB	AB	AB	AA	AB	AB	AB	AB	AB	AB	AB	AA	AB	AB	AB	AB	AB	AB	AB	AA	AB	AB	AA	AB
S9_39840526	9A	16.5323	AB	AB	AB	AB	AB	AB	AB	AB	AB	AB	AB	AB	AB	AB	AB	AB	AB	AB	AB	AB	AB	AB	AB	AB	AB	AB	AA	AB	-	AB	AB	AB	AB	AB	AB	AB	AB	AB	AB	AB	AB	AB	AB	AB	AB	AB	-
S9_58856483	9A	39.047	AB	AB	AB	AB	AB	AB	AB	AB	AB	AB	AB	AB	-	AB	AB	AB	AB	AB	AB	AB	AB	AB	AB	AB	AA	-	AA	AB	AB	AA	AB	AA	AB	AB	-	AB	AB	-	-	AB	-	-	AA	-	AB	AB	AB
S9_58943758	9A	40.7604	AB	AB	AB	AB	AB	AB	-	AB	AB	AB	AB	AB	AB	AB	AB	AB	AB	AB	AB	AB	AB	AB	AB	AB	AA	AB	AA	AB	AB	AA	AB	AA	AB	-	AB	AB	AB	AB	AB	AB	AA	AB	AB	AA	AB	AB	AB
S9_56692371	9A	50.3645	-	AB	AB	AB	AB	AB	-	AB	AB	-	AB	AB	AB	AB	AB	AB	AB	AB	AB	AA	AB	AB	AB	AB	AB	AB	AA	AB	AB	AB	AB	-	AA	AB	-	AB	-	AB	AB	AB	-	-	AB	AB	-	-	-
S9_55718375	9A	54.0592	AB	AB	AB	AB	AB	AB	AB	AB	AB	AB	AB	AB	AB	AB	AB	AB	AB	AB	AB	AB	AB	AB	AA	AB	AB	AB	AA	AB	AB	AB	AB	-	AB	AB	AA	AB	AB	AB	AA	AB	AB	AB	AA	AB	AB	AB	AB
S9_54865497	9A	57.192	AB	AB	AB	AB	AB	AB	AB	AB	AB	AB	AB	AB	AB	AB	AB	AB	AB	AB	AB	AB	AB	AB	AB	AB	AB	AB	AA	AB	AB	AB	AB	AA	AB	AB	AA	AB	AB	AB	AB	AB	AB	AB	AA	AB	AB	AB	AB
S9_57267091	9A	61.0648	AB	AB	AB	AB	AB	AB	AB	AB	AB	AB	AB	AB	AB	AB	AB	AB	AB	AB	AB	AB	AB	AB	AB	AB	AB	AB	AA	AB	AB	AB	AB	AA	AB	AB	AB	AB	-	AB	AB	AB	AB	AA	AA	AB	AB	AB	-
S9_58062014	9A	65.9374	-	AB	AB	AB	AB	AB	AB	AB	AB	AB	AA	AB	AB	AB	AB	AB	AB	AB	AB	AB	AB	AB	AB	AB	AB	AB	AA	AB	-	-	AB	AB	AB	-	AB	AB	AB	-	AB	AB	AB	AB	-	AB	AB	AB	AB
S9_50719802	9A	74.941	AB	AB	AB	AB	AB	AB	AB	AB	AB	AB	AB	AB	AB	AB	AB	AB	AB	AB	AB	AB	AB	AB	AB	AB	AB	AB	AA	AB	-	AB	AB	AB	AB	AB	AA	AB	AB	-	AB	AB	AB	AB	AB	AB	AB	AB	AB
S9_52034558	9A	74.941	AB	AB	AB	AB	AB	AB	AB	AB	AB	AB	AA	AB	AB	AB	AB	AB	AB	AB	AB	AA	AB	AB	AB	AB	AB	-	AA	AB	AB	AB	AA	AA	AB	AB	AA	AB	AB	AB	AA	AB	AB	AB	AB	AB	AA	AB	AB
S9_51824828	9A	74.941	AB	AB	-	AB	AB	AB	AB	AB	AB	AB	AB	AB	AB	AB	AB	-	AB	AB	AB	AB	AB	AB	AB	AB	AB	AB	AA	AB	AB	AB	-	AB	AB	AB	AA	AB	AB	AB	AB	AB	AB	-	-	AB	AB	AB	AB
S9_15158378	9A	80.3862	AB	AB	AB	AB	AB	AB	AB	AB	AB	AB	AB	-	-	AB	AB	AB	AB	AB	AB	AB	AA	AB	AB	AB	AB	AB	AA	-	AB	AB	AB	-	AB	AB	AB	AB	AB	AB	AB	AB	AB	AB	AB	AB	AB	-	-
S9_31580899	9A	89.0499	AB	AB	AB	AB	AB	AB	AB	AB	AB	AB	AB	AB	AB	AB	AB	AB	AB	-	AB	AB	AB	-	AB	AB	AB	AB	AB	AB	AB	AB	AB	AB	AB	AB	AB	AB	AB	AB	AB	AB	AB	AB	AB	AB	AB	AB	-
S9_48696932	9A	100.734	AB	AB	AB	AB	AB	AB	AA	AB	AB	-	AB	AB	AA	-	AB	AB	AB	AB	AB	AB	AB	AB	AB	AA	AB	AB	AB	AA	AB	AB	AB	AA	AB	AB	AB	AB	AB	AB	AA	AB	AB	AB	AB	AB	AB	AA	-
S9_20134878	9A	117.095	AB	AB	AB	AB	AB	AB	AB	AB	AB	AB	AB	AB	AB	AB	AB	AB	AB	AB	AB	AB	AB	-	AA	AB	AB	AA	AB	AB	AB	AB	AB	-	AB	AB	AB	AB	AB	AB	AA	AB	AB	AB	AB	AB	AB	AB	-
S9_52004801	9A	125.942	AB	AB	AB	AB	AB	AB	AB	AB	AB	AB	AA	AB	AB	AB	AB	-	AB	AB	AB	-	AB	AB	AA	AB	AB	AB	AA	-	-	AB	AB	-	AB	AB	AA	AB	AB	AB	AA	AB	AB	AB	AB	AB	AB	AB	AB
S9_55778912~S9_55947901	9A	134.371	AB	AB	-	AB	AB	AB	AB	AB	AB	AB	AB	AB	AB	AB	AB	AB	AB	AB	AB	AB	AA	AB	AB	AB	AB	AB	AA	AB	AB	-	-	-	AB	AB	AA	AB	AB	AB	AB	AB	-	AB	AB	-	AB	AB	AB
S9_57085144	9A	142.975	AB	AB	AB	AB	AB	AB	AB	AB	AB	AB	AB	AB	AB	AB	AB	AB	AB	AB	AB	-	AA	AB	AB	AB	AB	AB	AA	AB	AB	AB	AB	AA	AB	AB	AA	AB	AB	AB	AB	AB	AB	AB	AB	AB	AB	AB	-
S9_49472992	9A	156.448	AB	AB	AB	AB	AB	AB	AB	AB	AB	-	AB	AB	AB	AB	AB	AB	AB	AB	AB	AB	AA	AB	AB	AB	AB	AB	AA	AA	AB	AB	AB	AB	AB	AB	AB	AA	AB	AB	AB	AB	AB	AB	AB	AB	AB	AB	-
S9_50409386	9A	168.79	AA	AB	AB	AB	AB	AB	AB	AB	AB	AB	AB	AB	AB	AB	AB	AB	AB	AB	AB	AB	AB	AB	AB	AB	AB	AB	AA	AB	AB	AB	AB	-	AB	AB	AA	AA	AB	AB	AB	AB	AB	AB	AB	AB	AB	AB	AB
S9_4653264	9A	169.894	AA	AB	AB	AB	AB	AB	AB	AB	AB	AB	AB	AB	AB	AB	AB	-	AB	AB	AB	-	AB	AB	AB	AB	AB	AB	-	-	AB	AB	AB	-	AB	AB	-	AA	AB	AB	AB	AB	AB	AB	AB	AB	AB	-	-
S9_53909141	9A	169.894	-	AB	AB	AB	AB	AB	AB	AB	AB	-	AB	-	AB	AB	AB	AB	AB	AB	AB	AB	-	AB	AB	AB	AB	-	AA	AB	AB	-	AB	AB	AB	AB	AA	AA	AB	AB	AB	AB	AB	-	AB	AB	AB	AB	-
S9_52889975	9A	172.824	-	AB	AB	AB	AB	AB	AB	AB	AB	AB	AB	AB	AB	AB	AB	AB	AB	AB	AB	AB	AB	AB	AB	AB	AB	AB	AA	-	AB	-	AB	AB	AB	AB	-	AA	AA	AB	-	AB	AB	-	AA	-	-	-	-
S9_53736186	9A	176.644	AA	AB	AB	AB	AB	AB	AB	AB	AB	AB	AB	AB	AB	AB	-	AB	AB	AB	AB	AB	AB	AB	AA	AB	AB	AB	AA	AB	AB	AB	AB	-	AB	AB	AA	AA	AB	-	AB	AB	AB	AB	AA	AB	AB	AB	AB
S9_55288101	9A	178.05	AA	AB	AB	AB	AB	AB	AB	AB	AB	AB	AB	AB	AB	AB	AB	AB	AB	AB	AB	AB	AB	AB	-	AB	AA	AB	AA	AB	AB	AB	AA	-	AB	AB	AA	AA	AB	AB	AB	AB	AB	AB	AA	AB	AB	AB	AB
S9_50218587	9A	185.811	AA	AB	AB	AB	AB	AB	AB	AB	AB	AB	AB	-	AB	AB	AB	AB	AB	AB	AB	AB	-	AB	AB	AB	AB	AB	AA	AA	AB	AB	AB	-	AB	AB	-	AA	-	AB	AB	AB	AB	AB	AB	AB	-	AB	-
S9_54195840	9A	186.815	AA	AB	AB	AB	AB	AB	AB	AB	AB	AB	AB	AB	AB	AB	AB	-	AB	AB	AB	AB	AB	AB	-	AB	AB	AB	AA	AA	AB	-	AB	-	AB	AB	AA	AA	AB	-	AB	AB	AB	AB	AB	AB	-	AB	-
S9_52792966	9A	189.214	-	AB	AB	AB	AB	AB	-	AB	AB	-	AB	AB	AB	AB	AB	AB	AB	AB	AB	-	-	AB	AB	AB	AB	-	AA	-	-	AB	AB	-	-	AB	AA	-	AB	-	AB	AB	AB	-	-	AB	-	-	-
S9_52885753	9A	195.105	-	AB	AB	AB	AB	AB	-	AB	AB	AB	AB	AB	AB	AB	AB	AB	AB	AB	AB	AB	-	AB	AB	AB	AB	AB	AA	AB	AB	AB	AB	AB	AB	AB	AA	AA	AB	AB	AB	AB	AA	AB	AA	AB	AB	AB	AB
S9_53400953	9A	200.499	AA	AB	AB	AB	AB	AB	-	AB	AB	AB	AB	AB	AB	AB	AB	AB	AB	AB	-	AB	AB	AB	AB	AB	AB	AB	AA	AB	AB	AB	AB	AB	AB	AB	-	AA	-	AB	AA	AB	AA	AB	AA	AB	AB	AB	AB
S9_54634742	9A	210.616	-	AB	-	AB	AB	AB	AB	AB	AB	AB	AB	AB	AB	AB	-	AB	AB	AB	AB	AA	-	AB	AB	AB	AB	AB	AA	AA	AB	AA	AB	-	AB	AB	AA	AA	AB	AB	AA	AA	AB	AB	-	AB	-	AB	AB
S9_55584402	9A	220.493	AA	AB	AA	AB	AB	AB	AB	AB	AB	AB	AB	-	AB	AB	AB	-	AB	AB	AB	AA	AA	AB	AB	AB	AB	AB	AA	AA	AB	AA	AA	AA	AB	AB	AA	AA	AB	AB	AB	AA	AA	AB	AA	AA	AB	AB	AB
S9_57559620	9A	231.718	AA	AB	AB	AB	AB	AB	AA	AB	AB	AB	AB	AA	AB	AB	AB	AB	AB	AB	AB	AA	AA	AB	AB	AB	AB	AB	AA	AB	-	AA	AA	AA	AB	AB	AB	AA	AB	AB	AB	AA	AA	AA	AA	-	AB	AB	-
S9_55445106	9B	0	AB	AB	AB	AB	AB	AB	-	AA	AA	AB	AA	AB	AA	AB	AB	AB	AB	AB	AB	AA	-	AA	AA	AA	AA	-	AA	AA	-	-	AA	-	AB	AB	AA	AA	AB	AB	AA	-	AA	-	AA	AA	AB	-	AB
S9_39917192	9B	8.22385	AB	AB	AB	AB	AB	AB	AA	AA	AA	AB	AA	AB	AA	AB	AB	AB	AB	AB	AB	AA	AA	AA	AA	AA	AA	AA	AA	AB	AA	AA	AA	-	AB	AB	AA	AB	AB	AB	AA	AA	AA	AB	AB	AA	AB	AB	AB
S9_55816388	9B	12.9391	AB	AB	AB	AB	AB	AB	AA	AA	AA	AB	AA	AB	AA	AB	AB	AB	AB	AB	AB	AB	AA	AA	AA	AA	AA	AA	AA	AB	AA	AA	AA	AA	AB	AB	AA	AB	AB	-	AA	AB	-	AB	AB	AA	AB	AB	-
S9_55763832	9B	23.2984	AB	AB	AB	AB	AB	AB	-	AA	AA	AB	AA	AB	AA	AB	AB	AB	AB	AB	AB	AB	AB	AA	AA	AA	AA	AA	AA	AB	AA	-	AB	AB	AB	AB	AA	AB	AB	AB	AA	AB	AB	AB	AB	AB	AB	AB	AB
S9_47992439	9B	35.0601	AB	AB	AB	AB	AB	AA	AA	AA	AA	AB	AA	AB	AA	AB	AB	AB	AB	AB	AB	AB	AA	AA	AA	AA	AA	AA	AA	AB	AA	AB	AB	AB	AB	AB	AB	AB	AB	AB	AA	AB	AB	AB	AA	AB	AB	AB	-
S9_51332178	9B	51.3599	-	AB	-	AB	AB	AB	AA	AA	AA	AB	AA	AB	AA	AB	AB	AB	AB	AB	AB	AA	AB	AA	AA	AA	AA	AA	AA	AB	-	AA	AB	AB	AB	AB	AA	AA	AB	-	AA	AB	AB	AB	AB	AB	-	-	AB
S9_53642149	9B	61.7288	AA	AB	AB	AB	AB	AB	-	AA	AA	AB	AA	AB	AA	AB	AB	AB	AB	AB	AB	AA	-	AA	AA	AA	AA	AA	AA	AA	-	AA	AB	AA	AB	AB	AA	AA	AB	AB	AA	AA	AB	AB	AA	AB	AB	AB	-
S9_53370872	9B	61.7288	-	AB	AB	-	AB	AB	-	AA	AA	AB	AA	-	AA	AB	AB	AB	AB	AB	-	AA	-	AA	AA	AA	AA	AA	AA	-	-	-	AB	-	AB	AB	AA	AA	AB	-	AA	AA	AB	-	-	AB	AB	-	AB
S9_53543437~S9_53543662	9B	67.4082	AA	AB	AB	AB	AB	AB	AA	AA	AA	AB	AA	AB	AA	AB	AB	AB	AB	AB	AB	AA	-	AA	AA	AA	AA	-	AA	AA	-	AA	AA	-	AB	AB	AA	AA	AB	AB	AA	AA	AA	-	AA	AA	AB	AB	-
S9_56744131~S9_56842322~S9_57115284	9B	70.0304	AA	AB	AB	AB	AB	AB	AA	AA	AA	AB	AA	AB	AA	AB	AB	AB	AB	AB	AB	AA	AA	AA	AA	AA	AA	AA	AA	AB	AA	-	-	AA	AB	AB	AA	AA	AB	AB	AA	AA	-	-	-	-	AB	AB	AB
S9_56071274	9B	75.0234	AA	AB	AB	AB	AB	AB	AA	AA	AA	AB	AA	AB	AA	AB	AB	AB	AB	AB	AB	AA	AB	AA	AA	AA	AA	AA	AA	AB	AA	AA	AA	AA	AB	AB	AA	AA	AB	AB	AA	AA	AA	AB	AA	AA	AB	AB	AB
S9_55019747	9B	78.92	AA	AB	AB	AB	AB	AB	AA	AA	AA	AB	AA	AB	AA	AB	AB	AB	AB	AB	AB	AB	AB	AA	AA	AA	AA	AA	AA	AB	AA	AA	AA	AA	AB	AB	AA	AA	AB	AB	AA	AB	AA	AB	AA	AA	AB	AB	AB
S9_53579966	9B	95.4753	AA	AB	AB	AB	AB	AA	AA	AA	AA	AB	-	AB	-	AB	AB	AB	AB	AB	AB	AA	AB	-	AB	AA	AA	AB	AA	AB	AB	AA	AA	AA	-	AB	AA	AA	AB	-	AB	AA	AA	AB	AA	AA	AB	AB	AB
S9_2412794	9C	0	AA	AA	AB	AA	AA	AA	AA	-	AB	AA	AB	AB	AB	AB	AA	AA	AA	AB	AA	AA	AB	AA	AA	AB	AB	AB	AB	AA	AA	AA	AA	AA	AA	AB	AA	AA	AA	AA	AB	AA	AA	AA	AA	AA	AA	AB	AB
S9_2699942	9C	16.6526	AA	AA	AA	AA	AA	AA	AA	AB	AB	AA	AB	AA	AB	AA	AA	AA	AA	AA	AA	AA	AA	AA	AA	AB	AB	AB	AB	AA	AA	AA	AA	AA	AA	AA	AA	AA	AA	AA	AB	AA	AA	AA	AA	AA	AA	AA	-
S9_3592752	9C	29.8203	AA	AB	AA	AA	AA	AA	AA	AB	AB	AA	AB	AA	AB	AA	AA	AA	AA	AA	AB	AA	AA	AA	AB	AB	AB	AB	AB	AA	AA	AA	AA	AA	AB	AA	AA	AA	AA	AA	AB	AA	AA	AA	AA	AA	AA	AA	-
S9_1548219	9C	37.6866	AA	AA	AA	AA	AA	AA	-	-	-	AB	-	AA	-	AA	AA	AA	AA	AA	AB	-	AA	-	-	-	-	-	-	AA	-	-	AA	AB	AB	AA	AA	AA	AA	AA	-	AA	-	AA	AA	AA	AA	AA	-
S9_650177	9C	54.3026	AA	AA	AA	AA	AA	AA	-	AB	AB	AA	AB	AA	AB	AA	AA	AA	AA	AA	AA	AA	AA	AB	AB	AB	AB	AB	AB	AA	AB	AA	AB	AB	AA	AA	AA	AA	AA	AA	AB	AB	AA	AA	AA	AB	AA	-	-
S9_245382	9C	56.1012	AA	AA	AA	AA	AA	AA	-	AB	AB	AA	AB	AA	AB	AA	AA	-	AA	AA	AA	AB	AA	AB	AB	AB	AB	AB	AB	AA	AB	AB	AB	AB	AA	AA	-	AA	AA	-	AB	AB	AB	AA	AA	AB	AA	AA	-
S9_11732212	9C	59.398	-	AA	AA	AA	AA	AA	AB	AB	AB	-	AB	AA	AA	AA	AA	AA	AA	AA	AA	AA	-	AB	AB	AB	AB	AB	AA	AA	AB	-	AB	-	-	AA	-	AA	AA	-	AB	AB	AB	-	-	-	-	-	-
S9_53791018	9C	74.3285	-	AA	AA	AA	AA	-	-	AB	AB	-	AB	-	-	AA	AA	-	AA	AA	AA	-	-	AB	AB	AB	AB	-	AA	-	AB	-	-	-	AA	AA	AA	AA	AA	-	AB	-	-	-	AA	-	-	-	-
S9_55440637	9C	81.5813	AB	AA	AA	AA	AA	AA	AB	AB	AB	AA	AB	AA	AB	AA	AA	AA	AA	AA	AA	AA	AA	AB	AB	AB	AB	AB	AA	AA	AB	AA	AA	AA	AA	AA	AA	AA	AA	AA	-	AA	AA	AA	AA	AA	AA	-	-
S9_21201277	9C	111.722	-	AA	AA	AA	AA	AA	AA	AA	AA	AA	AA	AA	AA	AB	AA	AA	AA	-	AA	AB	-	-	AA	AB	AA	AA	AA	-	-	AA	AA	-	AA	AA	AA	AA	AA	-	AA	AA	AA	AA	AA	AA	AB	AA	-
S9_6926506	9C	124.419	AA	AA	AA	AA	AA	AA	AA	AA	AA	AA	AA	AA	AA	AA	AA	AA	AA	AA	AA	AB	AA	AA	AA	AA	AA	AA	AA	AA	AA	AB	AA	AB	AA	AA	-	AA	AA	AA	AA	AA	AB	AA	AA	AA	AA	AA	-
S9_48415779	9C	124.419	AA	AA	AA	AA	AA	AA	AA	AA	AA	AA	AA	AA	AA	AA	AA	AA	AA	AA	AA	AB	AA	AA	-	AA	AA	AA	AA	AA	AA	AB	AA	AB	AA	AA	AA	AA	AA	AA	AA	AA	AB	AA	AA	-	AA	AA	AA
S9_55848834	9C	143.719	AB	AA	AA	AA	AA	AA	AA	AA	AA	AA	AA	AA	AA	AA	AA	AA	AA	AA	AA	AA	AA	AA	AA	AA	AA	AA	AA	AA	AA	AA	AA	AA	AA	AA	AA	AB	AA	AA	AA	AA	AA	AA	AA	AA	AA	AA	-
S9_47032528	9C	146.522	AB	AA	AA	AA	AA	AA	AA	AA	AA	AA	AA	AA	AA	AA	AA	AA	AA	AA	AA	AA	AA	AA	AA	AA	AA	AA	AA	AA	AA	AA	AA	-	AA	AA	AB	AB	AA	AA	AA	AA	AA	-	AA	AA	AA	-	-
S9_9922630	9C	153.104	AB	AA	AA	AB	AA	AA	AA	AA	AA	AA	AA	AB	AA	AB	AA	AA	AA	AA	AA	AA	AB	AA	AA	AA	AA	AA	AA	AA	AA	AA	AA	AA	AA	AB	-	AB	AA	AA	AA	AA	-	AA	AA	AA	AA	AA	-
S9_6110990	9C	154.472	AB	AA	AA	AA	AA	AA	AA	AA	AA	AA	AA	AB	AA	AB	AA	AA	AA	AA	AA	AA	AB	AA	AA	AA	AA	AA	AA	AA	AA	AA	AA	AA	AA	AB	AB	AB	AA	-	AA	AA	-	AA	AA	-	AA	AA	AB
S9_55800044	9C	160.927	AB	AA	AB	AA	AA	AA	-	AA	AA	AA	AA	AB	AA	AB	AA	AA	AA	AA	AA	AA	AB	AA	AA	AA	AA	AA	AA	AB	-	AA	AA	-	AA	AB	AA	AB	AA	-	AA	-	-	-	AA	-	AA	-	AB
S9_56158950	9C	164.986	AB	AA	AB	AA	AA	AA	AA	AA	AA	AA	AA	AB	AA	AB	AA	AA	AA	AA	AA	AB	AB	AA	AA	AA	AA	AA	AA	AB	AA	AA	AA	AA	AA	AA	AA	AB	AA	-	AA	AB	AA	-	AA	-	AA	-	AB
S9_55119302	9C	172.222	AB	AA	AA	AA	AA	AA	AA	AA	AA	AA	AA	AA	AA	AA	AA	AA	AA	AA	AA	AB	AA	AA	AA	AA	AA	AA	AA	AA	AA	AA	AA	AA	AA	AA	AA	AB	AA	AA	AA	AB	AA	AA	AA	AA	AA	AA	-
S9_50724564	9C	174.977	AB	AA	AA	AB	AA	AA	AA	AA	AA	AA	AA	AA	AA	AA	AA	-	AA	AA	AA	AB	AA	AA	AA	AA	AA	AA	AA	AA	AA	-	AB	AB	AA	AA	AA	AB	AA	-	AA	AB	-	-	AA	AB	-	-	-
S9_56423964	9C	176.465	AB	AA	AA	-	AA	AA	-	AA	AA	-	AA	AA	AA	AA	AA	AA	AA	AA	AA	AB	-	AA	AA	AA	AA	-	AA	-	-	AB	AB	-	AA	AA	-	AB	AA	-	AA	AA	AB	-	-	-	-	-	-
S9_4574191	9C	178.878	AB	AA	AA	AA	AA	AA	AA	AA	AA	AA	AA	AA	AA	AA	AA	AA	AA	AA	AA	AA	AA	AA	AA	AA	AA	AA	AA	AA	AA	AA	AA	AA	AA	AA	AA	AB	AA	AA	AA	AA	AA	AA	AA	AA	AA	AA	-
S9_55760094	9C	185.129	AB	AB	AA	AA	AA	AA	-	AA	AA	-	AA	AA	AA	AA	AA	AA	AA	AA	AA	AA	AA	AA	AA	AA	AA	AA	AA	AA	-	AA	AA	-	AA	AB	AA	AB	AA	AA	AA	AA	AA	-	AA	AA	AA	-	-
S9_2311565	9C	209.972	AA	AA	AB	AA	AA	AA	AA	AA	AA	AA	AA	AB	AA	AB	AA	AA	AA	AB	AA	AA	AB	AA	AA	AA	AA	AA	AA	AA	AA	AB	AA	-	AA	AB	AA	AA	AA	AA	AA	AA	AA	AA	AA	AA	AA	AA	AB
S9_54374612	9C	213.145	AA	AA	AA	AA	AA	AA	-	AA	AA	-	AA	-	-	AB	-	-	AA	-	AA	AA	AB	AA	AA	AA	AA	AA	AA	-	-	-	-	-	AA	AB	AA	AA	AA	AA	AA	AA	AA	AA	AA	AA	AA	-	AB
S9_45520609	9C	218.297	AA	AA	AA	AB	AA	AA	AA	AA	AA	AA	AA	AB	AA	AB	AA	AA	AA	AA	AA	AB	AB	AA	AA	AA	AA	AA	AA	AA	AA	AB	AB	AB	AA	AB	AA	AA	AA	AA	AA	AB	AB	AA	AA	AB	AA	-	AB
S9_55007726	9C	226.735	AA	AA	AB	AA	AA	AA	AA	AA	AA	AA	AA	AB	AA	AB	AA	AA	AA	AA	AA	AB	AB	AA	AA	AA	AA	AA	AA	AB	AA	AA	AA	-	AA	AB	AA	AA	AA	AA	AA	AB	AA	AA	AA	AA	AA	AA	AB
S9_55073125	9C	229.183	AA	AA	AB	AA	AA	AA	AA	AA	AA	AA	AA	AB	AA	AB	AA	AA	AA	AA	AA	AB	AB	AA	AA	AA	AA	AA	AA	AB	AA	AA	AA	AA	AA	AB	AA	AA	AA	AA	AA	AB	AA	AA	AA	AA	AA	AA	AB
S9_53833293	9C	241.897	-	AA	AB	AA	AA	AA	-	AA	AA	AA	AA	AB	AA	AB	AB	AA	AB	AA	AA	AA	AB	AA	AA	AA	AA	-	AA	AB	AA	AA	AA	-	AA	AB	AA	AA	AA	-	AA	AA	AA	-	AB	AA	-	-	-
S9_54407957	9C	244.776	AA	AA	AB	AB	AA	AA	AA	AA	AA	AA	AA	AB	AA	AB	AB	AA	AB	AA	AA	AB	AB	AA	AA	AA	AA	AA	AA	AB	AA	AA	AA	AA	AB	AB	AA	AA	AA	AB	AA	AB	AA	AB	AB	AA	AA	AA	AB
S9_55063293	9C	250.281	AA	AA	AB	AA	AA	AA	AA	AA	AA	AA	AA	AB	AA	AB	AB	AA	AB	AA	AA	AB	AB	AA	AA	AA	AA	AA	AA	AB	AA	AA	AB	AB	AB	AB	AA	AA	AA	AB	AA	AB	AA	AB	AB	AB	AA	AA	-
S9_53423891	9C	259.972	AA	AA	AA	AB	AA	AA	-	AA	AA	AA	AA	AB	AA	AB	AB	AA	AB	AA	AA	AA	AB	AA	AA	AA	AA	AA	AA	AB	AA	AA	AB	AB	AB	AA	AA	AA	AA	-	AA	AB	AA	AB	AB	-	AA	-	AB
S10_28832816	10A	0	-	AB	AB	AB	AB	AB	AB	AB	AB	AB	AB	AB	AB	-	AB	-	AB	AB	AB	AB	AA	AB	AB	AB	AB	AB	AB	AA	AB	AB	AB	AB	AB	AB	AB	AB	AB	AA	AB	AB	AB	AB	AA	AB	AB	AB	AB
S10_36575703	10A	7.30784	AB	AB	AB	AB	AB	AB	AB	AB	AB	AB	AB	AB	AB	AA	AB	-	AB	AB	AB	AB	AB	AB	AB	AB	AB	AB	AB	AB	AB	AB	AB	-	AB	AB	AB	AB	AB	-	AB	AB	AB	AB	AB	AB	AB	AB	AB
S10_8603485	10A	26.6916	AB	AB	AB	AB	AA	AB	AB	AB	AB	AB	AB	AB	AB	AB	AB	AA	AA	-	AB	AB	AB	AB	AB	AB	AB	AB	AB	AB	AB	-	AB	AB	AB	AA	AB	AB	AB	AB	AB	AB	AB	AB	AB	AB	AB	AB	-
S10_8081773	10A	30.1211	AB	AB	AB	AB	AA	AB	AB	AB	AB	AB	AB	AB	AB	AB	AB	AA	AA	AB	AB	AB	AB	AB	AB	AB	AB	AB	AB	AB	AB	AB	AB	AB	AB	AB	AB	AB	AB	AB	AB	-	AB	AB	AB	AB	AB	AB	AB
S10_5105819	10A	39.2642	-	AB	AB	AA	AA	AB	AB	AB	AA	-	AB	AB	AB	AB	AB	AA	AA	AB	AB	AB	AB	AB	AB	AB	-	AB	AB	AB	AB	AB	AB	AB	AB	AB	AB	AB	AB	AB	AB	AB	AB	AB	AB	AB	AB	AA	-
S10_48076497	10A	55.7795	AB	AB	AB	AB	AA	AB	AA	AB	AB	AA	AB	AB	AB	AB	AA	AA	AA	AB	AB	AB	AB	AB	AB	AB	AB	AB	AB	-	AB	AB	AB	AB	AA	AB	-	AB	AB	AA	AB	AB	AB	AB	AB	AB	AB	AA	-
S10_50521064~S10_50658745	10A	59.9683	AB	AB	AB	AB	AA	AB	AA	AB	AB	AA	AB	AB	AA	AB	AA	AA	AA	AB	AB	AB	AB	AB	AB	AB	AB	AB	AB	AB	AB	AB	AB	AB	AA	AB	AB	AB	AB	AA	AB	AB	AB	AB	AB	AB	AB	AA	AB
S10_52043616	10A	59.9683	AB	AB	AB	AB	AA	AB	-	AB	AB	-	AB	AB	AA	AB	AA	AA	AA	AB	AB	AB	AB	AB	AB	AB	AB	AB	AB	AB	AB	-	AB	AB	AA	AB	AB	AB	AB	-	AB	AB	AB	AB	AB	AB	AB	-	-
S10_51058565	10A	61.9265	AB	AB	AB	AB	AA	AB	-	AB	AB	AA	AB	AB	AA	AB	AA	AA	AA	AB	AB	AB	AB	AB	AB	-	-	AB	AB	AB	-	AB	AB	AB	AA	AB	AB	AB	-	AA	AB	AB	AB	-	AB	AB	-	AA	AB
S10_50284376	10A	62.7462	AB	AB	AB	-	AA	AB	AA	AB	AB	AA	AB	AB	AA	AB	AA	AA	AA	AB	AB	AB	AB	AB	AB	AB	AB	AB	AB	AB	AB	AB	AB	AB	AA	AB	AB	AB	AB	AA	AB	AB	AB	AB	AB	AB	-	AA	-
S10_51167107~S10_51202870	10A	65.8009	AB	AB	AB	AB	AA	-	AB	AB	AB	AA	AB	AB	AA	AB	AA	AA	-	AB	AB	AB	AB	AB	AB	AB	AB	AB	AB	AB	AB	AB	AB	AB	AA	AB	AB	AB	AB	AA	AB	AB	AB	AB	AB	AB	AA	AA	AB
S10_10392887	10A	70.9627	-	AB	AB	AB	AA	AB	AA	AB	AB	AA	AB	AB	AB	AB	AA	AA	AA	AB	AB	AB	AB	AB	AB	AB	AB	AB	AB	AB	AB	AA	AB	AB	AA	AB	AB	AB	AB	AA	AB	AB	AB	AB	AB	AB	AB	AA	AB
S10_41184937~S10_44089727~S10_44365562	10A	72.3495	-	AB	AB	AB	AA	AB	AA	AB	AB	AA	AB	AB	-	AB	AA	AA	AA	AB	-	AB	AB	AB	AB	AB	AB	AB	AB	AB	AB	AB	AB	-	AA	AB	-	AB	AB	AA	AB	AB	AB	AB	-	AB	AB	AA	AB
S10_14084767~S10_20159341	10A	75.3518	AB	AB	AB	AB	AA	AB	AA	AB	AB	AA	AB	AB	AB	AB	AA	AA	AA	AB	AB	AB	AB	AB	AB	AB	AB	AB	AB	AB	AB	AB	AB	AB	AA	-	-	-	AB	AA	AB	AB	AB	AB	AB	AB	AB	AA	AB
S10_48926490	10A	78.5442	AB	AB	AB	AB	AA	AB	AA	AB	AB	AA	AB	AB	AB	AB	AA	AA	AA	AB	-	AB	AB	AB	AB	AB	AB	AB	AB	-	AB	AB	AB	AB	AA	AB	AB	AB	AB	-	AB	AB	AB	-	AB	-	AB	-	-
S10_11122491~S10_11669643~S10_12268275	10A	80.1715	-	AB	AB	AB	AA	AB	-	AB	AB	AA	AB	AB	AB	AB	AA	AA	AA	AB	AB	AB	-	AB	AB	AB	-	AB	AB	AB	-	AB	-	AB	AA	AB	AB	AB	AB	AA	AB	AB	AB	AB	AB	AB	AB	-	AB
S10_5113336	10A	92.6936	AB	AB	AB	AB	AA	-	AA	AB	AA	AA	AB	AB	AB	AB	AA	AA	AA	AB	AB	AB	AB	AB	AB	AB	AB	AB	AB	AB	AB	AB	AB	AB	AB	AB	AB	AB	AB	AB	AB	AB	AB	AB	AB	AB	AB	AA	-
S10_48084239	10A	111.587	AB	AA	AB	AB	AA	AB	AA	AB	AB	AA	AB	AB	AB	AB	AA	AA	AA	AB	AA	AB	AB	AB	AB	AB	AB	AB	AB	AB	AB	AB	AB	AB	AA	AB	AB	AB	AA	-	AB	AB	AB	-	AA	AB	AB	-	-
S10_54069693	10A	121.005	AB	AA	AB	AB	AA	AB	AA	AB	AB	-	AB	AB	AA	AB	AA	AA	AA	AB	AA	AB	AB	AB	AB	AB	AB	AB	AA	AA	AB	AB	AB	AB	AA	AB	AB	AB	AA	AB	AB	AB	AB	-	AA	AB	-	AB	AB
S10_54655705	10A	126.748	AB	AA	AB	AB	AA	AB	AB	AB	AB	AA	AB	AB	AA	AB	AA	AA	AA	AB	AA	AB	AA	AB	AB	AB	AB	AB	AA	AA	AB	AB	AB	AB	AA	AB	AB	AB	AA	AA	AB	AB	AB	AA	AA	AB	AB	AA	-
S10_2752416	10B	0	AB	AB	AB	AB	AB	AB	AA	AB	AA	AA	AB	AB	AB	AB	AA	AB	AB	AB	AB	-	AB	AB	AB	AB	AB	AB	AB	AB	AB	AB	AB	AB	AA	AB	AA	AA	AA	AB	AA	AB	AB	AA	AB	AB	AB	AB	AB
S10_2986406	10B	11.3734	AB	AB	AB	AB	AB	AB	AA	AB	AA	AB	AB	AB	AB	AB	AB	AB	AB	AB	AB	AB	AB	AB	AB	AB	AB	AB	AB	AB	AB	AB	AB	AB	AB	AB	AB	AA	AA	AB	AB	AB	AB	AA	AB	AB	AB	AB	AB
S10_3801534~S10_3801770	10B	44.5999	AA	AA	AB	AB	AA	AB	AA	AB	AA	AB	AB	AB	AB	AB	AB	AA	AA	-	AA	AB	AB	AB	AB	AB	AB	AB	AB	AB	AB	AB	AB	AB	AB	AB	AA	AB	AA	AA	AB	AB	AB	AA	AA	AB	-	AA	-
S10_4432602	10B	63.892	AB	AB	AB	-	AA	AB	AA	AB	AA	AB	AB	AB	AB	AB	-	AA	AA	AB	AB	AB	AB	AB	AB	AB	AB	AB	AB	AB	-	AB	-	-	AB	-	AB	AB	AB	-	AB	AB	AB	AB	AB	AB	AB	AA	-
S10_4507696	10B	68.36	AB	AB	AB	AB	AA	AB	AA	AB	AA	AB	AB	AB	AB	AB	AB	AA	AA	AB	AB	AB	-	AB	AB	AB	AB	AB	AB	AB	-	AB	AA	-	AB	AB	AB	AB	AB	AB	-	AB	AB	AB	AB	AB	AB	AA	AA
S10_5631896	10B	117.26	AB	AA	AB	AA	AA	AA	-	-	AA	AA	AB	AB	AB	AB	AA	-	AA	AA	-	AB	AB	AB	-	AB	AB	AB	AB	AB	AB	-	AA	AB	-	AB	AB	AA	AA	-	-	AB	AB	-	-	AB	-	-	-
S10_5699626	10B	117.26	-	AA	AB	AA	AA	AA	AA	AB	AA	AA	AB	AB	AB	AB	AA	AA	AA	AA	AA	AB	AB	AB	AB	AB	AB	AB	AB	-	AB	AB	AA	AA	AA	AB	AB	AA	AA	AA	AB	AB	-	AA	AA	AA	AA	AA	-
S10_5683607	10B	121.315	AB	AA	AB	AA	AA	AA	AA	AB	AA	AA	AB	-	AB	AB	AA	AA	AA	AA	AA	AB	AB	AB	AB	AB	AB	AB	AB	AA	AA	AA	AA	-	AA	-	AB	AA	AA	AA	AB	AB	AB	AA	AA	AB	AA	AA	AA
S10_51246291	10B	146.731	AB	AA	AA	AB	AA	AB	AB	AB	AB	AA	AB	AB	AA	AB	AA	AA	AA	AB	AA	-	AB	AB	AB	AB	AB	AB	AB	AA	AB	AB	AA	-	AA	AA	AB	AB	AA	AA	AB	AB	AB	AA	AA	AB	AB	AA	-
S10_51275155	10B	152.944	AB	AA	AA	AB	AA	AB	AB	AB	AB	AA	AB	AA	AA	AB	AA	AA	AA	AB	AA	AA	AB	AB	-	AA	AB	AA	AB	AA	AB	AB	AA	AB	AA	AA	AB	AB	AA	AA	AB	AB	AB	AA	AA	AB	AB	AA	-
S10_55068049	10B	165.788	AB	AA	AA	AB	AA	AB	AB	AB	AB	AA	AB	AA	AA	AB	AA	AA	AA	-	AA	AB	AB	AB	AB	AB	AB	AB	AA	AA	AA	AA	AA	-	AA	AA	AB	AB	AA	AA	AB	-	AB	AA	AA	AB	AB	AA	-
S10_52116222	10B	171.835	AB	AA	AA	AB	AA	AB	AB	AB	AB	AA	AB	AA	AA	-	AA	AA	AA	AB	AA	AB	AB	AB	AB	AB	AB	AB	AB	AA	AB	-	AA	AB	AA	AA	AA	AB	AA	AA	AB	AB	AB	AA	AA	AB	-	AA	-
S10_56729809	10B	209.905	AB	AB	AA	AB	AA	AB	AA	AA	AB	AB	AA	AA	AA	AB	AA	AB	AA	AB	AB	AB	AB	AB	AB	AB	AA	AA	AA	AA	AB	AA	AA	AB	AB	AA	AB	AB	AB	AA	AB	AB	AB	AB	AA	AB	AB	AA	-
S10_59317021	10B	224.925	AB	AB	AA	AB	AA	AB	-	AA	AB	AB	AA	AA	AA	AB	AA	AB	AA	AB	AB	AB	AB	AB	AB	AB	AA	AA	AA	AA	-	AB	AB	AB	AA	AA	AB	AB	AB	AA	AB	AB	AB	AB	AA	AA	-	AA	-
S10_60571743	10B	229.942	AB	AB	AA	AB	AA	AB	AA	AA	AB	AB	AA	AA	AA	AB	AA	AB	AA	AB	AB	AB	AB	AB	AB	AB	AA	-	AA	AB	AA	AB	AB	AA	AA	AA	-	AB	AB	-	AB	-	AB	AB	AA	AA	-	-	AA
S10_60046010	10B	235.513	AB	AB	AA	AB	AA	AB	AA	AA	AB	AB	AA	AA	AA	AB	AA	AB	AA	AB	AB	AB	AB	AB	AB	AB	AA	AA	AA	AB	AB	AB	AB	AA	AA	AA	AA	AB	AB	AA	AB	AA	AB	AB	AA	AA	AB	AA	-
S10_59914954~S10_60040148	10B	239.805	-	AB	AA	AB	AA	AB	AA	AA	AB	AB	AA	AA	AA	AB	AA	AB	AA	AB	AB	AB	AB	AB	AB	AB	AA	AA	AA	AB	AB	AB	AB	AA	AA	AA	AB	AB	AB	-	AB	AA	AB	-	AA	AA	AB	-	-
S10_60652924	10B	239.805	AB	AB	AA	AB	AA	AB	AA	AA	AB	AB	AA	AA	AA	AB	AA	AB	AA	AB	AB	AB	AB	AB	AB	AB	AA	AA	AA	AB	-	AB	AB	AA	AA	AA	AB	AB	AB	AB	AB	AA	AB	AB	AA	AA	AB	AA	AB
S10_56837814	10B	250.611	AB	AB	AA	AB	AA	AB	AA	AA	AB	AB	AA	AA	AA	AB	AA	AB	AA	AB	AB	AB	AB	AB	AB	AB	AA	AA	AA	AA	AB	AB	AB	-	AB	AA	AB	AB	AB	AB	AB	AA	AB	AB	AA	AA	AB	AA	AB
S10_1781410	10C	0	-	AA	AA	AA	AA	AA	AA	AA	AA	AA	AA	AA	AA	AA	AA	AA	AA	AA	AA	AB	AA	AA	AA	AA	AA	AA	AA	AA	AA	AA	AA	AA	AA	AA	-	AB	AA	AA	AA	AA	AB	AA	AA	AA	AA	AA	AA
S10_5295536	10C	10.2774	AA	AA	AA	AA	AA	AA	AA	AA	AA	AA	AA	AA	AA	AA	AA	AA	AA	AA	AA	AB	AA	AA	AA	AA	AA	AA	AA	AA	AA	AB	AA	AB	AA	AA	AB	AA	AA	-	AA	AB	-	-	AA	AA	-	AA	-
S10_2323388	10C	13.5133	-	AA	AA	AA	AA	AA	AA	AA	AA	AA	AA	AA	AA	AA	AA	AA	AA	AA	AA	AB	-	AA	AA	AA	AA	AA	AA	AA	AA	AB	AB	AB	AA	AA	AB	AA	AA	AA	AA	AB	AB	-	-	AB	-	-	-
S10_2352508	10C	15.5788	AB	AA	AA	AA	AA	AA	AA	AA	AA	AA	AA	AA	AA	AA	AA	AA	AA	AA	AA	AB	AA	AA	AA	AA	AA	AA	AA	AA	AA	AB	AB	AB	AA	AA	AB	AA	AA	AA	AA	-	AB	AA	AA	AB	AA	AA	AA
S10_2406347	10C	19.369	AA	AA	AA	AA	AA	AA	AA	AA	AA	AA	AA	AA	AA	AA	AA	AA	AA	AA	AA	AB	AA	AA	AA	AA	AA	AA	AA	AA	AA	AB	AB	AB	AA	AA	AB	AA	AA	AA	AA	AB	AB	AA	AA	AB	AA	AA	-
S10_58313642	10C	39.344	AA	AA	AA	AA	AA	AA	AA	AA	AB	AA	AA	AA	AA	AA	AA	AA	AA	AA	AA	AA	AA	AB	AB	AB	AA	AA	AA	AA	AB	AA	AA	AA	AA	AA	AA	AA	AA	AA	AB	AA	AA	AA	AA	AA	AA	AA	-
S10_58643663~S10_59166204	10C	44.4646	AA	AA	AA	AA	AA	AA	AA	AA	AB	AA	AA	AA	AA	AA	AA	AA	AA	AA	AA	AA	AA	AB	AB	AB	AA	AA	AA	AA	AB	AA	AA	-	AA	AA	AB	AA	AA	AA	AB	AA	AA	AA	AA	AA	AA	AA	-
S10_56059897~S10_56206933	10C	49.993	AA	AA	AA	AA	AA	AA	AB	AA	AB	AA	AB	AA	AA	AA	AA	AA	AA	AA	AA	AA	AA	AB	AB	AB	AB	AA	AA	AA	AB	AA	AA	-	AA	AA	AA	AA	AA	AA	AB	AA	AA	AA	AA	AA	AA	AA	AA
S10_54068481~S10_54957637	10C	57.3397	AA	AA	AA	AA	AA	AA	AB	AB	AB	AA	AB	AA	AA	AA	AA	AA	AA	AA	AA	AB	AA	AB	AB	AB	AB	AB	AA	AA	AB	AA	AA	AB	AA	AA	AA	AA	AA	AA	AB	AB	AB	AA	AA	AB	AA	AA	-
S10_52479896	10C	59.415	AA	AA	AA	-	AA	AB	-	AB	AB	AA	AB	AA	AA	AA	AA	AA	AA	AB	AA	AB	-	AB	AB	AB	AB	AB	AA	AA	AA	AA	AA	AB	AA	AA	AA	AA	AA	AA	AB	AB	AB	AA	AA	AB	AB	AA	AB
S10_47277980~S10_49433488~S10_50285430	10C	66.3836	AA	AA	AA	AA	AA	AA	AA	AB	AB	AA	AB	AA	AA	AA	AA	AA	AA	AA	AA	-	AA	AB	AB	AB	AB	AB	AB	AA	-	AA	-	-	AA	AA	-	AA	AA	AA	AB	-	AA	AA	AA	-	AA	AA	-
S10_18274203~S10_23666099~S10_38676180~S10_47105303	10C	67.8631	AA	AA	AA	AA	AA	AA	AA	AB	AB	AA	AB	AA	AB	AA	AA	AA	AA	AA	AA	-	AA	AB	AB	AB	AB	AB	AB	AA	AB	AA	AA	AB	AA	AA	-	AA	AA	AA	AB	-	AA	AA	AA	AA	AA	-	-
S10_8015628	10C	69.0563	AA	AA	AA	AA	AA	AA	AA	AB	AB	AA	AB	AA	AB	AA	AA	AA	AA	AA	AA	AA	AA	AB	AB	AB	AB	AB	AB	AA	AB	AA	AA	AA	AA	AA	AA	AA	AA	AA	AB	AA	AA	AA	AA	AA	-	AA	-
S10_10116939~S10_11485062~S10_12756071	10C	69.0563	AA	AA	AA	AA	AA	AA	AA	AB	AB	AA	AB	AA	AB	AA	AA	AA	AA	AA	AA	AA	AA	AB	AB	AB	AB	AB	-	AA	-	-	-	AA	AA	AA	-	AA	AA	AA	AB	AA	AA	AA	AA	-	AA	AA	AA
S10_8524545~S10_8605702	10C	83.9307	AB	AA	AA	AA	AA	AA	AA	AB	AB	AA	AB	AA	AB	AA	AA	AA	AA	AA	AA	AA	AA	AB	AB	AB	AB	AB	AB	AA	AB	AA	-	AA	AA	AA	AB	AB	AA	-	AB	AA	AA	AA	AA	-	AA	AA	-
S10_6021229	10C	87.7082	AB	AA	AA	AA	AA	AA	AA	AB	AA	AA	AB	AA	AB	AA	AA	AA	AA	AA	AA	AA	AA	-	AB	AB	AB	AB	AB	AA	AB	AA	AA	AA	AA	AA	AA	AB	AA	AA	AB	AA	AA	AA	AA	AA	AA	AA	AA
S10_1235030~S10_1270738	10C	100.903	AB	AA	AA	AA	AA	AA	AA	AB	AA	AA	AB	AA	AB	AA	AA	AA	AA	AA	AA	AB	AA	AB	AB	AB	AA	AB	AB	AA	AB	AB	AB	AB	AA	AA	AB	AB	AA	AA	AB	AB	AB	AA	AA	AB	-	AA	-
S10_53354320	10C	110.794	AB	AA	AA	AA	AA	AA	AB	AB	AB	-	AB	AA	AA	-	AA	AA	AA	AA	AA	AB	-	AB	AB	AB	AB	-	-	AA	-	AB	AB	AB	AA	AA	AA	AB	AA	-	AB	AB	AB	-	AA	AB	AA	AA	-
S10_53354530	10C	110.794	AB	AA	AA	AA	AA	AA	AB	AB	AB	-	AB	AA	AA	AA	AA	AA	AA	AA	AA	AB	-	AB	AB	AB	AB	AB	AA	AA	AB	AB	AB	-	AA	AA	AA	AB	AA	-	AB	AB	AB	-	-	AB	-	-	-
S10_55244862	10C	113.436	AB	AA	AA	AA	AA	AA	AB	AB	AB	AA	AB	AA	AA	AA	AA	AA	AA	AA	AA	AB	AA	AB	AB	AB	AB	AB	AA	AA	AB	AA	AB	AB	AA	AA	AB	AB	AA	AA	AB	AB	AB	AA	AA	AB	AA	AA	AA
S10_55113762	10C	119.869	AA	AA	AA	AA	AA	AA	-	AB	AB	AA	AB	AA	AA	AA	AA	AA	AA	AA	AA	AA	AA	AB	AB	AB	AA	AA	AA	AA	AB	AA	AA	-	AA	AA	AB	AB	AA	AA	AB	-	AB	AA	AA	AB	AA	AA	-
S10_55471793	10C	125.237	AA	AA	AA	AA	AA	AA	AB	AA	AB	AA	AB	AA	AA	AA	AA	AA	AA	AA	AA	AB	AA	AB	AB	AB	AB	AA	AA	AA	AB	AA	AA	AB	AA	AA	AB	AB	AA	AA	AB	AB	AB	AA	AA	AB	AA	AA	AA
S10_59831354	10C	161.573	AB	AA	AA	AA	AA	AA	AA	AA	AA	AA	AA	AA	AA	AA	AA	AA	AA	AA	AA	AB	AA	AA	AA	AA	AA	-	AA	AA	AA	AB	AB	-	AA	AA	AA	AA	AA	AA	AA	AA	-	-	AA	AA	AA	-	-
S10_60493496	10C	165.294	AA	AA	AA	AA	AA	AA	AA	AA	AA	AA	AA	AA	AA	AA	AA	AA	AA	AA	AA	AB	AA	AA	AA	AA	AA	AA	AA	AA	AA	AB	AB	AA	AA	AA	-	AB	AA	AA	AA	AA	AB	-	AA	AA	AA	AA	-
[truncated: 58 more columns]
